# Supplementary material for: Genomic characterization of a novel, widely distributed Mycoplasma species “Candidatus Mycoplasma mahonii” associated with the brittlestar Gorgonocephalus chilensis
Source: PLoS One. 2023 Aug 24;18(8):e0290305. doi: 10.1371/journal.pone.0290305 (PMC10449156; doi:10.1371/journal.pone.0290305)
Supplement: S1 Table — (XLSX) [file pone.0290305.s009.xlsx]

## Sheet: Sheet1
Sample name	Species	Latitude	Longititude	Locality	Depth	Country
G_chilenesis_1	Gorgonocephalus chilensis	S 54o22.936'	W 61o52.968'	Argentinean Waters - Station 8	274m	Argentina
G_chilenesis_2	Gorgonocephalus chilensis	S 54o29.071'	W 62o12.857'	Argentinean Waters - Station 9	318m	Argentina
G_chilenesis_3	Gorgonocephalus chilensis	S 54o22.936'	W 61o52.968'	Argentinean Waters - Station 8	274m	Argentina
G_chilenesis_4	Gorgonocephalus chilensis	S 54o22.936'	W 61o52.968'	Argentinean Waters - Station 8	274m	Argentina
G_chilenesis_5	Gorgonocephalus chilensis	S 54o22.936'	W 61o52.968'	Argentinean Waters - Station 8	274m	Argentina
G_chilenesis_6	Gorgonocephalus chilensis	S 54o49'	W 60o16'	Argentinean Waters - Station 6	110m	Argentina
G_chilenesis_7	Gorgonocephalus chilensis	S 54o49'	W 60o16'	Argentinean Waters - Station 6	110m	Argentina
G_chilenesis_8	Gorgonocephalus chilensis	S 54o22.936'	W 61o52.968'	Argentinean Waters - Station 8	274m	Argentina
G_chilenesis_9	Gorgonocephalus chilensis	S 54o29.071'	W 62o12.857'	Argentinean Waters - Station 9	318m	Argentina
G_eucnemis_1	Gorgonocephalus eucnemis	N 40o33'	W 123o00'	Friday Harbor/San Juan	132m	United States
G_eucnemis_2	Gorgonocephalus eucnemis	N 40o33'	W 123o00'	Friday Harbor/San Juan	132m	United States
G_eucnemis_3	Gorgonocephalus eucnemis	N 40o33'	W 123o00'	Friday Harbor/San Juan	132m	United States
G_eucnemis_4	Gorgonocephalus eucnemis	N 40o33'	W 123o00'	Friday Harbor/San Juan	132m	United States
G_eucnemis_5	Gorgonocephalus eucnemis	N 40o33'	W 123o00'	Friday Harbor/San Juan	132m	United States
G_eucnemis_6	Gorgonocephalus eucnemis	N 40o33'	W 123o00'	Friday Harbor/San Juan	132m	United States
