# Supplementary material for: Genomic characterization of a novel, widely distributed Mycoplasma species “Candidatus Mycoplasma mahonii” associated with the brittlestar Gorgonocephalus chilensis
Source: PLoS One. 2023 Aug 24;18(8):e0290305. doi: 10.1371/journal.pone.0290305 (PMC10449156; doi:10.1371/journal.pone.0290305)
Supplement: S2 Table — (XLSX) [file pone.0290305.s010.xlsx]

## Sheet: Sheet1
Name	Clasification	Classification Method	MSA AA Percent	RED Value	Unique Gene Count	Multiple Gene Count	Missing Gene Count	Multiple Gene List	Multiple Gene list	Missing Gene List
Ca. M . Mahonii	d__Bacteria; p__Firmicutes; c__Bacilli; o__Mycoplasmatales; f__Metamycoplasmataceae; g__DT-68; s__	taxonomic novelty determined using RED	78.5	0.926715	98	1	21	PF00380.20, PF00410.20, PF00466.21, PF01025.20, TIGR00006, TIGR00019, TIGR00029, TIGR00043, TIGR00059, TIGR00061, TIGR00064, TIGR00065, TIGR00082, TIGR00084, TIGR00086, TIGR00088, TIGR00092, TIGR00095, TIGR00115, TIGR00116, TIGR00138, TIGR00158, TIGR00166, TIGR00168, TIGR00186, TIGR00194, TIGR00250, TIGR00337, TIGR00344, TIGR00362, TIGR00392, TIGR00396, TIGR00398, TIGR00414, TIGR00420, TIGR00431,…	TIGR01039	PF02576.18, PF03726.15, TIGR00020, TIGR00054, TIGR00083, TIGR00090, TIGR00382, TIGR00416, TIGR00445, TIGR00539, TIGR00580, TIGR00593, TIGR00634, TIGR00643, TIGR00717, TIGR00922, TIGR01082, TIGR01087, TIGR01302, TIGR01951, TIGR02273
