# Supplementary material for: Genomic characterization of a novel, widely distributed Mycoplasma species “Candidatus Mycoplasma mahonii” associated with the brittlestar Gorgonocephalus chilensis
Source: PLoS One. 2023 Aug 24;18(8):e0290305. doi: 10.1371/journal.pone.0290305 (PMC10449156; doi:10.1371/journal.pone.0290305)
Supplement: S3 Table — (XLSX) [file pone.0290305.s011.xlsx]

## Sheet: S1-Overview
Article title: Genomic characterization of a novel, widely distributed Mycoplasma Species “Candidatus Mycoplasma mahonii” associated with the brittlestar Gorgonocephalus chilensis Journal name: PLOS ONE Author names: Oluchi Aroh1, Mark R. Liles1, Kenneth M. Halanych1,2 Institution: 1 Department of Biological Sciences, Auburn University, AL 36849, USA. 2 Centre for Marine Science, University of No…
Supplementary table 2 (S3). RAST annotation
Supplementary table 3 (S4). eggNOG annotation
Supplementary table 4 (S5). Genes involved in replication, recombination, and repair
Supplementary table 5 (S6). Genes involved in transcription
Supplementary table 6 (S7). Genes involved in translation, ribosomal structure and biogenesis
Supplementary table 7 (S8). Genes involved in transport systems
Supplementary table 8 (S9). Genes involved in bacterial secretion system
Supplementary table 9 (S10). dDDH score of pairwise comparison of Ca. M. mahonii vs best match type strain genomes
Supplementary table 10 (S11). GTDB-TK placement reference
Supplementary table 11 (S12). GenBank IDs of sequences used for phylogenetic analysis

## Sheet: S2 - Gorgonocephalus Samples
Sample name	Species	Latitude	Longititude	Locality	Depth	Country
G_chilenesis_1	Gorgonocephalus chilensis	S 54o22.936'	W 61o52.968'	Argentinean Waters - Station 8	274m	Argentina
G_chilenesis_2	Gorgonocephalus chilensis	S 54o29.071'	W 62o12.857'	Argentinean Waters - Station 9	318m	Argentina
G_chilenesis_3	Gorgonocephalus chilensis	S 54o22.936'	W 61o52.968'	Argentinean Waters - Station 8	274m	Argentina
G_chilenesis_4	Gorgonocephalus chilensis	S 54o22.936'	W 61o52.968'	Argentinean Waters - Station 8	274m	Argentina
G_chilenesis_5	Gorgonocephalus chilensis	S 54o22.936'	W 61o52.968'	Argentinean Waters - Station 8	274m	Argentina
G_chilenesis_6	Gorgonocephalus chilensis	S 54o49'	W 60o16'	Argentinean Waters - Station 6	110m	Argentina
G_chilenesis_7	Gorgonocephalus chilensis	S 54o49'	W 60o16'	Argentinean Waters - Station 6	110m	Argentina
G_chilenesis_8	Gorgonocephalus chilensis	S 54o22.936'	W 61o52.968'	Argentinean Waters - Station 8	274m	Argentina
G_chilenesis_9	Gorgonocephalus chilensis	S 54o29.071'	W 62o12.857'	Argentinean Waters - Station 9	318m	Argentina
G_eucnemis_1	Gorgonocephalus eucnemis	N 40o33'	W 123o00'	Friday Harbor/San Juan	132m	United States
G_eucnemis_2	Gorgonocephalus eucnemis	N 40o33'	W 123o00'	Friday Harbor/San Juan	132m	United States
G_eucnemis_3	Gorgonocephalus eucnemis	N 40o33'	W 123o00'	Friday Harbor/San Juan	132m	United States
G_eucnemis_4	Gorgonocephalus eucnemis	N 40o33'	W 123o00'	Friday Harbor/San Juan	132m	United States
G_eucnemis_5	Gorgonocephalus eucnemis	N 40o33'	W 123o00'	Friday Harbor/San Juan	132m	United States
G_eucnemis_6	Gorgonocephalus eucnemis	N 40o33'	W 123o00'	Friday Harbor/San Juan	132m	United States

## Sheet: S3 - RAST annotation
Feature ID	Type	Start	Stop	Length (bp)	Function	Subsystems
M.mahonii.peg.1	CDS	1	915	915	Dihydrolipoamide dehydrogenase of pyruvate dehydrogenase complex (EC 1.8.1.4)	Pyruvate metabolism II: acetyl-CoA, acetogenesis from pyruvate
M.mahonii.peg.2	CDS	1015	1704	690	hypothetical protein	- none -
M.mahonii.peg.3	CDS	2599	1736	864	Fructose-bisphosphate aldolase class II (EC 4.1.2.13)	- none -
M.mahonii.peg.4	CDS	2953	2660	294	hypothetical protein	- none -
M.mahonii.peg.5	CDS	3902	3735	168	hypothetical protein	- none -
M.mahonii.peg.6	CDS	3932	4495	564	Uracil-DNA glycosylase, family 1 (EC 3.2.2.27)	- none -
M.mahonii.peg.7	CDS	5082	4501	582	hypothetical protein	- none -
M.mahonii.peg.8	CDS	6076	5177	900	FIG146085: 3'-to-5' oligoribonuclease A, Bacillus type	RNA processing and degradation, bacterial
M.mahonii.peg.9	CDS	8219	6114	2106	hypothetical protein	- none -
M.mahonii.peg.10	CDS	9114	8212	903	ABC transporter, ATP-binding protein (cluster 12, methionine/phosphonates)	- none -
M.mahonii.peg.11	CDS	10532	9135	1398	hypothetical protein	- none -
M.mahonii.repeat.1	REPEAT	10660	10760	101	repeat region	- none -
M.mahonii.peg.12	CDS	10810	10661	150	hypothetical protein	- none -
M.mahonii.peg.13	CDS	12063	10843	1221	hypothetical protein	- none -
M.mahonii.peg.14	CDS	13095	12178	918	hypothetical protein	- none -
M.mahonii.peg.15	CDS	13324	13139	186	hypothetical protein	- none -
M.mahonii.peg.16	CDS	14005	13352	654	FIG002813: LPPG:FO 2-phospho-L-lactate transferase like, CofD-like	- none -
M.mahonii.peg.17	CDS	14105	13992	114	hypothetical protein	- none -
M.mahonii.peg.18	CDS	15077	14163	915	Cof-like hydrolase	- none -
M.mahonii.peg.19	CDS	16050	15070	981	hypothetical protein	- none -
M.mahonii.peg.20	CDS	16428	16631	204	hypothetical protein	- none -
M.mahonii.repeat.2	REPEAT	16666	16766	101	repeat region	- none -
M.mahonii.peg.21	CDS	16892	18793	1902	hypothetical protein	- none -
M.mahonii.peg.22	CDS	19898	18945	954	ABC transporter, permease protein	- none -
M.mahonii.peg.23	CDS	20856	19858	999	hypothetical protein	- none -
M.mahonii.peg.24	CDS	22711	20846	1866	hypothetical protein	- none -
M.mahonii.peg.25	CDS	23469	22714	756	hypothetical protein	- none -
M.mahonii.peg.26	CDS	25583	23475	2109	hypothetical protein	- none -
M.mahonii.peg.27	CDS	25897	26028	132	hypothetical protein	- none -
M.mahonii.peg.28	CDS	26213	26377	165	hypothetical protein	- none -
M.mahonii.peg.29	CDS	27109	26816	294	Thioredoxin	- none -
M.mahonii.peg.30	CDS	28550	27123	1428	Prolyl-tRNA synthetase (EC 6.1.1.15), archaeal/eukaryal type	tRNA aminoacylation, Pro
M.mahonii.peg.31	CDS	30293	28749	1545	hypothetical protein	- none -
M.mahonii.peg.32	CDS	32410	30293	2118	ATP-dependent DNA helicase UvrD/PcrA (EC 3.6.4.12)	- none -
M.mahonii.peg.33	CDS	33069	32410	660	hypothetical protein	- none -
M.mahonii.peg.34	CDS	34033	33071	963	hypothetical protein	- none -
M.mahonii.peg.35	CDS	35425	34097	1329	Asparaginyl-tRNA synthetase (EC 6.1.1.22)	tRNA aminoacylation, Asp and Asn
M.mahonii.peg.36	CDS	36532	35435	1098	DNA polymerase III beta subunit (EC 2.7.7.7)	DNA replication cluster 1
M.mahonii.peg.37	CDS	38001	36652	1350	Chromosomal replication initiator protein DnaA	DNA replication cluster 1
M.mahonii.peg.38	CDS	38279	38428	150	LSU ribosomal protein L34p	- none -
M.mahonii.peg.39	CDS	38428	38745	318	Ribonuclease P protein component (EC 3.1.26.5)	- none -
M.mahonii.peg.40	CDS	38745	40508	1764	Inner membrane protein translocase and chaperone YidC, long form	- none -
M.mahonii.peg.41	CDS	40581	41117	537	hypothetical protein	- none -
M.mahonii.peg.42	CDS	41192	41410	219	LSU ribosomal protein L31p @ LSU ribosomal protein L31p, zinc-dependent	- none -
M.mahonii.peg.43	CDS	41821	41453	369	hypothetical protein	- none -
M.mahonii.peg.44	CDS	43194	41821	1374	Glutamyl-tRNA synthetase (EC 6.1.1.17) @ Glutamyl-tRNA(Gln) synthetase (EC 6.1.1.24)	tRNA aminoacylation, Glu and Gln, tRNA aminoacylation, Glu and Gln
M.mahonii.peg.45	CDS	43221	44324	1104	Peptide chain release factor 1	Translation termination factors bacterial
M.mahonii.peg.46	CDS	44352	45044	693	Peptide chain release factor N(5)-glutamine methyltransferase (EC 2.1.1.297)	- none -
M.mahonii.peg.47	CDS	45991	45557	435	Ribose-5-phosphate isomerase B (EC 5.3.1.6)	- none -
M.mahonii.peg.48	CDS	46455	45991	465	Threonylcarbamoyl-AMP synthase (EC 2.7.7.87)	- none -
M.mahonii.peg.49	CDS	46883	48511	1629	Ribonuclease J2 (endoribonuclease in RNA processing)	Ribonucleases in Bacillus
M.mahonii.peg.50	CDS	48539	49249	711	hypothetical protein	- none -
M.mahonii.peg.51	CDS	49252	49719	468	hypothetical protein	- none -
M.mahonii.rna.1	RNA	49755	49831	77	tRNA-Arg-TCT	- none -
M.mahonii.peg.52	CDS	49866	50552	687	hypothetical protein	- none -
M.mahonii.peg.53	CDS	50552	51583	1032	hypothetical protein	- none -
M.mahonii.peg.54	CDS	51637	52947	1311	Cell division trigger factor (EC 5.2.1.8)	- none -
M.mahonii.peg.55	CDS	53333	53542	210	hypothetical protein	- none -
M.mahonii.peg.56	CDS	53850	56420	2571	Protein translocase subunit SecA	- none -
M.mahonii.peg.57	CDS	56692	57588	897	HPr kinase/phosphorylase	- none -
M.mahonii.peg.58	CDS	57588	58610	1023	Prolipoprotein diacylglyceryl transferase	- none -
M.mahonii.peg.59	CDS	58612	59523	912	Thioredoxin reductase (EC 1.8.1.9)	Thioredoxin-disulfide reductase, pyrimidine conversions
M.mahonii.peg.60	CDS	59658	60485	828	Sporulation transcription regulator WhiA	- none -
M.mahonii.peg.61	CDS	60635	60865	231	hypothetical protein	- none -
M.mahonii.peg.62	CDS	60865	62967	2103	3'-to-5' exoribonuclease RNase R	RNA processing and degradation, bacterial
M.mahonii.peg.63	CDS	62951	64774	1824	GTP-binding protein TypA/BipA	- none -
M.mahonii.peg.64	CDS	64855	65286	432	tmRNA-binding protein SmpB	Translation termination factors bacterial
M.mahonii.peg.65	CDS	65722	66234	513	hypothetical protein	- none -
M.mahonii.peg.66	CDS	66318	68117	1800	hypothetical protein	- none -
M.mahonii.peg.67	CDS	68110	68682	573	Diadenylate cyclase spyDAC; Bacterial checkpoint controller DisA with nucleotide-binding domain	Bacterial checkpoint-control-related cluster, Bacterial checkpoint-control-related cluster
M.mahonii.peg.68	CDS	68696	70072	1377	Mg/Co/Ni transporter MgtE, CBS domain-containing	- none -
M.mahonii.rna.2	RNA	70076	70166	91	tRNA-Ser-GCT	- none -
M.mahonii.peg.69	CDS	70253	71686	1434	Cardiolipin synthase, bacterial type ClsA	- none -
M.mahonii.peg.70	CDS	71725	71988	264	Phosphotransferase system, phosphocarrier protein HPr	Fructose utilization
M.mahonii.peg.71	CDS	72016	73722	1707	Phosphoenolpyruvate-protein phosphotransferase of PTS system (EC 2.7.3.9)	Fructose utilization
M.mahonii.peg.72	CDS	73903	74388	486	Dimeric dUTPase (EC 3.6.1.23)	Housecleaning nucleoside triphosphate pyrophosphatases
M.mahonii.rna.3	RNA	74500	74573	74	tRNA-Gly-TCC	- none -
M.mahonii.peg.73	CDS	74635	75465	831	LSU rRNA pseudouridine(955/2504/2580) synthase (EC 5.4.99.24)	- none -
M.mahonii.peg.74	CDS	75480	76181	702	hypothetical protein	- none -
M.mahonii.peg.75	CDS	76174	76749	576	hypothetical protein	- none -
M.mahonii.peg.76	CDS	76787	78769	1983	DNA ligase (NAD(+)) (EC 6.5.1.2)	- none -
M.mahonii.peg.77	CDS	78757	79041	285	hypothetical protein	- none -
M.mahonii.peg.78	CDS	79034	80338	1305	Aspartyl-tRNA(Asn) amidotransferase subunit A (EC 6.3.5.6) @ Glutamyl-tRNA(Gln) amidotransferase subunit A (EC 6.3.5.7)	tRNA aminoacylation, Asp and Asn, tRNA aminoacylation, Glu and Gln
M.mahonii.peg.79	CDS	80331	81749	1419	Aspartyl-tRNA(Asn) amidotransferase subunit B (EC 6.3.5.6) @ Glutamyl-tRNA(Gln) amidotransferase subunit B (EC 6.3.5.7)	tRNA aminoacylation, Asp and Asn, tRNA aminoacylation, Glu and Gln
M.mahonii.peg.80	CDS	81742	82818	1077	hypothetical protein	- none -
M.mahonii.peg.81	CDS	83441	84559	1119	Signal recognition particle receptor FtsY	- none -
M.mahonii.peg.82	CDS	84546	84761	216	FIG00836827: hypothetical protein	- none -
M.mahonii.peg.83	CDS	84803	85519	717	Uridylate kinase (EC 2.7.4.22)	- none -
M.mahonii.peg.84	CDS	85519	86070	552	Ribosome recycling factor	Ribosome recycling related cluster, Translation termination factors bacterial
M.mahonii.peg.85	CDS	86141	87046	906	Phosphatidate cytidylyltransferase (EC 2.7.7.41)	- none -
M.mahonii.peg.86	CDS	87090	91367	4278	DNA polymerase III polC-type (EC 2.7.7.7)	DNA replication strays
M.mahonii.peg.87	CDS	91440	91874	435	hypothetical protein	- none -
M.mahonii.peg.88	CDS	91887	93305	1419	Transcription termination protein NusA	NusA-TFII Cluster, Transcription factors bacterial
M.mahonii.peg.89	CDS	93298	93546	249	hypothetical protein	- none -
M.mahonii.peg.90	CDS	93550	95349	1800	Translation initiation factor 2	NusA-TFII Cluster, Translation initiation factors bacterial
M.mahonii.peg.91	CDS	95349	95699	351	hypothetical protein	- none -
M.mahonii.peg.92	CDS	96215	96000	216	hypothetical protein	- none -
M.mahonii.peg.93	CDS	96289	96582	294	hypothetical protein	- none -
M.mahonii.peg.94	CDS	96666	96950	285	hypothetical protein	- none -
M.mahonii.peg.95	CDS	97097	96957	141	hypothetical protein	- none -
M.mahonii.peg.96	CDS	97144	98259	1116	hypothetical protein	- none -
M.mahonii.peg.97	CDS	98211	99125	915	hypothetical protein	- none -
M.mahonii.peg.98	CDS	99205	99927	723	hypothetical protein	- none -
M.mahonii.peg.99	CDS	99927	101975	2049	DNA topoisomerase I (EC 5.99.1.2)	DNA topoisomerases, Type I, ATP-independent
M.mahonii.peg.100	CDS	102554	101997	558	Inorganic pyrophosphatase (EC 3.6.1.1)	Phosphate metabolism
M.mahonii.peg.101	CDS	102778	103338	561	Translation initiation factor 3	Mycobacterium virulence operon involved in protein synthesis (LSU ribosomal proteins), Translation initiation factors bacterial
M.mahonii.peg.102	CDS	103295	103483	189	LSU ribosomal protein L35p	Mycobacterium virulence operon involved in protein synthesis (LSU ribosomal proteins)
M.mahonii.peg.103	CDS	103493	103846	354	LSU ribosomal protein L20p	Mycobacterium virulence operon involved in protein synthesis (LSU ribosomal proteins)
M.mahonii.peg.104	CDS	103954	104124	171	hypothetical protein	- none -
M.mahonii.peg.105	CDS	104357	105238	882	hypothetical protein	- none -
M.mahonii.repeat.3	REPEAT	105256	105382	127	repeat region	- none -
M.mahonii.peg.106	CDS	105506	106954	1449	Enolase (EC 4.2.1.11)	- none -
M.mahonii.peg.107	CDS	107183	107422	240	hypothetical protein	- none -
M.mahonii.repeat.4	REPEAT	107228	107643	416	repeat region	- none -
M.mahonii.peg.108	CDS	107670	107545	126	hypothetical protein	- none -
M.mahonii.peg.109	CDS	107694	108362	669	hypothetical protein	- none -
M.mahonii.peg.110	CDS	108328	109422	1095	N-acetylglucosamine-6-phosphate deacetylase (EC 3.5.1.25)	Chitin and N-acetylglucosamine utilization
M.mahonii.peg.111	CDS	109432	110160	729	Glucosamine-6-phosphate deaminase (EC 3.5.99.6)	Chitin and N-acetylglucosamine utilization
M.mahonii.peg.112	CDS	110191	111183	993	hypothetical protein	- none -
M.mahonii.peg.113	CDS	111230	111370	141	hypothetical protein	- none -
M.mahonii.peg.114	CDS	111651	112472	822	tRNA(1)(Val) (adenine(37)-N(6))-methyltransferase (EC 2.1.1.223)	- none -
M.mahonii.peg.115	CDS	112465	114000	1536	Methionyl-tRNA synthetase (EC 6.1.1.10)	tRNA aminoacylation, Met
M.mahonii.peg.116	CDS	114997	114881	117	hypothetical protein	- none -
M.mahonii.peg.117	CDS	115302	115033	270	Cell division trigger factor (EC 5.2.1.8)	- none -
M.mahonii.rna.4	RNA	115461	115547	87	tRNA-Leu-TAA	- none -
M.mahonii.rna.5	RNA	115552	115627	76	tRNA-Lys-TTT	- none -
M.mahonii.peg.118	CDS	116854	115664	1191	Phosphopentomutase (EC 5.4.2.7)	Deoxyribose and Deoxynucleoside Catabolism, Nucleoside Catabolism cluster
M.mahonii.peg.119	CDS	116937	117905	969	6-phosphofructokinase (EC 2.7.1.11)	- none -
M.mahonii.peg.120	CDS	118427	118675	249	hypothetical protein	- none -
M.mahonii.peg.121	CDS	118898	120313	1416	Pyruvate kinase (EC 2.7.1.40)	Pyruvate metabolism I: anaplerotic reactions, PEP
M.mahonii.peg.122	CDS	120824	120940	117	hypothetical protein	- none -
M.mahonii.peg.123	CDS	121016	121156	141	hypothetical protein	- none -
M.mahonii.peg.124	CDS	121362	121904	543	hypothetical protein	- none -
M.mahonii.peg.125	CDS	121946	122851	906	LSU rRNA pseudouridine(1911/1915/1917) synthase (EC 5.4.99.23)	- none -
M.mahonii.peg.126	CDS	123640	122930	711	hypothetical protein	- none -
M.mahonii.peg.127	CDS	124062	123640	423	Phosphopantetheine adenylyltransferase (EC 2.7.7.3)	CBSS-266117.6.peg.1260, CBSS-269801.1.peg.1715
M.mahonii.peg.128	CDS	124220	124975	756	hypothetical protein	- none -
M.mahonii.peg.129	CDS	126033	125104	930	Carbamate kinase (EC 2.7.2.2)	Arginine Deiminase Pathway, Arginine and Ornithine Degradation
M.mahonii.peg.130	CDS	127673	126033	1641	Arginine/ornithine antiporter ArcD	Arginine Deiminase Pathway, Arginine and Ornithine Degradation
M.mahonii.peg.131	CDS	128710	127700	1011	Ornithine carbamoyltransferase (EC 2.1.3.3)	Arginine Deiminase Pathway, Arginine and Ornithine Degradation
M.mahonii.peg.132	CDS	129937	128714	1224	Arginine deiminase (EC 3.5.3.6)	Arginine Deiminase Pathway, Arginine and Ornithine Degradation
M.mahonii.peg.133	CDS	130807	131232	426	hypothetical protein	- none -
M.mahonii.rna.6	RNA	131387	131312	76	tRNA-His-GTG	- none -
M.mahonii.peg.134	CDS	131500	131820	321	hypothetical protein	- none -
M.mahonii.peg.135	CDS	131897	132037	141	hypothetical protein	- none -
M.mahonii.peg.136	CDS	135462	132295	3168	Uncharacterized protein MG140	- none -
M.mahonii.peg.137	CDS	136027	136170	144	hypothetical protein	- none -
M.mahonii.peg.138	CDS	136755	136201	555	Cysteinyl-tRNA synthetase related protein	CBSS-261594.1.peg.788
M.mahonii.peg.139	CDS	138608	136749	1860	hypothetical protein	- none -
M.mahonii.peg.140	CDS	138639	139244	606	tRNA (guanine(46)-N(7))-methyltransferase (EC 2.1.1.33)	- none -
M.mahonii.peg.141	CDS	139280	139465	186	hypothetical protein	- none -
M.mahonii.peg.142	CDS	139465	140568	1104	GTP-binding and nucleic acid-binding protein YchF	- none -
M.mahonii.peg.143	CDS	140582	141103	522	hypothetical protein	- none -
M.mahonii.peg.144	CDS	141250	142215	966	Phosphate acetyltransferase (EC 2.3.1.8)	Fermentations: Lactate, Pyruvate metabolism II: acetyl-CoA, acetogenesis from pyruvate
M.mahonii.peg.145	CDS	143296	142562	735	hypothetical protein	- none -
M.mahonii.peg.146	CDS	143704	147552	3849	hypothetical protein	- none -
M.mahonii.repeat.5	REPEAT	146529	147000	472	repeat region	- none -
M.mahonii.peg.147	CDS	147686	148642	957	hypothetical protein	- none -
M.mahonii.peg.148	CDS	148644	149573	930	hypothetical protein	- none -
M.mahonii.peg.149	CDS	149560	150096	537	hypothetical protein	- none -
M.mahonii.peg.150	CDS	150098	151990	1893	Multiple sugar ABC transporter, ATP-binding protein	- none -
M.mahonii.peg.151	CDS	152076	153743	1668	hypothetical protein	- none -
M.mahonii.peg.152	CDS	154492	153782	711	licD family protein	- none -
M.mahonii.peg.153	CDS	154912	154541	372	hypothetical protein	- none -
M.mahonii.peg.154	CDS	155317	155081	237	hypothetical protein	- none -
M.mahonii.peg.155	CDS	155359	155940	582	hypothetical protein	- none -
M.mahonii.peg.156	CDS	156253	157614	1362	NADH oxidase (EC 1.6.99.3)	- none -
M.mahonii.peg.157	CDS	157729	158325	597	hypothetical protein	- none -
M.mahonii.peg.158	CDS	158355	159542	1188	Acetate kinase (EC 2.7.2.1)	Fermentations: Lactate, Pyruvate metabolism II: acetyl-CoA, acetogenesis from pyruvate
M.mahonii.peg.159	CDS	159679	161229	1551	D-Ribose 1,5-phosphomutase (EC 5.4.2.7)	Nucleoside Catabolism cluster
M.mahonii.peg.160	CDS	161298	162278	981	UDP-glucose 4-epimerase (EC 5.1.3.2)	- none -
M.mahonii.peg.161	CDS	162361	163389	1029	D-lactate dehydrogenase (EC 1.1.1.28)	Fermentations: Lactate
M.mahonii.peg.162	CDS	163469	164542	1074	RNA methyltransferase, TrmA family	- none -
M.mahonii.peg.163	CDS	164598	165686	1089	hypothetical protein	- none -
M.mahonii.peg.164	CDS	166137	166268	132	hypothetical protein	- none -
M.mahonii.peg.165	CDS	166656	168533	1878	DNA polymerase III subunits gamma and tau (EC 2.7.7.7)	DNA processing cluster
M.mahonii.peg.166	CDS	168545	168838	294	Nucleoid-associated protein YaaK	- none -
M.mahonii.peg.167	CDS	168838	169419	582	Recombination protein RecR	DNA processing cluster, DNA repair, bacterial RecFOR pathway
M.mahonii.peg.168	CDS	169419	170036	618	Thymidylate kinase (EC 2.7.4.9)	pyrimidine conversions
M.mahonii.peg.169	CDS	170061	170999	939	DNA polymerase III delta prime subunit (EC 2.7.7.7)	- none -
M.mahonii.peg.170	CDS	170992	171684	693	16S rRNA (cytidine(1402)-2'-O)-methyltransferase (EC 2.1.1.198)	- none -
M.mahonii.peg.171	CDS	171674	171868	195	hypothetical protein	- none -
M.mahonii.peg.172	CDS	173489	171891	1599	CTP synthase (EC 6.3.4.2)	pyrimidine conversions
M.mahonii.peg.173	CDS	173703	174296	594	hypothetical protein	- none -
M.mahonii.peg.174	CDS	174354	176657	2304	ATP-dependent protease La (EC 3.4.21.53) Type I	Proteolysis in bacteria, ATP-dependent
M.mahonii.peg.175	CDS	177752	176679	1074	hypothetical protein	- none -
M.mahonii.peg.176	CDS	177790	178488	699	Zinc metalloprotease (EC 3.4.24.-)	- none -
M.mahonii.peg.177	CDS	178593	179939	1347	Signal recognition particle protein Ffh	- none -
M.mahonii.peg.178	CDS	179939	181048	1110	Cytidylate kinase (EC 2.7.4.25)	pyrimidine conversions
M.mahonii.peg.179	CDS	181041	182339	1299	GTP-binding protein EngA	- none -
M.mahonii.peg.180	CDS	182341	183342	1002	Glycerol-3-phosphate dehydrogenase [NAD(P)+] (EC 1.1.1.94)	- none -
M.mahonii.peg.181	CDS	183419	183691	273	Putative DNA-binding protein HU-beta (ACLAME 290)	- none -
M.mahonii.peg.182	CDS	183912	184094	183	hypothetical protein	- none -
M.mahonii.peg.183	CDS	184144	184428	285	hypothetical protein	- none -
M.mahonii.peg.184	CDS	185490	184999	492	Pseudogene of RecU (N-terminal part)	- none -
M.mahonii.peg.185	CDS	185687	186811	1125	SSU ribosomal protein S2p (SAe)	CBSS-312309.3.peg.1965, Ribosome recycling related cluster
M.mahonii.peg.186	CDS	186811	187680	870	Translation elongation factor Ts	CBSS-312309.3.peg.1965, Ribosome recycling related cluster, Translation elongation factors bacterial
M.mahonii.peg.187	CDS	188804	187731	1074	hypothetical protein	- none -
M.mahonii.peg.188	CDS	188912	189295	384	SSU ribosomal protein S16p	- none -
M.mahonii.peg.189	CDS	189286	189933	648	tRNA (guanine(37)-N(1))-methyltransferase (EC 2.1.1.228)	- none -
M.mahonii.peg.190	CDS	189946	190293	348	LSU ribosomal protein L19p	- none -
M.mahonii.peg.191	CDS	193347	191194	2154	Ribonucleotide reductase of class Ib (aerobic), alpha subunit (EC 1.17.4.1)	Ribonucleotide reduction
M.mahonii.peg.192	CDS	193826	193341	486	Ribonucleotide reduction protein NrdI	Ribonucleotide reduction
M.mahonii.peg.193	CDS	194843	193830	1014	Ribonucleotide reductase of class Ib (aerobic), beta subunit (EC 1.17.4.1)	Ribonucleotide reduction
M.mahonii.peg.194	CDS	195091	194858	234	hypothetical protein	- none -
M.mahonii.peg.195	CDS	196142	195636	507	hypothetical protein	- none -
M.mahonii.peg.196	CDS	196563	196300	264	hypothetical protein	- none -
M.mahonii.peg.197	CDS	197045	197911	867	Methenyltetrahydrofolate cyclohydrolase (EC 3.5.4.9) / Methylenetetrahydrofolate dehydrogenase (NADP+) (EC 1.5.1.5)	One-carbon metabolism by tetrahydropterines, One-carbon metabolism by tetrahydropterines
M.mahonii.peg.198	CDS	198821	198937	117	hypothetical protein	- none -
M.mahonii.peg.199	CDS	198931	199200	270	hypothetical protein	- none -
M.mahonii.peg.200	CDS	199231	200109	879	hypothetical protein	- none -
M.mahonii.peg.201	CDS	200239	202623	2385	hypothetical protein	- none -
M.mahonii.peg.202	CDS	202616	205231	2616	hypothetical protein	- none -
M.mahonii.peg.203	CDS	205231	207339	2109	PTS system, fructose-specific IIA component (EC 2.7.1.69) / PTS system, fructose-specific IIB component (EC 2.7.1.69) / PTS system, fructose-specific IIC component (EC 2.7.1.69)	Fructose utilization, Fructose utilization, Fructose utilization
M.mahonii.repeat.6	REPEAT	207691	207913	223	repeat region	- none -
M.mahonii.peg.204	CDS	208376	208218	159	hypothetical protein	- none -
M.mahonii.peg.205	CDS	208584	210137	1554	Trehalose-6-phosphate hydrolase (EC 3.2.1.93)	- none -
M.mahonii.peg.206	CDS	210327	212156	1830	hypothetical protein	- none -
M.mahonii.peg.207	CDS	212190	212693	504	hypothetical protein	- none -
M.mahonii.peg.208	CDS	212707	213636	930	hypothetical protein	- none -
M.mahonii.peg.209	CDS	213683	214615	933	hypothetical protein	- none -
M.mahonii.peg.210	CDS	214615	216420	1806	Maltodextrin ABC transporter, ATP-binding protein MsmX	- none -
M.mahonii.peg.211	CDS	216481	218307	1827	tRNA-5-carboxymethylaminomethyl-2-thiouridine(34) synthesis protein MnmG	- none -
M.mahonii.peg.212	CDS	218297	218728	432	23S rRNA (pseudouridine(1915)-N(3))-methyltransferase (EC 2.1.1.177)	- none -
M.mahonii.peg.213	CDS	219323	218763	561	Peptide-methionine (S)-S-oxide reductase MsrA (EC 1.8.4.11)	- none -
M.mahonii.peg.214	CDS	222389	219348	3042	hypothetical protein	- none -
M.mahonii.peg.215	CDS	223113	222478	636	hypothetical protein	- none -
M.mahonii.peg.216	CDS	223304	223155	150	hypothetical protein	- none -
M.mahonii.peg.217	CDS	223665	224516	852	Substrate-specific component FolT of folate ECF transporter	ECF class transporters, Folate Biosynthesis
M.mahonii.peg.218	CDS	224539	225747	1209	Cysteinyl-tRNA synthetase (EC 6.1.1.16)	tRNA aminoacylation, Cys
M.mahonii.peg.219	CDS	225768	226448	681	23S rRNA (guanosine(2251)-2'-O)-methyltransferase (EC 2.1.1.185)	- none -
M.mahonii.peg.220	CDS	226459	226944	486	hypothetical protein	- none -
M.mahonii.peg.221	CDS	226966	227109	144	hypothetical protein	- none -
M.mahonii.peg.222	CDS	227109	227291	183	hypothetical protein	- none -
M.mahonii.peg.223	CDS	227284	227856	573	Transcription antitermination protein NusG	Transcription factors bacterial
M.mahonii.rna.7	RNA	227902	227985	84	tRNA-Tyr-GTA	- none -
M.mahonii.rna.8	RNA	227992	228066	75	tRNA-Gln-TTG	- none -
M.mahonii.peg.224	CDS	228198	228815	618	LSU ribosomal protein L11p (L12e)	- none -
M.mahonii.peg.225	CDS	228815	229510	696	LSU ribosomal protein L1p (L10Ae)	- none -
M.mahonii.peg.226	CDS	230087	230209	123	hypothetical protein	- none -
M.mahonii.repeat.7	REPEAT	230460	231116	657	repeat region	- none -
M.mahonii.peg.227	CDS	230592	230984	393	hypothetical protein	- none -
M.mahonii.peg.228	CDS	231187	232128	942	hypothetical protein	- none -
M.mahonii.peg.229	CDS	232150	232242	93	hypothetical protein	- none -
M.mahonii.peg.230	CDS	232544	232413	132	hypothetical protein	- none -
M.mahonii.peg.231	CDS	232683	232796	114	hypothetical protein	- none -
M.mahonii.peg.232	CDS	233130	233549	420	SSU ribosomal protein S12p (S23e)	Mycobacterium virulence operon involved in protein synthesis (SSU ribosomal proteins)
M.mahonii.peg.233	CDS	233549	234019	471	SSU ribosomal protein S7p (S5e)	Mycobacterium virulence operon involved in protein synthesis (SSU ribosomal proteins)
M.mahonii.peg.234	CDS	234029	236104	2076	Translation elongation factor G	Mycobacterium virulence operon involved in protein synthesis (SSU ribosomal proteins), Translation elongation factor G family, Translation elongation factors bacterial
M.mahonii.peg.235	CDS	236563	236267	297	hypothetical protein	- none -
M.mahonii.peg.236	CDS	236899	236786	114	hypothetical protein	- none -
M.mahonii.peg.237	CDS	236910	237026	117	hypothetical protein	- none -
M.mahonii.peg.238	CDS	237730	238917	1188	Translation elongation factor Tu	Mycobacterium virulence operon involved in protein synthesis (SSU ribosomal proteins), Translation elongation factors bacterial
M.mahonii.peg.239	CDS	239142	239372	231	hypothetical protein	- none -
M.mahonii.peg.240	CDS	239581	240408	828	hypothetical protein	- none -
M.mahonii.peg.241	CDS	241279	240434	846	hypothetical protein	- none -
M.mahonii.peg.242	CDS	241354	242250	897	Chaperone protein DnaJ	- none -
M.mahonii.peg.243	CDS	242413	243606	1194	High affinity transport system protein p37 precursor	- none -
M.mahonii.peg.244	CDS	243789	244316	528	Phosphonate ABC transporter ATP-binding protein (TC 3.A.1.9.1)	ABC transporter alkylphosphonate (TC 3.A.1.9.1)
M.mahonii.peg.245	CDS	244309	245934	1626	hypothetical protein	- none -
M.mahonii.peg.246	CDS	245919	246599	681	hypothetical protein	- none -
M.mahonii.peg.247	CDS	247126	247004	123	hypothetical protein	- none -
M.mahonii.peg.248	CDS	248055	248744	690	LSU ribosomal protein L10p (P0)	- none -
M.mahonii.peg.249	CDS	248746	249117	372	LSU ribosomal protein L7p/L12p (P1/P2)	- none -
M.mahonii.peg.250	CDS	250507	249704	804	hypothetical protein	- none -
M.mahonii.peg.251	CDS	250584	251567	984	Heat-inducible transcription repressor HrcA	- none -
M.mahonii.peg.252	CDS	251560	252183	624	hypothetical protein	- none -
M.mahonii.peg.253	CDS	252355	254169	1815	Chaperone protein DnaK	- none -
M.mahonii.peg.254	CDS	254203	254895	693	RNA methyltransferase, TrmH family	- none -
M.mahonii.peg.255	CDS	255800	254892	909	hypothetical protein	- none -
M.mahonii.peg.256	CDS	255958	256656	699	Purine nucleoside phosphorylase (EC 2.4.2.1)	Adenosyl nucleosidases, Deoxyribose and Deoxynucleoside Catabolism, Nucleoside Catabolism cluster, Purine conversions, pyrimidine conversions
M.mahonii.peg.257	CDS	256685	257044	360	hypothetical protein	- none -
M.mahonii.peg.258	CDS	257046	257552	507	Adenine phosphoribosyltransferase (EC 2.4.2.7)	Purine conversions
M.mahonii.repeat.8	REPEAT	257632	258291	660	repeat region	- none -
M.mahonii.peg.259	CDS	257777	258151	375	hypothetical protein	- none -
M.mahonii.rna.9	RNA	258356	258432	77	tRNA-Met-CAT	- none -
M.mahonii.rna.10	RNA	258436	258511	76	tRNA-Asp-GTC	- none -
M.mahonii.rna.11	RNA	258513	258588	76	tRNA-Phe-GAA	- none -
M.mahonii.peg.260	CDS	258756	259505	750	hypothetical protein	- none -
M.mahonii.peg.261	CDS	259584	260402	819	hypothetical protein	- none -
M.mahonii.peg.262	CDS	260466	260816	351	hypothetical protein	- none -
M.mahonii.peg.263	CDS	260809	261984	1176	hypothetical protein	- none -
M.mahonii.peg.264	CDS	261974	262657	684	hypothetical protein	- none -
M.mahonii.peg.265	CDS	262665	262883	219	hypothetical protein	- none -
M.mahonii.rna.12	RNA	262932	263007	76	tRNA-SeC-TCA	- none -
M.mahonii.peg.266	CDS	263843	263013	831	hypothetical protein	- none -
M.mahonii.peg.267	CDS	263967	264434	468	hypothetical protein	- none -
M.mahonii.peg.268	CDS	264463	264939	477	hypothetical protein	- none -
M.mahonii.peg.269	CDS	264939	265310	372	hypothetical protein	- none -
M.mahonii.peg.270	CDS	265317	266552	1236	Tyrosyl-tRNA synthetase (EC 6.1.1.1)	tRNA aminoacylation, Tyr
M.mahonii.peg.271	CDS	267372	266578	795	hypothetical protein	- none -
M.mahonii.peg.272	CDS	268000	267401	600	SSU ribosomal protein S4p (S9e) @ SSU ribosomal protein S4p (S9e), zinc-independent	- none -
M.mahonii.peg.273	CDS	268035	268175	141	hypothetical protein	- none -
M.mahonii.peg.274	CDS	268183	269853	1671	hypothetical protein	- none -
M.mahonii.peg.275	CDS	269853	270995	1143	tRNA 4-thiouridine synthase (EC 2.8.1.4)	- none -
M.mahonii.peg.276	CDS	271015	273927	2913	DNA polymerase III alpha subunit (EC 2.7.7.7)	- none -
M.mahonii.peg.277	CDS	273920	274834	915	DNA polymerase I (EC 2.7.7.7)	- none -
M.mahonii.peg.278	CDS	275073	275966	894	hypothetical protein	- none -
M.mahonii.peg.279	CDS	275966	276796	831	Helicase loader DnaI	- none -
M.mahonii.peg.280	CDS	276883	277881	999	NAD-dependent glyceraldehyde-3-phosphate dehydrogenase (EC 1.2.1.12)	- none -
M.mahonii.peg.281	CDS	277944	278495	552	GTP-binding protein EngB	- none -
M.mahonii.peg.282	CDS	278551	279516	966	hypothetical protein	- none -
M.mahonii.peg.283	CDS	279610	280047	438	hypothetical protein	- none -
M.mahonii.peg.284	CDS	280040	280519	480	Single-stranded DNA-binding protein	DNA repair, bacterial, DNA repair, bacterial RecFOR pathway
M.mahonii.peg.285	CDS	280529	280780	252	SSU ribosomal protein S18p @ SSU ribosomal protein S18p, zinc-independent	- none -
M.mahonii.peg.286	CDS	280815	282782	1968	Cyclic-di-AMP phosphodiesterase GdpP	- none -
M.mahonii.peg.287	CDS	282782	283219	438	LSU ribosomal protein L9p	- none -
M.mahonii.peg.288	CDS	283212	284534	1323	Replicative DNA helicase (DnaB) (EC 3.6.4.12)	- none -
M.mahonii.peg.289	CDS	284534	285742	1209	Magnesium and cobalt efflux protein CorC	CBSS-56780.10.peg.1536, Magnesium transport
M.mahonii.peg.290	CDS	285775	286728	954	hypothetical protein	- none -
M.mahonii.peg.291	CDS	287733	286747	987	Tryptophanyl-tRNA synthetase (EC 6.1.1.2)	tRNA aminoacylation, Trp
M.mahonii.peg.292	CDS	287761	288114	354	hypothetical protein	- none -
M.mahonii.peg.293	CDS	289793	288111	1683	Ribonuclease J1 (endonuclease and 5' exonuclease)	Ribonucleases in Bacillus
M.mahonii.peg.294	CDS	290347	290547	201	hypothetical protein	- none -
M.mahonii.repeat.9	REPEAT	290759	290945	187	repeat region	- none -
M.mahonii.peg.295	CDS	291502	290963	540	Peptide deformylase (EC 3.5.1.88)	Translation termination factors bacterial
M.mahonii.peg.296	CDS	291533	292081	549	16S rRNA (guanine(966)-N(2))-methyltransferase (EC 2.1.1.171)	CBSS-266117.6.peg.1260, CBSS-269801.1.peg.1715, RNA methylation
M.mahonii.peg.297	CDS	292089	292655	567	Guanylate kinase (EC 2.7.4.8)	Purine conversions
M.mahonii.peg.298	CDS	292655	293380	726	Protein serine/threonine phosphatase PrpC, regulation of stationary phase	- none -
M.mahonii.peg.299	CDS	293380	294348	969	Serine/threonine protein kinase PrkC, regulator of stationary phase, short form	- none -
M.mahonii.peg.300	CDS	294348	295178	831	Ribosome small subunit biogenesis RbfA-release protein RsgA	- none -
M.mahonii.peg.301	CDS	295171	295821	651	Ribulose-phosphate 3-epimerase (EC 5.1.3.1)	- none -
M.mahonii.peg.302	CDS	296012	295818	195	LSU ribosomal protein L28p @ LSU ribosomal protein L28p, zinc-independent	- none -
M.mahonii.peg.303	CDS	296155	296454	300	hypothetical protein	- none -
M.mahonii.peg.304	CDS	296454	298094	1641	Dihydroxyacetone kinase-like protein, phosphatase domain / Dihydroxyacetone kinase-like protein, kinase domain	- none -
M.mahonii.peg.305	CDS	298105	299088	984	Phosphate:acyl-ACP acyltransferase PlsX (EC 2.3.1.n2)	- none -
M.mahonii.peg.306	CDS	299088	299765	678	Ribonuclease III (EC 3.1.26.3)	RNA processing and degradation, bacterial
M.mahonii.peg.307	CDS	299752	302670	2919	Chromosome partition protein smc	- none -
M.mahonii.peg.308	CDS	302831	303490	660	hypothetical protein	- none -
M.mahonii.peg.309	CDS	303490	303708	219	hypothetical protein	- none -
M.mahonii.peg.310	CDS	303769	303873	105	hypothetical protein	- none -
M.mahonii.peg.311	CDS	303907	304227	321	hypothetical protein	- none -
M.mahonii.peg.312	CDS	304278	304751	474	Mobile element protein	- none -
M.mahonii.peg.313	CDS	305687	304953	735	Trk system potassium uptake protein TrkA	Potassium homeostasis, Potassium homeostasis
M.mahonii.peg.314	CDS	305763	307301	1539	KtrCD potassium uptake system, integral membrane component KtrD	- none -
M.mahonii.rna.13	RNA	307359	307433	75	tRNA-Asn-GTT	- none -
M.mahonii.rna.14	RNA	307438	307513	76	tRNA-Glu-TTC	- none -
M.mahonii.rna.15	RNA	307518	307593	76	tRNA-Val-TAC	- none -
M.mahonii.rna.16	RNA	307598	307673	76	tRNA-Thr-TGT	- none -
M.mahonii.rna.17	RNA	307682	307757	76	tRNA-Lys-TTT	- none -
M.mahonii.rna.18	RNA	307761	307843	83	tRNA-Leu-TAG	- none -
M.mahonii.peg.315	CDS	307900	308718	819	tRNA pseudouridine(55) synthase (EC 5.4.99.25)	- none -
M.mahonii.peg.316	CDS	308719	309537	819	hypothetical protein	- none -
M.mahonii.peg.317	CDS	309626	309892	267	SSU ribosomal protein S15p (S13e)	- none -
M.mahonii.peg.318	CDS	310876	309962	915	UPF0348 protein family	- none -
M.mahonii.peg.319	CDS	310937	311101	165	LSU ribosomal protein L32p @ LSU ribosomal protein L32p, zinc-dependent	- none -
M.mahonii.peg.320	CDS	311233	311673	441	hypothetical protein	- none -
M.mahonii.peg.321	CDS	311673	312572	900	16S rRNA (cytosine(1402)-N(4))-methyltransferase (EC 2.1.1.199)	- none -
M.mahonii.peg.322	CDS	312576	313802	1227	hypothetical protein	- none -
M.mahonii.peg.323	CDS	313789	314988	1200	Cell division protein FtsZ	- none -
M.mahonii.peg.324	CDS	315454	315630	177	hypothetical protein	- none -
M.mahonii.peg.325	CDS	315750	315863	114	hypothetical protein	- none -
M.mahonii.peg.326	CDS	315863	317017	1155	Aspartate aminotransferase (EC 2.6.1.1)	Glutamine, Glutamate, Aspartate and Asparagine Biosynthesis
M.mahonii.peg.327	CDS	317019	317396	378	RidA/YER057c/UK114 superfamily protein	- none -
M.mahonii.peg.328	CDS	317882	319162	1281	Cytosine/purine/uracil/thiamine/allantoin permease family protein	Purine Utilization
M.mahonii.peg.329	CDS	319164	320375	1212	Cytosine deaminase (EC 3.5.4.1)	Creatine and Creatinine Degradation, pyrimidine conversions
M.mahonii.peg.330	CDS	320523	321257	735	Mannose-6-phosphate isomerase (EC 5.3.1.8)	Mannose Metabolism
M.mahonii.peg.331	CDS	321351	322121	771	hypothetical protein	- none -
M.mahonii.peg.332	CDS	323141	322149	993	hypothetical protein	- none -
M.mahonii.peg.333	CDS	323385	323672	288	hypothetical protein	- none -
M.mahonii.peg.334	CDS	325339	323954	1386	6-phospho-beta-glucosidase (EC 3.2.1.86)	- none -
M.mahonii.peg.335	CDS	325696	326217	522	hypothetical protein	- none -
M.mahonii.peg.336	CDS	326208	326876	669	hypothetical protein	- none -
M.mahonii.peg.337	CDS	327011	326898	114	hypothetical protein	- none -
M.mahonii.peg.338	CDS	327147	328322	1176	hypothetical protein	- none -
M.mahonii.peg.339	CDS	330009	328408	1602	hypothetical protein	- none -
M.mahonii.repeat.10	REPEAT	330053	330333	281	repeat region	- none -
M.mahonii.peg.340	CDS	331115	330708	408	hypothetical protein	- none -
M.mahonii.peg.341	CDS	332712	331663	1050	hypothetical protein	- none -
M.mahonii.peg.342	CDS	333875	332712	1164	CPG DNA methylase	- none -
M.mahonii.peg.343	CDS	333997	334731	735	integrase-recombinase protein	- none -
M.mahonii.peg.344	CDS	336099	335203	897	hypothetical protein	- none -
M.mahonii.peg.345	CDS	336573	336292	282	hypothetical protein	- none -
M.mahonii.repeat.11	REPEAT	336361	336552	192	repeat region	- none -
M.mahonii.peg.346	CDS	337298	337182	117	hypothetical protein	- none -
M.mahonii.peg.347	CDS	339977	337797	2181	hypothetical protein	- none -
M.mahonii.peg.348	CDS	340253	339984	270	hypothetical protein	- none -
M.mahonii.repeat.12	REPEAT	340032	340223	192	repeat region	- none -
M.mahonii.peg.349	CDS	340503	340243	261	hypothetical protein	- none -
M.mahonii.peg.350	CDS	342136	340505	1632	hypothetical protein	- none -
M.mahonii.peg.351	CDS	342795	342136	660	hypothetical protein	- none -
M.mahonii.peg.352	CDS	345696	343339	2358	hypothetical protein	- none -
M.mahonii.peg.353	CDS	348163	345866	2298	hypothetical protein	- none -
M.mahonii.peg.354	CDS	348683	348147	537	hypothetical protein	- none -
M.mahonii.peg.355	CDS	351335	349089	2247	hypothetical protein	- none -
M.mahonii.peg.356	CDS	351849	351319	531	hypothetical protein	- none -
M.mahonii.peg.357	CDS	353083	351839	1245	Modification methylase (EC 2.1.1.37)	- none -
M.mahonii.peg.358	CDS	353199	354134	936	hypothetical protein	- none -
M.mahonii.peg.359	CDS	354848	354138	711	hypothetical protein	- none -
M.mahonii.peg.360	CDS	355104	355367	264	hypothetical protein	- none -
M.mahonii.peg.361	CDS	355410	355802	393	hypothetical protein	- none -
M.mahonii.peg.362	CDS	355876	357909	2034	hypothetical protein	- none -
M.mahonii.peg.363	CDS	357934	359478	1545	hypothetical protein	- none -
M.mahonii.peg.364	CDS	359617	360447	831	hypothetical protein	- none -
M.mahonii.peg.365	CDS	360447	361661	1215	hypothetical protein	- none -
M.mahonii.peg.366	CDS	361669	364260	2592	hypothetical protein	- none -
M.mahonii.peg.367	CDS	364594	364307	288	hypothetical protein	- none -
M.mahonii.peg.368	CDS	364662	366689	2028	hypothetical protein	- none -
M.mahonii.peg.369	CDS	366670	367047	378	hypothetical protein	- none -
M.mahonii.peg.370	CDS	367047	367520	474	Metal-dependent hydrolase YbeY, involved in rRNA and/or ribosome maturation and assembly	CBSS-56780.10.peg.1536
M.mahonii.peg.371	CDS	367513	367881	369	hypothetical protein	- none -
M.mahonii.peg.372	CDS	367881	368279	399	Cytidine deaminase (EC 3.5.4.5)	Nucleoside Catabolism cluster, pyrimidine conversions
M.mahonii.peg.373	CDS	368270	369139	870	GTP-binding protein Era	- none -
M.mahonii.peg.374	CDS	369171	369833	663	DNA recombination and repair protein RecO	DNA repair, bacterial RecFOR pathway
M.mahonii.peg.375	CDS	369954	371300	1347	Glycyl-tRNA synthetase (EC 6.1.1.14)	tRNA aminoacylation, Gly
M.mahonii.peg.376	CDS	371472	372995	1524	hypothetical protein	- none -
M.mahonii.peg.377	CDS	373055	373576	522	hypothetical protein	- none -
M.mahonii.peg.378	CDS	373577	374182	606	CDP-diacylglycerol--glycerol-3-phosphate 3-phosphatidyltransferase (EC 2.7.8.5)	- none -
M.mahonii.peg.379	CDS	374243	376762	2520	hypothetical protein	- none -
M.mahonii.peg.380	CDS	376836	377270	435	LSU ribosomal protein L13p (L13Ae)	- none -
M.mahonii.peg.381	CDS	377270	377662	393	SSU ribosomal protein S9p (S16e)	- none -
M.mahonii.rna.19	RNA	377693	377769	77	tRNA-Ile-GAT	- none -
M.mahonii.rna.20	RNA	377807	377883	77	tRNA-Ala-TGC	- none -
M.mahonii.peg.382	CDS	377980	378603	624	Uracil phosphoribosyltransferase (EC 2.4.2.9)	pyrimidine conversions
M.mahonii.peg.383	CDS	378663	379571	909	Efflux ABC transporter, ATP-binding protein	- none -
M.mahonii.peg.384	CDS	379564	380397	834	hypothetical protein	- none -
M.mahonii.peg.385	CDS	380518	381084	567	Holliday junction DNA helicase RuvA	- none -
M.mahonii.peg.386	CDS	381068	382024	957	Holliday junction ATP-dependent DNA helicase RuvB (EC 3.6.4.12)	- none -
M.mahonii.peg.387	CDS	382072	384588	2517	Protein translocase subunit SecD	- none -
M.mahonii.peg.388	CDS	384745	386043	1299	Histidyl-tRNA synthetase (EC 6.1.1.21)	tRNA aminoacylation, His
M.mahonii.peg.389	CDS	386030	387724	1695	Aspartyl-tRNA synthetase (EC 6.1.1.12)	tRNA aminoacylation, Asp and Asn
M.mahonii.peg.390	CDS	387772	388260	489	hypothetical protein	- none -
M.mahonii.peg.391	CDS	388654	389130	477	hypothetical protein	- none -
M.mahonii.peg.392	CDS	389569	389450	120	hypothetical protein	- none -
M.mahonii.peg.393	CDS	389676	390647	972	Lysophospholipase (EC 3.1.1.5); Monoglyceride lipase (EC 3.1.1.23)	Triacylglycerol metabolism, Triacylglycerol metabolism
M.mahonii.peg.394	CDS	390651	392567	1917	hypothetical protein	- none -
M.mahonii.peg.395	CDS	392653	394779	2127	Transcription accessory protein (S1 RNA-binding domain)	Transcription factors bacterial
M.mahonii.peg.396	CDS	394781	395293	513	hypothetical protein	- none -
M.mahonii.peg.397	CDS	395286	395747	462	hypothetical protein	- none -
M.mahonii.peg.398	CDS	395737	396144	408	hypothetical protein	- none -
M.mahonii.peg.399	CDS	396177	396443	267	hypothetical protein	- none -
M.mahonii.peg.400	CDS	397652	396447	1206	Serine hydroxymethyltransferase (EC 2.1.2.1)	Glycine Biosynthesis, Serine Biosynthesis
M.mahonii.peg.401	CDS	397872	398306	435	hypothetical protein	- none -
M.mahonii.peg.402	CDS	398310	399086	777	ATP synthase F0 sector subunit a (EC 3.6.3.14)	- none -
M.mahonii.peg.403	CDS	399112	399393	282	ATP synthase F0 sector subunit c (EC 3.6.3.14)	- none -
M.mahonii.peg.404	CDS	399396	399944	549	ATP synthase B chain (EC 3.6.3.14)	- none -
M.mahonii.peg.405	CDS	399944	400483	540	hypothetical protein	- none -
M.mahonii.peg.406	CDS	400484	402190	1707	ATP synthase alpha chain (EC 3.6.3.14)	- none -
M.mahonii.peg.407	CDS	402190	403038	849	ATP synthase gamma chain (EC 3.6.3.14)	- none -
M.mahonii.peg.408	CDS	403048	404475	1428	ATP synthase beta chain (EC 3.6.3.14)	- none -
M.mahonii.peg.409	CDS	404478	404885	408	hypothetical protein	- none -
M.mahonii.peg.410	CDS	405259	405047	213	hypothetical protein	- none -
M.mahonii.peg.411	CDS	405452	405243	210	hypothetical protein	- none -
M.mahonii.peg.412	CDS	406102	405530	573	hypothetical protein	- none -
M.mahonii.peg.413	CDS	406167	406937	771	Choline kinase family	- none -
M.mahonii.peg.414	CDS	407244	406993	252	hypothetical protein	- none -
M.mahonii.peg.415	CDS	407558	407659	102	hypothetical protein	- none -
M.mahonii.peg.416	CDS	407767	408243	477	hypothetical protein	- none -
M.mahonii.peg.417	CDS	408279	410072	1794	Translation elongation factor LepA	Translation elongation factors bacterial
M.mahonii.peg.418	CDS	410094	410216	123	hypothetical protein	- none -
M.mahonii.peg.419	CDS	410248	410901	654	hypothetical protein	- none -
M.mahonii.peg.420	CDS	410901	411719	819	hypothetical protein	- none -
M.mahonii.peg.421	CDS	412911	411766	1146	NADH-dependent butanol dehydrogenase A (EC 1.1.1.-)	- none -
M.mahonii.peg.422	CDS	413032	413259	228	UPF0154 protein YneF	- none -
M.mahonii.peg.423	CDS	413295	414335	1041	Permease of the drug/metabolite transporter (DMT) superfamily	- none -
M.mahonii.peg.424	CDS	416190	414496	1695	Lead, cadmium, zinc and mercury transporting ATPase (EC 3.6.3.3) (EC 3.6.3.5); Copper-translocating P-type ATPase (EC 3.6.3.4)	Copper Transport System, Copper homeostasis
M.mahonii.peg.425	CDS	416408	416265	144	hypothetical protein	- none -
M.mahonii.peg.426	CDS	416644	416441	204	hypothetical protein	- none -
M.mahonii.peg.427	CDS	416963	416631	333	hypothetical protein	- none -
M.mahonii.peg.428	CDS	418194	417385	810	Formamidopyrimidine-DNA glycosylase (EC 3.2.2.23)	- none -
M.mahonii.peg.429	CDS	418385	418909	525	hypothetical protein	- none -
M.mahonii.repeat.13	REPEAT	419039	419468	430	repeat region	- none -
M.mahonii.repeat.14	REPEAT	419493	420058	566	repeat region	- none -
M.mahonii.peg.430	CDS	419529	424268	4740	hypothetical protein	- none -
M.mahonii.repeat.15	REPEAT	420917	422321	1405	repeat region	- none -
M.mahonii.repeat.16	REPEAT	423575	423737	163	repeat region	- none -
M.mahonii.repeat.17	REPEAT	424273	424447	175	repeat region	- none -
M.mahonii.repeat.18	REPEAT	424466	424941	476	repeat region	- none -
M.mahonii.peg.431	CDS	424603	424719	117	hypothetical protein	- none -
M.mahonii.peg.432	CDS	425012	425611	600	FMN-dependent NADH-azoreductase	- none -
M.mahonii.peg.433	CDS	426246	427541	1296	Pyrimidine-nucleoside phosphorylase (EC 2.4.2.2)	Deoxyribose and Deoxynucleoside Catabolism, Nucleoside Catabolism cluster, pyrimidine conversions
M.mahonii.peg.434	CDS	427543	428205	663	Deoxyribose-phosphate aldolase (EC 4.1.2.4)	Deoxyribose and Deoxynucleoside Catabolism, Nucleoside Catabolism cluster
M.mahonii.peg.435	CDS	428616	428452	165	hypothetical protein	- none -
M.mahonii.peg.436	CDS	428943	428659	285	hypothetical protein	- none -
M.mahonii.peg.437	CDS	428983	429096	114	hypothetical protein	- none -
M.mahonii.peg.438	CDS	429189	430901	1713	hypothetical protein	- none -
M.mahonii.peg.439	CDS	430879	432825	1947	glycerol ABC transporter, ATP-binding protein	- none -
M.mahonii.peg.440	CDS	432810	433709	900	hypothetical protein	- none -
M.mahonii.peg.441	CDS	433699	434526	828	hypothetical protein	- none -
M.mahonii.peg.442	CDS	436610	435198	1413	ATP synthase beta chain (EC 3.6.3.14)	- none -
M.mahonii.peg.443	CDS	438103	436610	1494	ATP synthase alpha chain (EC 3.6.3.14)	- none -
M.mahonii.peg.444	CDS	441056	438105	2952	hypothetical protein	- none -
M.mahonii.peg.445	CDS	441493	441056	438	hypothetical protein	- none -
M.mahonii.peg.446	CDS	442314	441496	819	hypothetical protein	- none -
M.mahonii.peg.447	CDS	443822	442323	1500	hypothetical protein	- none -
M.mahonii.peg.448	CDS	445158	443812	1347	hypothetical protein	- none -
M.mahonii.peg.449	CDS	447062	445167	1896	hypothetical protein	- none -
M.mahonii.peg.450	CDS	447102	447233	132	hypothetical protein	- none -
M.mahonii.peg.451	CDS	447510	447770	261	hypothetical protein	- none -
M.mahonii.peg.452	CDS	448191	448421	231	hypothetical protein	- none -
M.mahonii.peg.453	CDS	448542	449411	870	UTP--glucose-1-phosphate uridylyltransferase (EC 2.7.7.9)	Nucleoside Catabolism cluster
M.mahonii.peg.454	CDS	450165	449431	735	Acyl-phosphate:glycerol-3-phosphate O-acyltransferase PlsY (EC 2.3.1.n3)	- none -
M.mahonii.peg.455	CDS	452272	450152	2121	Phenylalanyl-tRNA synthetase beta chain (EC 6.1.1.20)	tRNA aminoacylation, Phe
M.mahonii.peg.456	CDS	453219	452272	948	Phenylalanyl-tRNA synthetase alpha chain (EC 6.1.1.20)	tRNA aminoacylation, Phe
M.mahonii.peg.457	CDS	453513	453415	99	hypothetical protein	- none -
M.mahonii.peg.458	CDS	454353	453532	822	hypothetical protein	- none -
M.mahonii.peg.459	CDS	457118	454578	2541	DNA topoisomerase IV subunit A (EC 5.99.1.3)	- none -
M.mahonii.peg.460	CDS	459054	457135	1920	DNA topoisomerase IV subunit B (EC 5.99.1.3)	- none -
M.mahonii.peg.461	CDS	459112	460185	1074	Nicotinate-nucleotide adenylyltransferase (EC 2.7.7.18)	- none -
M.mahonii.peg.462	CDS	460176	460811	636	hypothetical protein	- none -
M.mahonii.peg.463	CDS	462144	460903	1242	DNA polymerase IV (EC 2.7.7.7)	DNA repair, bacterial
M.mahonii.peg.464	CDS	464178	462718	1461	hypothetical protein	- none -
M.mahonii.repeat.19	REPEAT	464225	464351	127	repeat region	- none -
M.mahonii.peg.465	CDS	464418	464810	393	hypothetical protein	- none -
M.mahonii.peg.466	CDS	466055	465255	801	hypothetical protein	- none -
M.mahonii.peg.467	CDS	466100	466492	393	hypothetical protein	- none -
M.mahonii.peg.468	CDS	467615	466485	1131	Cysteine desulfurase (EC 2.8.1.7), SufS subfamily	Alanine biosynthesis
M.mahonii.peg.469	CDS	468333	467617	717	RNA binding methyltransferase FtsJ like	- none -
M.mahonii.peg.470	CDS	468793	468338	456	hypothetical protein	- none -
M.mahonii.peg.471	CDS	469172	468771	402	hypothetical protein	- none -
M.mahonii.peg.472	CDS	471041	469209	1833	Transketolase (EC 2.2.1.1)	- none -
M.mahonii.peg.473	CDS	471340	471041	300	hypothetical protein	- none -
M.mahonii.peg.474	CDS	471903	471340	564	Translation elongation factor P	Translation elongation factors bacterial
M.mahonii.peg.475	CDS	473001	471964	1038	Aminopeptidase YpdF (MP-, MA-, MS-, AP-, NP- specific)	Protein degradation
M.mahonii.peg.476	CDS	473302	473150	153	LSU ribosomal protein L33p @ LSU ribosomal protein L33p, zinc-dependent	- none -
M.mahonii.peg.477	CDS	474164	473295	870	Endonuclease IV (EC 3.1.21.2)	DNA repair, bacterial
M.mahonii.peg.478	CDS	474931	474173	759	hypothetical protein	- none -
M.mahonii.peg.479	CDS	476178	474970	1209	RNA polymerase sigma factor RpoD	Transcription initiation, bacterial sigma factors
M.mahonii.peg.480	CDS	477846	476179	1668	DNA primase DnaG	- none -
M.mahonii.peg.481	CDS	478160	477903	258	hypothetical protein	- none -
M.mahonii.repeat.20	REPEAT	477906	478287	382	repeat region	- none -
M.mahonii.peg.482	CDS	479959	478160	1800	Uncharacterized amino acid permease, GabP family	- none -
M.mahonii.repeat.21	REPEAT	478388	478580	193	repeat region	- none -
M.mahonii.peg.483	CDS	481617	480118	1500	hypothetical protein	- none -
M.mahonii.peg.484	CDS	483629	481914	1716	Lipid A export ATP-binding/permease protein MsbA	- none -
M.mahonii.peg.485	CDS	485078	484371	708	LSU rRNA pseudouridine(2605) synthase (EC 5.4.99.22)	- none -
M.mahonii.peg.486	CDS	485640	485071	570	Segregation and condensation protein B	- none -
M.mahonii.peg.487	CDS	486364	485633	732	Segregation and condensation protein A	- none -
M.mahonii.peg.488	CDS	487161	486373	789	1-acyl-sn-glycerol-3-phosphate acyltransferase (EC 2.3.1.51)	- none -
M.mahonii.peg.489	CDS	487457	487161	297	hypothetical protein	- none -
M.mahonii.peg.490	CDS	488256	487534	723	hypothetical protein	- none -
M.mahonii.peg.491	CDS	489319	488387	933	Protein QmcA (possibly involved in integral membrane quality control)	- none -
M.mahonii.peg.492	CDS	489753	489319	435	hypothetical protein	- none -
M.mahonii.peg.493	CDS	491288	489783	1506	hypothetical protein	- none -
M.mahonii.peg.494	CDS	492316	491288	1029	hypothetical protein	- none -
M.mahonii.peg.495	CDS	492629	492417	213	Translation initiation factor 1	Translation initiation factors bacterial
M.mahonii.peg.496	CDS	493380	492631	750	Methionine aminopeptidase (EC 3.4.11.18)	CBSS-312309.3.peg.1965, Translation termination factors bacterial
M.mahonii.peg.497	CDS	493927	493382	546	Adenylate kinase (EC 2.7.4.3)	Purine conversions
M.mahonii.peg.498	CDS	495435	493921	1515	Protein translocase subunit SecY	- none -
M.mahonii.peg.499	CDS	495958	495524	435	LSU ribosomal protein L15p (L27Ae)	- none -
M.mahonii.peg.500	CDS	496665	495967	699	SSU ribosomal protein S5p (S2e)	- none -
M.mahonii.peg.501	CDS	497018	496665	354	LSU ribosomal protein L18p (L5e)	- none -
M.mahonii.peg.502	CDS	497573	497034	540	LSU ribosomal protein L6p (L9e)	- none -
M.mahonii.peg.503	CDS	497981	497583	399	SSU ribosomal protein S8p (S15Ae)	- none -
M.mahonii.peg.504	CDS	498169	497984	186	SSU ribosomal protein S14p (S29e) @ SSU ribosomal protein S14p (S29e), zinc-dependent	- none -
M.mahonii.peg.505	CDS	498726	498169	558	LSU ribosomal protein L5p (L11e)	- none -
M.mahonii.peg.506	CDS	499237	498737	501	hypothetical protein	- none -
M.mahonii.peg.507	CDS	499617	499249	369	LSU ribosomal protein L14p (L23e)	- none -
M.mahonii.peg.508	CDS	499883	499617	267	SSU ribosomal protein S17p (S11e)	- none -
M.mahonii.peg.509	CDS	500116	499883	234	LSU ribosomal protein L29p (L35e)	- none -
M.mahonii.peg.510	CDS	500532	500116	417	LSU ribosomal protein L16p (L10e)	- none -
M.mahonii.peg.511	CDS	501184	500510	675	SSU ribosomal protein S3p (S3e)	- none -
M.mahonii.peg.512	CDS	501530	501195	336	LSU ribosomal protein L22p (L17e)	- none -
M.mahonii.peg.513	CDS	501805	501530	276	SSU ribosomal protein S19p (S15e)	- none -
M.mahonii.peg.514	CDS	502647	501805	843	LSU ribosomal protein L2p (L8e)	- none -
M.mahonii.peg.515	CDS	503227	502712	516	LSU ribosomal protein L23p (L23Ae)	- none -
M.mahonii.peg.516	CDS	503817	503227	591	LSU ribosomal protein L4p (L1e)	- none -
M.mahonii.peg.517	CDS	504638	503817	822	LSU ribosomal protein L3p (L3e)	- none -
M.mahonii.peg.518	CDS	504891	504676	216	LSU ribosomal protein L3p (L3e)	- none -
M.mahonii.peg.519	CDS	505242	504940	303	SSU ribosomal protein S10p (S20e)	- none -
M.mahonii.peg.520	CDS	505660	505412	249	hypothetical protein	- none -
M.mahonii.peg.521	CDS	506197	505688	510	hypothetical protein	- none -
M.mahonii.peg.522	CDS	507163	506255	909	ABC transporter, permease protein 2 (cluster 11, riboflavin/purine nucleoside/unknown)	- none -
M.mahonii.peg.523	CDS	508935	507163	1773	ABC transporter, permease protein 1 (cluster 11, riboflavin/purine nucleoside/unknown)	- none -
M.mahonii.peg.524	CDS	510460	508928	1533	ABC transporter, ATP-binding protein (cluster 11, riboflavin/purine nucleoside/unknown) / ABC transporter, ATP-binding protein (cluster 11, riboflavin/purine nucleoside/unknown)	- none -
M.mahonii.peg.525	CDS	511694	510534	1161	Nucleoside ABC transporter, periplasmic nucleoside-binding protein	- none -
M.mahonii.peg.526	CDS	512933	511821	1113	tRNA-specific 2-thiouridylase MnmA (EC 2.8.1.13)	- none -
M.mahonii.peg.527	CDS	513225	513428	204	hypothetical protein	- none -
M.mahonii.peg.528	CDS	513507	513722	216	hypothetical protein	- none -
M.mahonii.peg.529	CDS	513865	514161	297	hypothetical protein	- none -
M.mahonii.peg.530	CDS	514633	514469	165	hypothetical protein	- none -
M.mahonii.peg.531	CDS	515057	514641	417	hypothetical protein	- none -
M.mahonii.peg.532	CDS	516478	515234	1245	hypothetical protein	- none -
M.mahonii.peg.533	CDS	516711	516580	132	hypothetical protein	- none -
M.mahonii.peg.534	CDS	517030	516902	129	hypothetical protein	- none -
M.mahonii.peg.535	CDS	517267	517136	132	hypothetical protein	- none -
M.mahonii.peg.536	CDS	518211	517624	588	hypothetical protein	- none -
M.mahonii.peg.537	CDS	519058	518195	864	DNA adenine methylase (EC 2.1.1.72)	- none -
M.mahonii.peg.538	CDS	519889	519197	693	hypothetical protein	- none -
M.mahonii.peg.539	CDS	521547	520543	1005	hypothetical protein	- none -
M.mahonii.peg.540	CDS	522039	522404	366	hypothetical protein	- none -
M.mahonii.peg.541	CDS	524416	522929	1488	hypothetical protein	- none -
M.mahonii.peg.542	CDS	525275	524403	873	hypothetical protein	- none -
M.mahonii.peg.543	CDS	526278	525268	1011	hypothetical protein	- none -
M.mahonii.peg.544	CDS	526460	526344	117	hypothetical protein	- none -
M.mahonii.peg.545	CDS	526675	526481	195	hypothetical protein	- none -
M.mahonii.peg.546	CDS	527008	526796	213	hypothetical protein	- none -
M.mahonii.peg.547	CDS	527267	527401	135	hypothetical protein	- none -
M.mahonii.peg.548	CDS	527489	530845	3357	hypothetical protein	- none -
M.mahonii.peg.549	CDS	531663	531088	576	hypothetical protein	- none -
M.mahonii.peg.550	CDS	531927	531814	114	hypothetical protein	- none -
M.mahonii.peg.551	CDS	532220	532627	408	hypothetical protein	- none -
M.mahonii.peg.552	CDS	532629	532760	132	hypothetical protein	- none -
M.mahonii.peg.553	CDS	532904	533089	186	hypothetical protein	- none -
M.mahonii.peg.554	CDS	533089	533901	813	hypothetical protein	- none -
M.mahonii.peg.555	CDS	534111	534296	186	hypothetical protein	- none -
M.mahonii.peg.556	CDS	534289	534414	126	hypothetical protein	- none -
M.mahonii.peg.557	CDS	534809	534922	114	hypothetical protein	- none -
M.mahonii.peg.558	CDS	536795	535161	1635	hypothetical protein	- none -
M.mahonii.peg.559	CDS	538059	537028	1032	hypothetical protein	- none -
M.mahonii.peg.560	CDS	539110	538151	960	hypothetical protein	- none -
M.mahonii.peg.561	CDS	539445	539137	309	hypothetical protein	- none -
M.mahonii.peg.562	CDS	540553	541458	906	hypothetical protein	- none -
M.mahonii.peg.563	CDS	544178	541506	2673	Isoleucyl-tRNA synthetase (EC 6.1.1.5)	tRNA aminoacylation, Ile
M.mahonii.peg.564	CDS	544457	544302	156	hypothetical protein	- none -
M.mahonii.peg.565	CDS	545807	544707	1101	hypothetical protein	- none -
M.mahonii.repeat.22	REPEAT	546204	546346	143	repeat region	- none -
M.mahonii.peg.566	CDS	550210	546338	3873	hypothetical protein	- none -
M.mahonii.repeat.23	REPEAT	547696	547937	242	repeat region	- none -
M.mahonii.repeat.24	REPEAT	548227	548486	260	repeat region	- none -
M.mahonii.repeat.25	REPEAT	549678	550246	569	repeat region	- none -
M.mahonii.repeat.26	REPEAT	550271	550742	472	repeat region	- none -
M.mahonii.peg.567	CDS	550802	550930	129	hypothetical protein	- none -
M.mahonii.repeat.27	REPEAT	550939	551065	127	repeat region	- none -
M.mahonii.peg.568	CDS	551956	551252	705	hypothetical protein	- none -
M.mahonii.peg.569	CDS	552921	552436	486	hypothetical protein	- none -
M.mahonii.peg.570	CDS	553624	553262	363	LSU ribosomal protein L17p	- none -
M.mahonii.peg.571	CDS	554616	553624	993	DNA-directed RNA polymerase alpha subunit (EC 2.7.7.6)	RNA polymerase bacterial
M.mahonii.peg.572	CDS	555032	554622	411	SSU ribosomal protein S11p (S14e)	- none -
M.mahonii.peg.573	CDS	555400	555032	369	SSU ribosomal protein S13p (S18e)	- none -
M.mahonii.peg.574	CDS	555923	556660	738	Ribonuclease HIII (EC 3.1.26.4)	Ribonuclease H, Ribonucleases in Bacillus
M.mahonii.peg.575	CDS	556653	557174	522	tRNA (cytidine(34)-2'-O)-methyltransferase (EC 2.1.1.207)	RNA methylation
M.mahonii.peg.576	CDS	558723	557224	1500	hypothetical protein	- none -
M.mahonii.peg.577	CDS	560662	558944	1719	Threonyl-tRNA synthetase (EC 6.1.1.3)	tRNA aminoacylation, Thr
M.mahonii.peg.578	CDS	562686	560854	1833	Oligoendopeptidase F-like protein	- none -
M.mahonii.peg.579	CDS	563534	562707	828	LSU ribosomal maturation GTPase RbgA (B. subtilis YlqF)	- none -
M.mahonii.peg.580	CDS	564413	563556	858	Transmembrane component of general energizing module of ECF transporters	ECF class transporters
M.mahonii.peg.581	CDS	565251	564415	837	ATPase component of general energizing module of ECF transporters	ECF class transporters
M.mahonii.peg.582	CDS	566039	565242	798	ATPase component of general energizing module of ECF transporters	ECF class transporters
M.mahonii.peg.583	CDS	566627	566076	552	Hypoxanthine-guanine phosphoribosyltransferase (EC 2.4.2.8)	Purine conversions
M.mahonii.peg.584	CDS	567133	566657	477	Transcription elongation factor GreA	Transcription factors bacterial
M.mahonii.peg.585	CDS	567732	567166	567	hypothetical protein	- none -
M.mahonii.peg.586	CDS	567966	567733	234	hypothetical protein	- none -
M.mahonii.peg.587	CDS	568402	567989	414	Putative Holliday junction resolvase (EC 3.1.-.-)	- none -
M.mahonii.peg.588	CDS	570917	568404	2514	Alanyl-tRNA synthetase (EC 6.1.1.7)	tRNA aminoacylation, Ala
M.mahonii.repeat.28	REPEAT	571090	571239	150	repeat region	- none -
M.mahonii.peg.589	CDS	571219	571103	117	hypothetical protein	- none -
M.mahonii.peg.590	CDS	572327	571497	831	Methionyl-tRNA formyltransferase (EC 2.1.2.9)	Translation initiation factors bacterial
M.mahonii.peg.591	CDS	573001	572318	684	hypothetical protein	- none -
M.mahonii.peg.592	CDS	573438	573142	297	hypothetical protein	- none -
M.mahonii.peg.593	CDS	573818	574075	258	SSU ribosomal protein S20p	- none -
M.mahonii.peg.594	CDS	574839	574099	741	Probable transcriptional regulatory protein YebC	- none -
M.mahonii.peg.595	CDS	574942	575370	429	hypothetical protein	- none -
M.mahonii.peg.596	CDS	576093	575377	717	NAD synthetase (EC 6.3.1.5)	- none -
M.mahonii.peg.597	CDS	577351	576083	1269	GTP-binding protein Obg	CBSS-176279.3.peg.868
M.mahonii.peg.598	CDS	577553	577377	177	hypothetical protein	- none -
M.mahonii.peg.599	CDS	583220	577809	5412	hypothetical protein	- none -
M.mahonii.repeat.29	REPEAT	578346	578817	472	repeat region	- none -
M.mahonii.repeat.30	REPEAT	579563	579804	242	repeat region	- none -
M.mahonii.repeat.31	REPEAT	579809	581229	1421	repeat region	- none -
M.mahonii.repeat.32	REPEAT	581799	583191	1393	repeat region	- none -
M.mahonii.repeat.33	REPEAT	583323	583792	470	repeat region	- none -
M.mahonii.peg.600	CDS	583794	583967	174	hypothetical protein	- none -
M.mahonii.peg.601	CDS	584271	583978	294	LSU ribosomal protein L27p	CBSS-176279.3.peg.868
M.mahonii.peg.602	CDS	584574	584275	300	LSU ribosomal protein L21p	CBSS-176279.3.peg.868
M.mahonii.peg.603	CDS	585396	584755	642	DNA repair protein RadC	DNA repair, bacterial
M.mahonii.peg.604	CDS	585652	585398	255	hypothetical protein	- none -
M.mahonii.peg.605	CDS	586665	585733	933	Nicotinate phosphoribosyltransferase (EC 6.3.4.21)	- none -
M.mahonii.peg.606	CDS	587809	586712	1098	hypothetical protein	- none -
M.mahonii.peg.607	CDS	588815	588669	147	hypothetical protein	- none -
M.mahonii.peg.608	CDS	589651	588842	810	hypothetical protein	- none -
M.mahonii.peg.609	CDS	591591	589681	1911	Leucyl-tRNA synthetase (EC 6.1.1.4)	tRNA aminoacylation, Leu
M.mahonii.peg.610	CDS	592272	591955	318	hypothetical protein	- none -
M.mahonii.peg.611	CDS	592433	592275	159	hypothetical protein	- none -
M.mahonii.peg.612	CDS	592603	593955	1353	Cytosol aminopeptidase PepA (EC 3.4.11.1)	Aminopeptidases (EC 3.4.11.-), Dehydrogenase complexes
M.mahonii.peg.613	CDS	593955	594236	282	hypothetical protein	- none -
M.mahonii.peg.614	CDS	594744	594487	258	hypothetical protein	- none -
M.mahonii.peg.615	CDS	597187	594920	2268	Oligopeptide ABC transporter, ATP-binding protein OppF (TC 3.A.1.5.1)	- none -
M.mahonii.peg.616	CDS	598310	597177	1134	Oligopeptide ABC transporter, ATP-binding protein OppD (TC 3.A.1.5.1)	- none -
M.mahonii.peg.617	CDS	599519	598323	1197	Oligopeptide transport system permease protein OppC (TC 3.A.1.5.1)	ABC transporter oligopeptide (TC 3.A.1.5.1)
M.mahonii.peg.618	CDS	600517	599522	996	Oligopeptide transport system permease protein OppB (TC 3.A.1.5.1)	ABC transporter oligopeptide (TC 3.A.1.5.1)
M.mahonii.peg.619	CDS	603253	600599	2655	hypothetical protein	- none -
M.mahonii.peg.620	CDS	603691	603786	96	hypothetical protein	- none -
M.mahonii.peg.621	CDS	603857	604135	279	hypothetical protein	- none -
M.mahonii.peg.622	CDS	604287	604403	117	hypothetical protein	- none -
M.mahonii.peg.623	CDS	604697	604810	114	hypothetical protein	- none -
M.mahonii.peg.624	CDS	605234	605359	126	hypothetical protein	- none -
M.mahonii.peg.625	CDS	605509	605643	135	hypothetical protein	- none -
M.mahonii.repeat.34	REPEAT	605835	606121	287	repeat region	- none -
M.mahonii.peg.626	CDS	615264	606124	9141	hypothetical protein	- none -
M.mahonii.repeat.35	REPEAT	614321	614426	106	repeat region	- none -
M.mahonii.repeat.36	REPEAT	614742	615235	494	repeat region	- none -
M.mahonii.repeat.37	REPEAT	615654	615940	287	repeat region	- none -
M.mahonii.peg.627	CDS	630095	615870	14226	hypothetical protein	- none -
M.mahonii.repeat.38	REPEAT	629425	629530	106	repeat region	- none -
M.mahonii.repeat.39	REPEAT	629563	629992	430	repeat region	- none -
M.mahonii.peg.628	CDS	630603	630355	249	hypothetical protein	- none -
M.mahonii.repeat.40	REPEAT	630761	631009	249	repeat region	- none -
M.mahonii.peg.629	CDS	634623	631048	3576	hypothetical protein	- none -
M.mahonii.repeat.41	REPEAT	631900	632062	163	repeat region	- none -
M.mahonii.repeat.42	REPEAT	633205	634659	1455	repeat region	- none -
M.mahonii.rna.21	RNA	637818	634928	2891	LSU rRNA ## 23S rRNA, large subunit ribosomal RNA	- none -
M.mahonii.rna.22	RNA	639758	638236	1523	SSU rRNA ## 16S rRNA, small subunit ribosomal RNA	- none -
M.mahonii.peg.630	CDS	640754	639969	786	2',3'-cyclic-nucleotide 2'-phosphodiesterase, Bsub YmdB	- none -
M.mahonii.peg.631	CDS	641887	640826	1062	RecA protein	DNA repair, bacterial, DNA repair, bacterial RecFOR pathway
M.mahonii.peg.632	CDS	642306	641902	405	ADP-ribose pyrophosphatase of COG1058 family (EC 3.6.1.13) / Nicotinamide-nucleotide amidase (EC 3.5.1.42)	- none -
M.mahonii.peg.633	CDS	642886	642308	579	Hydrolase, HAD subfamily IIIA	- none -
M.mahonii.peg.634	CDS	644243	643839	405	hypothetical protein	- none -
M.mahonii.peg.635	CDS	645782	644277	1506	2,3-bisphosphoglycerate-independent phosphoglycerate mutase (EC 5.4.2.12)	- none -
M.mahonii.peg.636	CDS	646700	645933	768	Triosephosphate isomerase (EC 5.3.1.1)	- none -
M.mahonii.peg.637	CDS	647915	646725	1191	Phosphoglycerate kinase (EC 2.7.2.3)	- none -
M.mahonii.peg.638	CDS	649347	648100	1248	hypothetical protein	- none -
M.mahonii.repeat.43	REPEAT	649536	649726	191	repeat region	- none -
M.mahonii.rna.23	RNA	650300	650373	74	tRNA-Trp-CCA	- none -
M.mahonii.rna.24	RNA	650379	650460	82	tRNA-Leu-CAA	- none -
M.mahonii.peg.639	CDS	654821	650532	4290	DNA-directed RNA polymerase beta' subunit (EC 2.7.7.6)	Mycobacterium virulence operon involved in DNA transcription, RNA polymerase bacterial
M.mahonii.peg.640	CDS	658338	654811	3528	DNA-directed RNA polymerase beta subunit (EC 2.7.7.6)	Mycobacterium virulence operon involved in DNA transcription, RNA polymerase bacterial
M.mahonii.peg.641	CDS	659458	658469	990	Muramoyltetrapeptide carboxypeptidase (EC 3.4.17.13)	Metallocarboxypeptidases (EC 3.4.17.-), Murein Hydrolases, Recycling of Peptidoglycan Amino Acids
M.mahonii.peg.642	CDS	659675	659902	228	hypothetical protein	- none -
M.mahonii.peg.643	CDS	660096	659923	174	hypothetical protein	- none -
M.mahonii.peg.644	CDS	660781	660116	666	hypothetical protein	- none -
M.mahonii.peg.645	CDS	662456	661086	1371	Multi antimicrobial extrusion protein (Na(+)/drug antiporter), MATE family of MDR efflux pumps	Multidrug Resistance Efflux Pumps
M.mahonii.peg.646	CDS	662780	663958	1179	hypothetical protein	- none -
M.mahonii.peg.647	CDS	664425	663964	462	Dihydrofolate reductase (EC 1.5.1.3)	Folate Biosynthesis
M.mahonii.peg.648	CDS	665291	664425	867	Thymidylate synthase (EC 2.1.1.45)	Folate Biosynthesis, pyrimidine conversions
M.mahonii.rna.25	RNA	665366	665441	76	tRNA-Thr-GGT	- none -
M.mahonii.rna.26	RNA	665443	665533	91	tRNA-Ser-GGA	- none -
M.mahonii.peg.649	CDS	665858	665589	270	hypothetical protein	- none -
M.mahonii.peg.650	CDS	666116	666535	420	dCMP deaminase (EC 3.5.4.12)	- none -
M.mahonii.peg.651	CDS	666545	667210	666	16S rRNA (uracil(1498)-N(3))-methyltransferase (EC 2.1.1.193)	- none -
M.mahonii.rna.27	RNA	667245	667337	93	tRNA-Ser-TGA	- none -
M.mahonii.peg.652	CDS	667450	668925	1476	Lysyl-tRNA synthetase (class II) (EC 6.1.1.6)	tRNA aminoacylation, Lys
M.mahonii.peg.653	CDS	668918	669718	801	Hydrolase (HAD superfamily) in cluster with DUF1447	- none -
M.mahonii.peg.654	CDS	669728	671341	1614	Bis-ABC ATPase YbiT	- none -
M.mahonii.peg.655	CDS	671533	671393	141	hypothetical protein	- none -
M.mahonii.peg.656	CDS	671568	671684	117	hypothetical protein	- none -
M.mahonii.peg.657	CDS	672067	671858	210	hypothetical protein	- none -
M.mahonii.peg.658	CDS	672384	672247	138	hypothetical protein	- none -
M.mahonii.peg.659	CDS	673460	672444	1017	tRNA-dihydrouridine synthase DusB	- none -
M.mahonii.peg.660	CDS	675738	673807	1932	hypothetical protein	- none -
M.mahonii.peg.661	CDS	676447	675731	717	hypothetical protein	- none -
M.mahonii.peg.662	CDS	676768	677022	255	hypothetical protein	- none -
M.mahonii.peg.663	CDS	677432	679900	2469	Valyl-tRNA synthetase (EC 6.1.1.9)	tRNA aminoacylation, Val
M.mahonii.repeat.44	REPEAT	679954	680061	108	repeat region	- none -
M.mahonii.repeat.45	REPEAT	680125	680652	528	repeat region	- none -
M.mahonii.peg.664	CDS	680159	680296	138	hypothetical protein	- none -
M.mahonii.peg.665	CDS	682639	680591	2049	hypothetical protein	- none -
M.mahonii.repeat.46	REPEAT	682479	682621	143	repeat region	- none -
M.mahonii.repeat.47	REPEAT	682721	682939	219	repeat region	- none -
M.mahonii.peg.666	CDS	682990	683295	306	hypothetical protein	- none -
M.mahonii.repeat.48	REPEAT	683349	683456	108	repeat region	- none -
M.mahonii.repeat.49	REPEAT	683520	684050	531	repeat region	- none -
M.mahonii.peg.667	CDS	683554	683691	138	hypothetical protein	- none -
M.mahonii.peg.668	CDS	688188	683986	4203	hypothetical protein	- none -
M.mahonii.repeat.50	REPEAT	688264	688482	219	repeat region	- none -
M.mahonii.peg.669	CDS	688533	688841	309	hypothetical protein	- none -
M.mahonii.repeat.51	REPEAT	688895	689002	108	repeat region	- none -
M.mahonii.peg.670	CDS	692689	689543	3147	hypothetical protein	- none -
M.mahonii.repeat.52	REPEAT	692529	692671	143	repeat region	- none -
M.mahonii.repeat.53	REPEAT	692780	692998	219	repeat region	- none -
M.mahonii.peg.671	CDS	692979	693113	135	hypothetical protein	- none -
M.mahonii.peg.672	CDS	693350	694633	1284	hypothetical protein	- none -
M.mahonii.peg.673	CDS	694621	695616	996	hypothetical protein	- none -
M.mahonii.peg.674	CDS	695609	696634	1026	hypothetical protein	- none -
M.mahonii.peg.675	CDS	696627	697424	798	hypothetical protein	- none -
M.mahonii.peg.676	CDS	697435	697800	366	hypothetical protein	- none -
M.mahonii.peg.677	CDS	699583	698213	1371	Glyceraldehyde-3-phosphate dehydrogenase (NADP(+)) (EC 1.2.1.9)	- none -
M.mahonii.peg.678	CDS	700538	700311	228	hypothetical protein	- none -
M.mahonii.peg.679	CDS	701872	700910	963	hypothetical protein	- none -
M.mahonii.peg.680	CDS	705429	701872	3558	hypothetical protein	- none -
M.mahonii.peg.681	CDS	706237	705422	816	ABC transporter, ATP-binding protein	- none -
M.mahonii.peg.682	CDS	707629	706895	735	hypothetical protein	- none -
M.mahonii.peg.683	CDS	708076	707708	369	hypothetical protein	- none -
M.mahonii.rna.28	RNA	708208	708132	77	tRNA-Met-CAT	- none -
M.mahonii.rna.29	RNA	708311	708235	77	tRNA-Met-CAT	- none -
M.mahonii.rna.30	RNA	708392	708316	77	tRNA-Ala-TGC	- none -
M.mahonii.rna.31	RNA	708472	708396	77	tRNA-Pro-TGG	- none -
M.mahonii.peg.684	CDS	709234	708797	438	hypothetical protein	- none -
M.mahonii.peg.685	CDS	709613	710434	822	hypothetical protein	- none -
M.mahonii.peg.686	CDS	710467	711210	744	hypothetical protein	- none -
M.mahonii.peg.687	CDS	712852	711224	1629	hypothetical protein	- none -
M.mahonii.peg.688	CDS	713693	712845	849	hypothetical protein	- none -
M.mahonii.crispr_array.1	CRISPR_ARRAY	713753	723573	9821	CRISPR region with repeat gtttaagaatacacaagaatgataccaccccaaaac	- none -
M.mahonii.crispr_repeat.1	CRISPR_REPEAT	713753	713788	36	CRISPR repeat with sequence gtttaagaatacactagaatgataccaccctaaaac	- none -
M.mahonii.crispr_spacer.1	CRISPR_SPACER	713789	713818	30	CRISPR spacer	- none -
M.mahonii.crispr_repeat.2	CRISPR_REPEAT	713819	713854	36	CRISPR repeat with sequence gtttaagaatacacaagaatgataccaccccaaaac	- none -
M.mahonii.crispr_spacer.2	CRISPR_SPACER	713855	713884	30	CRISPR spacer	- none -
M.mahonii.crispr_repeat.3	CRISPR_REPEAT	713885	713920	36	CRISPR repeat with sequence gtttaagaatacacaagaatgataccaccccaaaac	- none -
M.mahonii.peg.689	CDS	714510	713887	624	hypothetical protein	- none -
M.mahonii.crispr_spacer.3	CRISPR_SPACER	713921	713949	29	CRISPR spacer	- none -
M.mahonii.crispr_repeat.4	CRISPR_REPEAT	713950	713985	36	CRISPR repeat with sequence gtttaagaatacacaagaatgataccaccccaaaac	- none -
M.mahonii.crispr_spacer.4	CRISPR_SPACER	713986	714015	30	CRISPR spacer	- none -
M.mahonii.crispr_repeat.5	CRISPR_REPEAT	714016	714051	36	CRISPR repeat with sequence gtttaagaatacacaagaatgataccaccccaaaac	- none -
M.mahonii.crispr_spacer.5	CRISPR_SPACER	714052	714081	30	CRISPR spacer	- none -
M.mahonii.crispr_repeat.6	CRISPR_REPEAT	714082	714117	36	CRISPR repeat with sequence gtttaagaatacacaagaatgataccaccccaaaac	- none -
M.mahonii.crispr_spacer.6	CRISPR_SPACER	714118	714147	30	CRISPR spacer	- none -
M.mahonii.crispr_repeat.7	CRISPR_REPEAT	714148	714183	36	CRISPR repeat with sequence gtttaagaatacacaagaatgataccaccccaaaac	- none -
M.mahonii.crispr_spacer.7	CRISPR_SPACER	714184	714213	30	CRISPR spacer	- none -
M.mahonii.crispr_repeat.8	CRISPR_REPEAT	714214	714249	36	CRISPR repeat with sequence gtttaagaatacacaagaatgataccaccccaaaac	- none -
M.mahonii.crispr_spacer.8	CRISPR_SPACER	714250	714279	30	CRISPR spacer	- none -
M.mahonii.crispr_repeat.9	CRISPR_REPEAT	714280	714315	36	CRISPR repeat with sequence gtttaagaatacacaagaatgataccaccccaaaac	- none -
M.mahonii.crispr_spacer.9	CRISPR_SPACER	714316	714345	30	CRISPR spacer	- none -
M.mahonii.crispr_repeat.10	CRISPR_REPEAT	714346	714381	36	CRISPR repeat with sequence gtttaagaatacacaagaatgataccaccccaaaac	- none -
M.mahonii.crispr_spacer.10	CRISPR_SPACER	714382	714411	30	CRISPR spacer	- none -
M.mahonii.crispr_repeat.11	CRISPR_REPEAT	714412	714447	36	CRISPR repeat with sequence gtttaagaatacacaagaatgataccaccccaaaac	- none -
M.mahonii.crispr_spacer.11	CRISPR_SPACER	714448	714477	30	CRISPR spacer	- none -
M.mahonii.crispr_repeat.12	CRISPR_REPEAT	714478	714513	36	CRISPR repeat with sequence gtttaagaatacacaagaatgataccaccccaaaac	- none -
M.mahonii.crispr_spacer.12	CRISPR_SPACER	714514	714543	30	CRISPR spacer	- none -
M.mahonii.crispr_repeat.13	CRISPR_REPEAT	714544	714579	36	CRISPR repeat with sequence gtttaagaatacacaagaatgataccaccccaaaac	- none -
M.mahonii.crispr_spacer.13	CRISPR_SPACER	714580	714609	30	CRISPR spacer	- none -
M.mahonii.crispr_repeat.14	CRISPR_REPEAT	714610	714645	36	CRISPR repeat with sequence gtttaagaatacacaagaatgataccaccccaaaac	- none -
M.mahonii.crispr_spacer.14	CRISPR_SPACER	714646	714675	30	CRISPR spacer	- none -
M.mahonii.crispr_repeat.15	CRISPR_REPEAT	714676	714711	36	CRISPR repeat with sequence gtttaagaatacacaagaatgataccaccccaaaac	- none -
M.mahonii.crispr_spacer.15	CRISPR_SPACER	714712	714741	30	CRISPR spacer	- none -
M.mahonii.peg.690	CDS	715105	714725	381	FIGfam003972: membrane protein	CBSS-269801.1.peg.1715
M.mahonii.crispr_repeat.16	CRISPR_REPEAT	714742	714777	36	CRISPR repeat with sequence gtttaagaatacacaagaatgataccaccccaaaac	- none -
M.mahonii.crispr_spacer.16	CRISPR_SPACER	714778	714807	30	CRISPR spacer	- none -
M.mahonii.crispr_repeat.17	CRISPR_REPEAT	714808	714843	36	CRISPR repeat with sequence gtttaagaatacacaagaatgataccaccccaaaac	- none -
M.mahonii.crispr_spacer.17	CRISPR_SPACER	714844	714873	30	CRISPR spacer	- none -
M.mahonii.crispr_repeat.18	CRISPR_REPEAT	714874	714909	36	CRISPR repeat with sequence gtttaagaatacacaagaatgataccaccccaaaac	- none -
M.mahonii.crispr_spacer.18	CRISPR_SPACER	714910	714939	30	CRISPR spacer	- none -
M.mahonii.crispr_repeat.19	CRISPR_REPEAT	714940	714975	36	CRISPR repeat with sequence gtttaagaatacacaagaatgataccaccccaaaac	- none -
M.mahonii.crispr_spacer.19	CRISPR_SPACER	714976	715006	31	CRISPR spacer	- none -
M.mahonii.crispr_repeat.20	CRISPR_REPEAT	715007	715042	36	CRISPR repeat with sequence gtttaagaatacacaagaatgataccaccccaaaac	- none -
M.mahonii.crispr_spacer.20	CRISPR_SPACER	715043	715072	30	CRISPR spacer	- none -
M.mahonii.crispr_repeat.21	CRISPR_REPEAT	715073	715108	36	CRISPR repeat with sequence gtttaagaatacacaagaatgataccaccccaaaac	- none -
M.mahonii.crispr_spacer.21	CRISPR_SPACER	715109	715138	30	CRISPR spacer	- none -
M.mahonii.crispr_repeat.22	CRISPR_REPEAT	715139	715174	36	CRISPR repeat with sequence gtttaagaatacacaagaatgataccaccccaaaac	- none -
M.mahonii.crispr_spacer.22	CRISPR_SPACER	715175	715204	30	CRISPR spacer	- none -
M.mahonii.crispr_repeat.23	CRISPR_REPEAT	715205	715240	36	CRISPR repeat with sequence gtttaagaatacacaagaatgataccaccccaaaac	- none -
M.mahonii.crispr_spacer.23	CRISPR_SPACER	715241	715270	30	CRISPR spacer	- none -
M.mahonii.peg.691	CDS	715507	715268	240	hypothetical protein	- none -
M.mahonii.crispr_repeat.24	CRISPR_REPEAT	715271	715306	36	CRISPR repeat with sequence gtttaagaatacacaagaatgataccaccccaaaac	- none -
M.mahonii.crispr_spacer.24	CRISPR_SPACER	715307	715336	30	CRISPR spacer	- none -
M.mahonii.crispr_repeat.25	CRISPR_REPEAT	715337	715372	36	CRISPR repeat with sequence gtttaagaatacacaagaatgataccaccccaaaac	- none -
M.mahonii.crispr_spacer.25	CRISPR_SPACER	715373	715401	29	CRISPR spacer	- none -
M.mahonii.crispr_repeat.26	CRISPR_REPEAT	715402	715437	36	CRISPR repeat with sequence gtttaagaatacacaagaatgataccaccccaaaac	- none -
M.mahonii.crispr_spacer.26	CRISPR_SPACER	715438	715467	30	CRISPR spacer	- none -
M.mahonii.crispr_repeat.27	CRISPR_REPEAT	715468	715503	36	CRISPR repeat with sequence gtttaagaatacacaagaatgataccaccccaaaac	- none -
M.mahonii.crispr_spacer.27	CRISPR_SPACER	715504	715533	30	CRISPR spacer	- none -
M.mahonii.peg.692	CDS	715638	715507	132	hypothetical protein	- none -
M.mahonii.crispr_repeat.28	CRISPR_REPEAT	715534	715569	36	CRISPR repeat with sequence gtttaagaatacacaagaatgataccaccccaaaac	- none -
M.mahonii.crispr_spacer.28	CRISPR_SPACER	715570	715598	29	CRISPR spacer	- none -
M.mahonii.crispr_repeat.29	CRISPR_REPEAT	715599	715634	36	CRISPR repeat with sequence gtttaagaatacacaagaatgataccaccccaaaac	- none -
M.mahonii.crispr_spacer.29	CRISPR_SPACER	715635	715664	30	CRISPR spacer	- none -
M.mahonii.peg.693	CDS	715829	715662	168	hypothetical protein	- none -
M.mahonii.crispr_repeat.30	CRISPR_REPEAT	715665	715700	36	CRISPR repeat with sequence gtttaagaatacacaagaatgataccaccccaaaac	- none -
M.mahonii.crispr_spacer.30	CRISPR_SPACER	715701	715730	30	CRISPR spacer	- none -
M.mahonii.crispr_repeat.31	CRISPR_REPEAT	715731	715766	36	CRISPR repeat with sequence gtttaagaatacacaagaatgataccaccccaaaac	- none -
M.mahonii.crispr_spacer.31	CRISPR_SPACER	715767	715796	30	CRISPR spacer	- none -
M.mahonii.crispr_repeat.32	CRISPR_REPEAT	715797	715832	36	CRISPR repeat with sequence gtttaagaatacacaagaatgataccaccccaaaac	- none -
M.mahonii.crispr_spacer.32	CRISPR_SPACER	715833	715862	30	CRISPR spacer	- none -
M.mahonii.crispr_repeat.33	CRISPR_REPEAT	715863	715898	36	CRISPR repeat with sequence gtttaagaatacacaagaatgataccaccccaaaac	- none -
M.mahonii.crispr_spacer.33	CRISPR_SPACER	715899	715928	30	CRISPR spacer	- none -
M.mahonii.crispr_repeat.34	CRISPR_REPEAT	715929	715964	36	CRISPR repeat with sequence gtttaagaatacacaagaatgataccaccccaaaac	- none -
M.mahonii.crispr_spacer.34	CRISPR_SPACER	715965	715994	30	CRISPR spacer	- none -
M.mahonii.peg.694	CDS	716310	715981	330	hypothetical protein	- none -
M.mahonii.crispr_repeat.35	CRISPR_REPEAT	715995	716030	36	CRISPR repeat with sequence gtttaagaatacacaagaatgataccaccccaaaac	- none -
M.mahonii.crispr_spacer.35	CRISPR_SPACER	716031	716060	30	CRISPR spacer	- none -
M.mahonii.crispr_repeat.36	CRISPR_REPEAT	716061	716096	36	CRISPR repeat with sequence gtttaagaatacacaagaatgataccaccccaaaac	- none -
M.mahonii.crispr_spacer.36	CRISPR_SPACER	716097	716138	42	CRISPR spacer	- none -
M.mahonii.crispr_repeat.37	CRISPR_REPEAT	716139	716174	36	CRISPR repeat with sequence gtttaagaatacacaagaatgataccaccccaaaac	- none -
M.mahonii.crispr_spacer.37	CRISPR_SPACER	716175	716204	30	CRISPR spacer	- none -
M.mahonii.crispr_repeat.38	CRISPR_REPEAT	716205	716240	36	CRISPR repeat with sequence gtttaagaatacacaagaatgataccaccccaaaac	- none -
M.mahonii.crispr_spacer.38	CRISPR_SPACER	716241	716270	30	CRISPR spacer	- none -
M.mahonii.crispr_repeat.39	CRISPR_REPEAT	716271	716306	36	CRISPR repeat with sequence gtttaagaatacacaagaatgataccaccccaaaac	- none -
M.mahonii.crispr_spacer.39	CRISPR_SPACER	716307	716336	30	CRISPR spacer	- none -
M.mahonii.crispr_repeat.40	CRISPR_REPEAT	716337	716372	36	CRISPR repeat with sequence gtttaagaatacacaagaatgataccaccccaaaac	- none -
M.mahonii.crispr_spacer.40	CRISPR_SPACER	716373	716402	30	CRISPR spacer	- none -
M.mahonii.peg.695	CDS	716775	716389	387	FIGfam003972: membrane protein	CBSS-269801.1.peg.1715
M.mahonii.crispr_repeat.41	CRISPR_REPEAT	716403	716438	36	CRISPR repeat with sequence gtttaagaatacacaagaatgataccaccccaaaac	- none -
M.mahonii.crispr_spacer.41	CRISPR_SPACER	716439	716468	30	CRISPR spacer	- none -
M.mahonii.crispr_repeat.42	CRISPR_REPEAT	716469	716504	36	CRISPR repeat with sequence gtttaagaatacacaagaatgataccaccccaaaac	- none -
M.mahonii.crispr_spacer.42	CRISPR_SPACER	716505	716534	30	CRISPR spacer	- none -
M.mahonii.crispr_repeat.43	CRISPR_REPEAT	716535	716570	36	CRISPR repeat with sequence gtttaagaatacacaagaatgataccaccccaaaac	- none -
M.mahonii.crispr_spacer.43	CRISPR_SPACER	716571	716600	30	CRISPR spacer	- none -
M.mahonii.crispr_repeat.44	CRISPR_REPEAT	716601	716636	36	CRISPR repeat with sequence gtttaagaatacacaagaatgataccaccccaaaac	- none -
M.mahonii.crispr_spacer.44	CRISPR_SPACER	716637	716666	30	CRISPR spacer	- none -
M.mahonii.crispr_repeat.45	CRISPR_REPEAT	716667	716702	36	CRISPR repeat with sequence gtttaagaatacacaagaatgataccaccccaaaac	- none -
M.mahonii.crispr_spacer.45	CRISPR_SPACER	716703	716732	30	CRISPR spacer	- none -
M.mahonii.crispr_repeat.46	CRISPR_REPEAT	716733	716768	36	CRISPR repeat with sequence gtttaagaatacacaagaatgataccaccccaaaac	- none -
M.mahonii.crispr_spacer.46	CRISPR_SPACER	716769	716798	30	CRISPR spacer	- none -
M.mahonii.crispr_repeat.47	CRISPR_REPEAT	716799	716834	36	CRISPR repeat with sequence gtttaagaatacacaagaatgataccaccccaaaac	- none -
M.mahonii.crispr_spacer.47	CRISPR_SPACER	716835	716864	30	CRISPR spacer	- none -
M.mahonii.crispr_repeat.48	CRISPR_REPEAT	716865	716900	36	CRISPR repeat with sequence gtttaagaatacacaagaatgataccaccccaaaac	- none -
M.mahonii.crispr_spacer.48	CRISPR_SPACER	716901	716930	30	CRISPR spacer	- none -
M.mahonii.crispr_repeat.49	CRISPR_REPEAT	716931	716966	36	CRISPR repeat with sequence gtttaagaatacacaagaatgataccaccccaaaac	- none -
M.mahonii.crispr_spacer.49	CRISPR_SPACER	716967	716996	30	CRISPR spacer	- none -
M.mahonii.crispr_repeat.50	CRISPR_REPEAT	716997	717032	36	CRISPR repeat with sequence gtttaagaatacacaagaatgataccaccccaaaac	- none -
M.mahonii.crispr_spacer.50	CRISPR_SPACER	717033	717062	30	CRISPR spacer	- none -
M.mahonii.crispr_repeat.51	CRISPR_REPEAT	717063	717098	36	CRISPR repeat with sequence gtttaagaatacacaagaatgataccaccccaaaac	- none -
M.mahonii.crispr_spacer.51	CRISPR_SPACER	717099	717128	30	CRISPR spacer	- none -
M.mahonii.crispr_repeat.52	CRISPR_REPEAT	717129	717164	36	CRISPR repeat with sequence gtttaagaatacacaagaatgataccaccccaaaac	- none -
M.mahonii.crispr_spacer.52	CRISPR_SPACER	717165	717194	30	CRISPR spacer	- none -
M.mahonii.crispr_repeat.53	CRISPR_REPEAT	717195	717230	36	CRISPR repeat with sequence gtttaagaatacacaagaatgataccaccccaaaac	- none -
M.mahonii.crispr_spacer.53	CRISPR_SPACER	717231	717260	30	CRISPR spacer	- none -
M.mahonii.crispr_repeat.54	CRISPR_REPEAT	717261	717296	36	CRISPR repeat with sequence gtttaagaatacacaagaatgataccaccccaaaac	- none -
M.mahonii.crispr_spacer.54	CRISPR_SPACER	717297	717326	30	CRISPR spacer	- none -
M.mahonii.crispr_repeat.55	CRISPR_REPEAT	717327	717362	36	CRISPR repeat with sequence gtttaagaatacacaagaatgataccaccccaaaac	- none -
M.mahonii.crispr_spacer.55	CRISPR_SPACER	717363	717392	30	CRISPR spacer	- none -
M.mahonii.peg.696	CDS	717672	717364	309	hypothetical protein	- none -
M.mahonii.crispr_repeat.56	CRISPR_REPEAT	717393	717428	36	CRISPR repeat with sequence gtttaagaatacacaagaatgataccaccccaaaac	- none -
M.mahonii.crispr_spacer.56	CRISPR_SPACER	717429	717458	30	CRISPR spacer	- none -
M.mahonii.crispr_repeat.57	CRISPR_REPEAT	717459	717494	36	CRISPR repeat with sequence gtttaagaatacacaagaatgataccaccccaaaac	- none -
M.mahonii.crispr_spacer.57	CRISPR_SPACER	717495	717524	30	CRISPR spacer	- none -
M.mahonii.crispr_repeat.58	CRISPR_REPEAT	717525	717560	36	CRISPR repeat with sequence gtttaagaatacacaagaatgataccaccccaaaac	- none -
M.mahonii.crispr_spacer.58	CRISPR_SPACER	717561	717590	30	CRISPR spacer	- none -
M.mahonii.crispr_repeat.59	CRISPR_REPEAT	717591	717626	36	CRISPR repeat with sequence gtttaagaatacacaagaatgataccaccccaaaac	- none -
M.mahonii.crispr_spacer.59	CRISPR_SPACER	717627	717656	30	CRISPR spacer	- none -
M.mahonii.crispr_repeat.60	CRISPR_REPEAT	717657	717692	36	CRISPR repeat with sequence gtttaagaatacacaagaatgataccaccccaaaac	- none -
M.mahonii.crispr_spacer.60	CRISPR_SPACER	717693	717722	30	CRISPR spacer	- none -
M.mahonii.crispr_repeat.61	CRISPR_REPEAT	717723	717758	36	CRISPR repeat with sequence gtttaagaatacacaagaatgataccaccccaaaac	- none -
M.mahonii.crispr_spacer.61	CRISPR_SPACER	717759	717788	30	CRISPR spacer	- none -
M.mahonii.peg.697	CDS	718029	717766	264	Sporulation integral membrane protein YlbJ	- none -
M.mahonii.crispr_repeat.62	CRISPR_REPEAT	717789	717824	36	CRISPR repeat with sequence gtttaagaatacacaagaatgataccaccccaaaac	- none -
M.mahonii.crispr_spacer.62	CRISPR_SPACER	717825	717854	30	CRISPR spacer	- none -
M.mahonii.crispr_repeat.63	CRISPR_REPEAT	717855	717890	36	CRISPR repeat with sequence gtttaagaatacacaagaatgataccaccccaaaac	- none -
M.mahonii.crispr_spacer.63	CRISPR_SPACER	717891	717920	30	CRISPR spacer	- none -
M.mahonii.crispr_repeat.64	CRISPR_REPEAT	717921	717956	36	CRISPR repeat with sequence gtttaagaatacacaagaatgataccaccccaaaac	- none -
M.mahonii.crispr_spacer.64	CRISPR_SPACER	717957	717986	30	CRISPR spacer	- none -
M.mahonii.crispr_repeat.65	CRISPR_REPEAT	717987	718022	36	CRISPR repeat with sequence gtttaagaatacacaagaatgataccaccccaaaac	- none -
M.mahonii.crispr_spacer.65	CRISPR_SPACER	718023	718052	30	CRISPR spacer	- none -
M.mahonii.crispr_repeat.66	CRISPR_REPEAT	718053	718088	36	CRISPR repeat with sequence gtttaagaatacacaagaatgataccaccccaaaac	- none -
M.mahonii.peg.698	CDS	718071	718232	162	hypothetical protein	- none -
M.mahonii.crispr_spacer.66	CRISPR_SPACER	718089	718119	31	CRISPR spacer	- none -
M.mahonii.crispr_repeat.67	CRISPR_REPEAT	718120	718155	36	CRISPR repeat with sequence gtttaagaatacacaagaatgataccaccccaaaac	- none -
M.mahonii.crispr_spacer.67	CRISPR_SPACER	718156	718185	30	CRISPR spacer	- none -
M.mahonii.crispr_repeat.68	CRISPR_REPEAT	718186	718221	36	CRISPR repeat with sequence gtttaagaatacacaagaatgataccaccccaaaac	- none -
M.mahonii.crispr_spacer.68	CRISPR_SPACER	718222	718251	30	CRISPR spacer	- none -
M.mahonii.crispr_repeat.69	CRISPR_REPEAT	718252	718287	36	CRISPR repeat with sequence gtttaagaatacacaagaatgataccaccccaaaac	- none -
M.mahonii.crispr_spacer.69	CRISPR_SPACER	718288	718317	30	CRISPR spacer	- none -
M.mahonii.peg.699	CDS	718771	718301	471	hypothetical protein	- none -
M.mahonii.crispr_repeat.70	CRISPR_REPEAT	718318	718353	36	CRISPR repeat with sequence gtttaagaatacacaagaatgataccaccccaaaac	- none -
M.mahonii.crispr_spacer.70	CRISPR_SPACER	718354	718383	30	CRISPR spacer	- none -
M.mahonii.crispr_repeat.71	CRISPR_REPEAT	718384	718419	36	CRISPR repeat with sequence gtttaagaatacacaagaatgataccaccccaaaac	- none -
M.mahonii.crispr_spacer.71	CRISPR_SPACER	718420	718449	30	CRISPR spacer	- none -
M.mahonii.crispr_repeat.72	CRISPR_REPEAT	718450	718485	36	CRISPR repeat with sequence gtttaagaatacacaagaatgataccaccccaaaac	- none -
M.mahonii.crispr_spacer.72	CRISPR_SPACER	718486	718515	30	CRISPR spacer	- none -
M.mahonii.crispr_repeat.73	CRISPR_REPEAT	718516	718551	36	CRISPR repeat with sequence gtttaagaatacacaagaatgataccaccccaaaac	- none -
M.mahonii.crispr_spacer.73	CRISPR_SPACER	718552	718581	30	CRISPR spacer	- none -
M.mahonii.crispr_repeat.74	CRISPR_REPEAT	718582	718617	36	CRISPR repeat with sequence gtttaagaatacacaagaatgataccaccccaaaac	- none -
M.mahonii.crispr_spacer.74	CRISPR_SPACER	718618	718647	30	CRISPR spacer	- none -
M.mahonii.crispr_repeat.75	CRISPR_REPEAT	718648	718683	36	CRISPR repeat with sequence gtttaagaatacacaagaatgataccaccccaaaaa	- none -
M.mahonii.crispr_spacer.75	CRISPR_SPACER	718684	718714	31	CRISPR spacer	- none -
M.mahonii.crispr_repeat.76	CRISPR_REPEAT	718715	718750	36	CRISPR repeat with sequence gtttaagaatacacaagaatgataccaccccaaaac	- none -
M.mahonii.crispr_spacer.76	CRISPR_SPACER	718751	718780	30	CRISPR spacer	- none -
M.mahonii.crispr_repeat.77	CRISPR_REPEAT	718781	718816	36	CRISPR repeat with sequence gtttaagaatacacaagaatgataccaccccaaaac	- none -
M.mahonii.crispr_spacer.77	CRISPR_SPACER	718817	718846	30	CRISPR spacer	- none -
M.mahonii.crispr_repeat.78	CRISPR_REPEAT	718847	718882	36	CRISPR repeat with sequence gtttaagaatacacaagaatgataccaccccaaaac	- none -
M.mahonii.crispr_spacer.78	CRISPR_SPACER	718883	718912	30	CRISPR spacer	- none -
M.mahonii.crispr_repeat.79	CRISPR_REPEAT	718913	718948	36	CRISPR repeat with sequence gtttaagaatacacaagaatgataccaccccaaaac	- none -
M.mahonii.crispr_spacer.79	CRISPR_SPACER	718949	718977	29	CRISPR spacer	- none -
M.mahonii.crispr_repeat.80	CRISPR_REPEAT	718978	719013	36	CRISPR repeat with sequence gtttaagaatacacaagaatgataccaccccaaaac	- none -
M.mahonii.crispr_spacer.80	CRISPR_SPACER	719014	719043	30	CRISPR spacer	- none -
M.mahonii.crispr_repeat.81	CRISPR_REPEAT	719044	719079	36	CRISPR repeat with sequence gtttaagaatacacaagaatgataccaccccaaaac	- none -
M.mahonii.peg.700	CDS	719192	719046	147	hypothetical protein	- none -
M.mahonii.crispr_spacer.81	CRISPR_SPACER	719080	719110	31	CRISPR spacer	- none -
M.mahonii.crispr_repeat.82	CRISPR_REPEAT	719111	719146	36	CRISPR repeat with sequence gtttaagaatacacaagaatgataccaccccaaaac	- none -
M.mahonii.crispr_spacer.82	CRISPR_SPACER	719147	719176	30	CRISPR spacer	- none -
M.mahonii.crispr_repeat.83	CRISPR_REPEAT	719177	719212	36	CRISPR repeat with sequence gtttaagaatacacaagaatgataccaccccaaaac	- none -
M.mahonii.crispr_spacer.83	CRISPR_SPACER	719213	719242	30	CRISPR spacer	- none -
M.mahonii.crispr_repeat.84	CRISPR_REPEAT	719243	719278	36	CRISPR repeat with sequence gtttaagaatacacaagaatgataccaccccaaaac	- none -
M.mahonii.crispr_spacer.84	CRISPR_SPACER	719279	719309	31	CRISPR spacer	- none -
M.mahonii.peg.701	CDS	719291	719620	330	hypothetical protein	- none -
M.mahonii.crispr_repeat.85	CRISPR_REPEAT	719310	719345	36	CRISPR repeat with sequence gtttaagaatacacaagaatgataccaccccaaaac	- none -
M.mahonii.crispr_spacer.85	CRISPR_SPACER	719346	719375	30	CRISPR spacer	- none -
M.mahonii.crispr_repeat.86	CRISPR_REPEAT	719376	719411	36	CRISPR repeat with sequence gtttaagaatacacaagaatgataccaccccaaaac	- none -
M.mahonii.crispr_spacer.86	CRISPR_SPACER	719412	719441	30	CRISPR spacer	- none -
M.mahonii.crispr_repeat.87	CRISPR_REPEAT	719442	719477	36	CRISPR repeat with sequence gtttaagaatacacaagaatgataccaccccaaaac	- none -
M.mahonii.crispr_spacer.87	CRISPR_SPACER	719478	719507	30	CRISPR spacer	- none -
M.mahonii.crispr_repeat.88	CRISPR_REPEAT	719508	719543	36	CRISPR repeat with sequence gtttaagaatacacaagaatgataccaccccaaaac	- none -
M.mahonii.crispr_spacer.88	CRISPR_SPACER	719544	719573	30	CRISPR spacer	- none -
M.mahonii.crispr_repeat.89	CRISPR_REPEAT	719574	719609	36	CRISPR repeat with sequence gtttaagaatacacaagaatgataccaccccaaaac	- none -
M.mahonii.crispr_spacer.89	CRISPR_SPACER	719610	719639	30	CRISPR spacer	- none -
M.mahonii.peg.702	CDS	719636	719824	189	hypothetical protein	- none -
M.mahonii.crispr_repeat.90	CRISPR_REPEAT	719640	719675	36	CRISPR repeat with sequence gtttaagaatacacaagaatgataccaccccaaaac	- none -
M.mahonii.crispr_spacer.90	CRISPR_SPACER	719676	719705	30	CRISPR spacer	- none -
M.mahonii.crispr_repeat.91	CRISPR_REPEAT	719706	719741	36	CRISPR repeat with sequence gtttaagaatacacaagaatgataccaccccaaaac	- none -
M.mahonii.crispr_spacer.91	CRISPR_SPACER	719742	719771	30	CRISPR spacer	- none -
M.mahonii.crispr_repeat.92	CRISPR_REPEAT	719772	719807	36	CRISPR repeat with sequence gtttaagaatacacaagaatgataccaccccaaaac	- none -
M.mahonii.crispr_spacer.92	CRISPR_SPACER	719808	719837	30	CRISPR spacer	- none -
M.mahonii.crispr_repeat.93	CRISPR_REPEAT	719838	719873	36	CRISPR repeat with sequence gtttaagaatacacaagaatgataccaccccaaaac	- none -
M.mahonii.crispr_spacer.93	CRISPR_SPACER	719874	719903	30	CRISPR spacer	- none -
M.mahonii.peg.703	CDS	720459	719896	564	FIGfam003972: membrane protein	CBSS-269801.1.peg.1715
M.mahonii.crispr_repeat.94	CRISPR_REPEAT	719904	719939	36	CRISPR repeat with sequence gtttaagaatacacaagaatgataccaccccaaaac	- none -
M.mahonii.crispr_spacer.94	CRISPR_SPACER	719940	719969	30	CRISPR spacer	- none -
M.mahonii.crispr_repeat.95	CRISPR_REPEAT	719970	720005	36	CRISPR repeat with sequence gtttaagaatacacaagaatgataccaccccaaaac	- none -
M.mahonii.crispr_spacer.95	CRISPR_SPACER	720006	720035	30	CRISPR spacer	- none -
M.mahonii.crispr_repeat.96	CRISPR_REPEAT	720036	720071	36	CRISPR repeat with sequence gtttaagaatacacaagaatgataccaccccaaaac	- none -
M.mahonii.crispr_spacer.96	CRISPR_SPACER	720072	720101	30	CRISPR spacer	- none -
M.mahonii.crispr_repeat.97	CRISPR_REPEAT	720102	720137	36	CRISPR repeat with sequence gtttaagaatacacaagaatgataccaccccaaaac	- none -
M.mahonii.crispr_spacer.97	CRISPR_SPACER	720138	720167	30	CRISPR spacer	- none -
M.mahonii.crispr_repeat.98	CRISPR_REPEAT	720168	720203	36	CRISPR repeat with sequence gtttaagaatacacaagaatgataccaccccaaaac	- none -
M.mahonii.crispr_spacer.98	CRISPR_SPACER	720204	720233	30	CRISPR spacer	- none -
M.mahonii.crispr_repeat.99	CRISPR_REPEAT	720234	720269	36	CRISPR repeat with sequence gtttaagaatacacaagaatgataccaccccaaaac	- none -
M.mahonii.crispr_spacer.99	CRISPR_SPACER	720270	720299	30	CRISPR spacer	- none -
M.mahonii.crispr_repeat.100	CRISPR_REPEAT	720300	720335	36	CRISPR repeat with sequence gtttaagaatacacaagaatgataccaccccaaaac	- none -
M.mahonii.crispr_spacer.100	CRISPR_SPACER	720336	720365	30	CRISPR spacer	- none -
M.mahonii.crispr_repeat.101	CRISPR_REPEAT	720366	720401	36	CRISPR repeat with sequence gtttaagaatacacaagaatgataccaccccaaaac	- none -
M.mahonii.crispr_spacer.101	CRISPR_SPACER	720402	720431	30	CRISPR spacer	- none -
M.mahonii.crispr_repeat.102	CRISPR_REPEAT	720432	720467	36	CRISPR repeat with sequence gtttaagaatacacaagaatgataccaccccaaaac	- none -
M.mahonii.crispr_spacer.102	CRISPR_SPACER	720468	720499	32	CRISPR spacer	- none -
M.mahonii.crispr_repeat.103	CRISPR_REPEAT	720500	720535	36	CRISPR repeat with sequence gtttaagaatacacaagaatgataccaccccaaaac	- none -
M.mahonii.peg.704	CDS	720978	720502	477	hypothetical protein	- none -
M.mahonii.crispr_spacer.103	CRISPR_SPACER	720536	720566	31	CRISPR spacer	- none -
M.mahonii.crispr_repeat.104	CRISPR_REPEAT	720567	720602	36	CRISPR repeat with sequence gtttaagaatacacaagaatgataccaccccaaaac	- none -
M.mahonii.crispr_spacer.104	CRISPR_SPACER	720603	720632	30	CRISPR spacer	- none -
M.mahonii.crispr_repeat.105	CRISPR_REPEAT	720633	720668	36	CRISPR repeat with sequence gtttaagaatacacaagaatgataccaccccaaaac	- none -
M.mahonii.crispr_spacer.105	CRISPR_SPACER	720669	720698	30	CRISPR spacer	- none -
M.mahonii.crispr_repeat.106	CRISPR_REPEAT	720699	720734	36	CRISPR repeat with sequence gtttaagaatacacaagaatgataccaccccaaaac	- none -
M.mahonii.crispr_spacer.106	CRISPR_SPACER	720735	720764	30	CRISPR spacer	- none -
M.mahonii.crispr_repeat.107	CRISPR_REPEAT	720765	720800	36	CRISPR repeat with sequence gtttaagaatacacaagaatgataccaccccaaaac	- none -
M.mahonii.crispr_spacer.107	CRISPR_SPACER	720801	720830	30	CRISPR spacer	- none -
M.mahonii.crispr_repeat.108	CRISPR_REPEAT	720831	720866	36	CRISPR repeat with sequence gtttaagaatacacaagaatgataccaccccaaaac	- none -
M.mahonii.crispr_spacer.108	CRISPR_SPACER	720867	720896	30	CRISPR spacer	- none -
M.mahonii.crispr_repeat.109	CRISPR_REPEAT	720897	720932	36	CRISPR repeat with sequence gtttaagaatacacaagaatgataccaccccaaaac	- none -
M.mahonii.crispr_spacer.109	CRISPR_SPACER	720933	720962	30	CRISPR spacer	- none -
M.mahonii.crispr_repeat.110	CRISPR_REPEAT	720963	720998	36	CRISPR repeat with sequence gtttaagaatacacaagaatgataccaccccaaaac	- none -
M.mahonii.crispr_spacer.110	CRISPR_SPACER	720999	721028	30	CRISPR spacer	- none -
M.mahonii.peg.705	CDS	721242	721012	231	hypothetical protein	- none -
M.mahonii.crispr_repeat.111	CRISPR_REPEAT	721029	721064	36	CRISPR repeat with sequence gtttaagaatacacaagaatgataccaccccaaaac	- none -
M.mahonii.crispr_spacer.111	CRISPR_SPACER	721065	721094	30	CRISPR spacer	- none -
M.mahonii.crispr_repeat.112	CRISPR_REPEAT	721095	721130	36	CRISPR repeat with sequence gtttaagaatacacaagaatgataccaccccaaaac	- none -
M.mahonii.crispr_spacer.112	CRISPR_SPACER	721131	721160	30	CRISPR spacer	- none -
M.mahonii.crispr_repeat.113	CRISPR_REPEAT	721161	721196	36	CRISPR repeat with sequence gtttaagaatacacaagaatgataccaccccaaaac	- none -
M.mahonii.crispr_spacer.113	CRISPR_SPACER	721197	721226	30	CRISPR spacer	- none -
M.mahonii.peg.706	CDS	721457	721224	234	hypothetical protein	- none -
M.mahonii.crispr_repeat.114	CRISPR_REPEAT	721227	721262	36	CRISPR repeat with sequence gtttaagaatacacaagaatgataccaccccaaaac	- none -
M.mahonii.crispr_spacer.114	CRISPR_SPACER	721263	721292	30	CRISPR spacer	- none -
M.mahonii.crispr_repeat.115	CRISPR_REPEAT	721293	721328	36	CRISPR repeat with sequence gtttaagaatacacaagaatgataccaccccaaaac	- none -
M.mahonii.crispr_spacer.115	CRISPR_SPACER	721329	721358	30	CRISPR spacer	- none -
M.mahonii.crispr_repeat.116	CRISPR_REPEAT	721359	721394	36	CRISPR repeat with sequence gtttaagaatacacaagaatgataccaccccaaaac	- none -
M.mahonii.crispr_spacer.116	CRISPR_SPACER	721395	721424	30	CRISPR spacer	- none -
M.mahonii.crispr_repeat.117	CRISPR_REPEAT	721425	721460	36	CRISPR repeat with sequence gtttaagaatacacaagaatgataccaccccaaaac	- none -
M.mahonii.crispr_spacer.117	CRISPR_SPACER	721461	721490	30	CRISPR spacer	- none -
M.mahonii.peg.707	CDS	721650	721471	180	hypothetical protein	- none -
M.mahonii.crispr_repeat.118	CRISPR_REPEAT	721491	721526	36	CRISPR repeat with sequence gtttaagaatacacaagaatgataccaccccaaaac	- none -
M.mahonii.crispr_spacer.118	CRISPR_SPACER	721527	721556	30	CRISPR spacer	- none -
M.mahonii.crispr_repeat.119	CRISPR_REPEAT	721557	721592	36	CRISPR repeat with sequence gtttaagaatacacaagaatgataccaccccaaaac	- none -
M.mahonii.crispr_spacer.119	CRISPR_SPACER	721593	721622	30	CRISPR spacer	- none -
M.mahonii.crispr_repeat.120	CRISPR_REPEAT	721623	721658	36	CRISPR repeat with sequence gtttaagaatacacaagaatgataccaccccaaaac	- none -
M.mahonii.crispr_spacer.120	CRISPR_SPACER	721659	721688	30	CRISPR spacer	- none -
M.mahonii.crispr_repeat.121	CRISPR_REPEAT	721689	721724	36	CRISPR repeat with sequence gtttaagaatacacaagaatgataccaccccaaaac	- none -
M.mahonii.crispr_spacer.121	CRISPR_SPACER	721725	721754	30	CRISPR spacer	- none -
M.mahonii.crispr_repeat.122	CRISPR_REPEAT	721755	721790	36	CRISPR repeat with sequence gtttaagaatacacaagaatgataccaccccaaaac	- none -
M.mahonii.crispr_spacer.122	CRISPR_SPACER	721791	721820	30	CRISPR spacer	- none -
M.mahonii.crispr_repeat.123	CRISPR_REPEAT	721821	721856	36	CRISPR repeat with sequence gtttaagaatacacaagaatgataccaccccaaaac	- none -
M.mahonii.crispr_spacer.123	CRISPR_SPACER	721857	721886	30	CRISPR spacer	- none -
M.mahonii.peg.708	CDS	722112	721882	231	hypothetical protein	- none -
M.mahonii.crispr_repeat.124	CRISPR_REPEAT	721887	721922	36	CRISPR repeat with sequence gtttaagaatacacaagaatgataccaccccaaaac	- none -
M.mahonii.crispr_spacer.124	CRISPR_SPACER	721923	721952	30	CRISPR spacer	- none -
M.mahonii.crispr_repeat.125	CRISPR_REPEAT	721953	721988	36	CRISPR repeat with sequence gtttaagaatacacaagaatgataccaccccaaaac	- none -
M.mahonii.crispr_spacer.125	CRISPR_SPACER	721989	722018	30	CRISPR spacer	- none -
M.mahonii.crispr_repeat.126	CRISPR_REPEAT	722019	722054	36	CRISPR repeat with sequence gtttaagaatacacaagaatgataccaccccaaaac	- none -
M.mahonii.crispr_spacer.126	CRISPR_SPACER	722055	722084	30	CRISPR spacer	- none -
M.mahonii.crispr_repeat.127	CRISPR_REPEAT	722085	722120	36	CRISPR repeat with sequence gtttaagaatacacaagaatgataccaccccaaaac	- none -
M.mahonii.crispr_spacer.127	CRISPR_SPACER	722121	722150	30	CRISPR spacer	- none -
M.mahonii.crispr_repeat.128	CRISPR_REPEAT	722151	722186	36	CRISPR repeat with sequence gtttaagaatacacaagaatgataccaccccaaaac	- none -
M.mahonii.crispr_spacer.128	CRISPR_SPACER	722187	722216	30	CRISPR spacer	- none -
M.mahonii.crispr_repeat.129	CRISPR_REPEAT	722217	722252	36	CRISPR repeat with sequence gtttaagaatacacaagaatgataccaccccaaaac	- none -
M.mahonii.crispr_spacer.129	CRISPR_SPACER	722253	722282	30	CRISPR spacer	- none -
M.mahonii.peg.709	CDS	722448	722266	183	hypothetical protein	- none -
M.mahonii.crispr_repeat.130	CRISPR_REPEAT	722283	722318	36	CRISPR repeat with sequence gtttaagaatacacaagaatgataccaccccaaaac	- none -
M.mahonii.crispr_spacer.130	CRISPR_SPACER	722319	722349	31	CRISPR spacer	- none -
M.mahonii.crispr_repeat.131	CRISPR_REPEAT	722350	722385	36	CRISPR repeat with sequence gtttaagaatacacaagaatgataccaccccaaaac	- none -
M.mahonii.crispr_spacer.131	CRISPR_SPACER	722386	722415	30	CRISPR spacer	- none -
M.mahonii.crispr_repeat.132	CRISPR_REPEAT	722416	722451	36	CRISPR repeat with sequence gtttaagaatacacaagaatgataccaccccaaaac	- none -
M.mahonii.crispr_spacer.132	CRISPR_SPACER	722452	722481	30	CRISPR spacer	- none -
M.mahonii.peg.710	CDS	722773	722477	297	FIGfam003972: membrane protein	CBSS-269801.1.peg.1715
M.mahonii.crispr_repeat.133	CRISPR_REPEAT	722482	722517	36	CRISPR repeat with sequence gtttaagaatacacaagaatgataccaccccaaaac	- none -
M.mahonii.crispr_spacer.133	CRISPR_SPACER	722518	722547	30	CRISPR spacer	- none -
M.mahonii.crispr_repeat.134	CRISPR_REPEAT	722548	722583	36	CRISPR repeat with sequence gtttaagaatacacaagaatgataccaccccaaaac	- none -
M.mahonii.crispr_spacer.134	CRISPR_SPACER	722584	722613	30	CRISPR spacer	- none -
M.mahonii.crispr_repeat.135	CRISPR_REPEAT	722614	722649	36	CRISPR repeat with sequence gtttaagaatacacaagaatgataccaccccaaaac	- none -
M.mahonii.crispr_spacer.135	CRISPR_SPACER	722650	722679	30	CRISPR spacer	- none -
M.mahonii.crispr_repeat.136	CRISPR_REPEAT	722680	722715	36	CRISPR repeat with sequence gtttaagaatacacaagaatgataccaccccaaaac	- none -
M.mahonii.crispr_spacer.136	CRISPR_SPACER	722716	722745	30	CRISPR spacer	- none -
M.mahonii.crispr_repeat.137	CRISPR_REPEAT	722746	722781	36	CRISPR repeat with sequence gtttaagaatacacaagaatgataccaccccaaaac	- none -
M.mahonii.crispr_spacer.137	CRISPR_SPACER	722782	722811	30	CRISPR spacer	- none -
M.mahonii.crispr_repeat.138	CRISPR_REPEAT	722812	722847	36	CRISPR repeat with sequence gtttaagaatacacaagaatgataccaccccaaaac	- none -
M.mahonii.crispr_spacer.138	CRISPR_SPACER	722848	722877	30	CRISPR spacer	- none -
M.mahonii.peg.711	CDS	723367	722870	498	hypothetical protein	- none -
M.mahonii.crispr_repeat.139	CRISPR_REPEAT	722878	722913	36	CRISPR repeat with sequence gtttaagaatacacaagaatgataccaccccaaaac	- none -
M.mahonii.crispr_spacer.139	CRISPR_SPACER	722914	722943	30	CRISPR spacer	- none -
M.mahonii.crispr_repeat.140	CRISPR_REPEAT	722944	722979	36	CRISPR repeat with sequence gtttaagaatacacaagaatgataccaccccaaaac	- none -
M.mahonii.crispr_spacer.140	CRISPR_SPACER	722980	723009	30	CRISPR spacer	- none -
M.mahonii.crispr_repeat.141	CRISPR_REPEAT	723010	723045	36	CRISPR repeat with sequence gtttaagaatacacaagaatgataccaccccaaaac	- none -
M.mahonii.crispr_spacer.141	CRISPR_SPACER	723046	723075	30	CRISPR spacer	- none -
M.mahonii.crispr_repeat.142	CRISPR_REPEAT	723076	723111	36	CRISPR repeat with sequence gtttaagaatacacaagaatgataccaccccaaaac	- none -
M.mahonii.crispr_spacer.142	CRISPR_SPACER	723112	723141	30	CRISPR spacer	- none -
M.mahonii.crispr_repeat.143	CRISPR_REPEAT	723142	723177	36	CRISPR repeat with sequence gtttaagaatacacaagaatgataccaccccaaaac	- none -
M.mahonii.crispr_spacer.143	CRISPR_SPACER	723178	723207	30	CRISPR spacer	- none -
M.mahonii.crispr_repeat.144	CRISPR_REPEAT	723208	723243	36	CRISPR repeat with sequence gtttaagaatacacaagaatgataccaccccaaaac	- none -
M.mahonii.crispr_spacer.144	CRISPR_SPACER	723244	723273	30	CRISPR spacer	- none -
M.mahonii.crispr_repeat.145	CRISPR_REPEAT	723274	723309	36	CRISPR repeat with sequence gtttaagaatacacaagaatgataccaccccaaaac	- none -
M.mahonii.crispr_spacer.145	CRISPR_SPACER	723310	723339	30	CRISPR spacer	- none -
M.mahonii.crispr_repeat.146	CRISPR_REPEAT	723340	723375	36	CRISPR repeat with sequence gtttaagaatacacaagaatgataccaccccaaaac	- none -
M.mahonii.crispr_spacer.146	CRISPR_SPACER	723376	723405	30	CRISPR spacer	- none -
M.mahonii.peg.712	CDS	723520	723398	123	hypothetical protein	- none -
M.mahonii.crispr_repeat.147	CRISPR_REPEAT	723406	723441	36	CRISPR repeat with sequence gtttaagaatacacaagaatgataccaccccaaaac	- none -
M.mahonii.crispr_spacer.147	CRISPR_SPACER	723442	723471	30	CRISPR spacer	- none -
M.mahonii.crispr_repeat.148	CRISPR_REPEAT	723472	723507	36	CRISPR repeat with sequence gtttaagaatacacaagaatgataccaccccaaaac	- none -
M.mahonii.crispr_spacer.148	CRISPR_SPACER	723508	723537	30	CRISPR spacer	- none -
M.mahonii.crispr_repeat.149	CRISPR_REPEAT	723538	723573	36	CRISPR repeat with sequence gtttaagaatacacaagaatgataccaccccaaaac	- none -
M.mahonii.peg.713	CDS	727005	723604	3402	hypothetical protein	- none -
M.mahonii.peg.714	CDS	727495	727025	471	hypothetical protein	- none -
M.mahonii.peg.715	CDS	727532	727660	129	hypothetical protein	- none -
M.mahonii.peg.716	CDS	728015	727680	336	hypothetical protein	- none -
M.mahonii.peg.717	CDS	728875	727991	885	CRISPR-associated protein Cas1	CRISPRs
M.mahonii.peg.718	CDS	729403	730737	1335	hypothetical protein	- none -
M.mahonii.peg.719	CDS	730862	732160	1299	Adenylosuccinate synthetase (EC 6.3.4.4)	Purine conversions
M.mahonii.peg.720	CDS	732455	733747	1293	Adenylosuccinate lyase (EC 4.3.2.2) @ SAICAR lyase (EC 4.3.2.2)	Purine conversions
M.mahonii.peg.721	CDS	734881	733916	966	hypothetical protein	- none -
M.mahonii.peg.722	CDS	736044	735079	966	GMP reductase (EC 1.7.1.7)	Purine conversions
M.mahonii.peg.723	CDS	736517	736152	366	hypothetical protein	- none -
M.mahonii.peg.724	CDS	737789	736662	1128	S-adenosylmethionine synthetase (EC 2.5.1.6)	- none -
M.mahonii.peg.725	CDS	737997	738119	123	hypothetical protein	- none -
M.mahonii.peg.726	CDS	738695	738123	573	Thymidine kinase (EC 2.7.1.21)	pyrimidine conversions
M.mahonii.peg.727	CDS	738913	738788	126	hypothetical protein	- none -
M.mahonii.peg.728	CDS	739160	739645	486	hypothetical protein	- none -
M.mahonii.peg.729	CDS	739645	740493	849	tRNA(Ile)-lysidine synthetase (EC 6.3.4.19)	- none -
M.mahonii.peg.730	CDS	740853	742433	1581	Arginyl-tRNA synthetase (EC 6.1.1.19)	tRNA aminoacylation, Arg
M.mahonii.peg.731	CDS	742437	743291	855	hypothetical protein	- none -
M.mahonii.peg.732	CDS	744772	743288	1485	hypothetical protein	- none -
M.mahonii.rna.32	RNA	744765	744839	75	tRNA-Cys-GCA	- none -
M.mahonii.rna.33	RNA	744851	744927	77	tRNA-Arg-ACG	- none -
M.mahonii.peg.733	CDS	745319	746584	1266	Seryl-tRNA synthetase (EC 6.1.1.11)	tRNA aminoacylation, Ser
M.mahonii.peg.734	CDS	748146	746695	1452	hypothetical protein	- none -
M.mahonii.peg.735	CDS	750482	748146	2337	hypothetical protein	- none -
M.mahonii.peg.736	CDS	750555	751220	666	hypothetical protein	- none -
M.mahonii.peg.737	CDS	751220	751540	321	hypothetical protein	- none -
M.mahonii.peg.738	CDS	751533	752813	1281	Glucose-6-phosphate isomerase (EC 5.3.1.9)	- none -
M.mahonii.peg.739	CDS	752984	753220	237	hypothetical protein	- none -
M.mahonii.peg.740	CDS	753282	754592	1311	tRNA-5-carboxymethylaminomethyl-2-thiouridine(34) synthesis protein MnmE	- none -
M.mahonii.peg.741	CDS	754702	754905	204	Cold shock protein of CSP family	- none -
M.mahonii.peg.742	CDS	754984	755541	558	hypothetical protein	- none -
M.mahonii.peg.743	CDS	755541	756461	921	N(6)-L-threonylcarbamoyladenine synthase (EC 2.3.1.234)	- none -
M.mahonii.peg.744	CDS	756557	756673	117	hypothetical protein	- none -
M.mahonii.peg.745	CDS	758087	756696	1392	hypothetical protein	- none -
M.mahonii.peg.746	CDS	758333	758124	210	FIG002958: hypothetical protein	DNA replication cluster 1
M.mahonii.peg.747	CDS	759292	758333	960	Ribose-phosphate pyrophosphokinase (EC 2.7.6.1)	- none -
M.mahonii.peg.748	CDS	760147	759314	834	SSU rRNA (adenine(1518)-N(6)/adenine(1519)-N(6))-dimethyltransferase (EC 2.1.1.182)	RNA methylation
M.mahonii.peg.749	CDS	760919	760155	765	Uncharacterized metal-dependent hydrolase YcfH	- none -
M.mahonii.peg.750	CDS	761621	760944	678	16S rRNA (guanine(527)-N(7))-methyltransferase (EC 2.1.1.170)	- none -
M.mahonii.peg.751	CDS	763702	761690	2013	Cell division-associated, ATP-dependent zinc metalloprotease FtsH	- none -
M.mahonii.peg.752	CDS	764229	765773	1545	DEAD-box ATP-dependent RNA helicase DeaD (= CshA) (EC 3.6.4.13)	- none -
M.mahonii.peg.753	CDS	768573	765883	2691	DNA gyrase subunit A (EC 5.99.1.3)	DNA gyrase subunits, DNA replication cluster 1, DNA topoisomerases, Type II, ATP-dependent, Resistance to fluoroquinolones
M.mahonii.repeat.54	REPEAT	768510	768700	191	repeat region	- none -
M.mahonii.peg.754	CDS	768761	768573	189	hypothetical protein	- none -
M.mahonii.peg.755	CDS	770670	768763	1908	DNA gyrase subunit B (EC 5.99.1.3)	DNA gyrase subunits, DNA replication cluster 1, DNA topoisomerases, Type II, ATP-dependent, Resistance to fluoroquinolones
M.mahonii.peg.756	CDS	771101	770889	213	hypothetical protein	- none -
M.mahonii.peg.757	CDS	771569	771228	342	hypothetical protein	- none -
M.mahonii.peg.758	CDS	771667	772242	576	hypothetical protein	- none -
M.mahonii.peg.759	CDS	772626	772931	306	hypothetical protein	- none -
M.mahonii.peg.760	CDS	772980	773534	555	Peptidyl-tRNA hydrolase (EC 3.1.1.29)	Sporulation-associated proteins with broader functions, Translation termination factors bacterial
M.mahonii.peg.761	CDS	773978	775633	1656	Excinuclease ABC subunit C	DNA repair, UvrABC system
M.mahonii.peg.762	CDS	775779	775916	138	hypothetical protein	- none -
M.mahonii.peg.763	CDS	779089	776255	2835	Excinuclease ABC subunit A	DNA repair, UvrABC system
M.mahonii.peg.764	CDS	779684	779148	537	hypothetical protein	- none -
M.mahonii.peg.765	CDS	781738	779765	1974	Excinuclease ABC subunit B	DNA repair, UvrABC system
M.mahonii.peg.766	CDS	783647	782088	1560	Xanthine/uracil/thiamine/ascorbate permease family protein	Purine Utilization
M.mahonii.peg.767	CDS	784381	783971	411	hypothetical protein	- none -
M.mahonii.peg.768	CDS	785302	784400	903	Phosphate ABC transporter, ATP-binding protein PstB (TC 3.A.1.7.1)	- none -
M.mahonii.peg.769	CDS	787284	785263	2022	Phosphate ABC transporter, permease protein PstA (TC 3.A.1.7.1)	- none -
M.mahonii.peg.770	CDS	788366	787284	1083	hypothetical protein	- none -
M.mahonii.peg.771	CDS	788794	788681	114	hypothetical protein	- none -
M.mahonii.peg.772	CDS	789170	788955	216	hypothetical protein	- none -
M.mahonii.peg.773	CDS	789393	789710	318	hypothetical protein	- none -
M.mahonii.peg.774	CDS	789697	790686	990	Lipoate-protein ligase A	Lipoic acid metabolism
M.mahonii.peg.775	CDS	790679	791419	741	hypothetical protein	- none -
M.mahonii.peg.776	CDS	791730	792290	561	hypothetical protein	- none -
M.mahonii.peg.777	CDS	792438	793538	1101	Pyruvate dehydrogenase E1 component alpha subunit (EC 1.2.4.1)	Dehydrogenase complexes, Pyruvate metabolism II: acetyl-CoA, acetogenesis from pyruvate
M.mahonii.peg.778	CDS	793538	794539	1002	Pyruvate dehydrogenase E1 component beta subunit (EC 1.2.4.1)	Dehydrogenase complexes, Pyruvate metabolism II: acetyl-CoA, acetogenesis from pyruvate
M.mahonii.peg.779	CDS	794548	795843	1296	Dihydrolipoamide acetyltransferase component of pyruvate dehydrogenase complex (EC 2.3.1.12)	Dehydrogenase complexes, Pyruvate metabolism II: acetyl-CoA, acetogenesis from pyruvate
M.mahonii.peg.780	CDS	795836	796768	933	Dihydrolipoamide dehydrogenase of pyruvate dehydrogenase complex (EC 1.8.1.4)	Pyruvate metabolism II: acetyl-CoA, acetogenesis from pyruvate

## Sheet: S4- eggNOG annotation
#query	seed_ortholog	evalue	score	eggNOG_OGs	max_annot_lvl	COG_category	Description	Preferred_name	GOs	EC	KEGG_ko	KEGG_Pathway	KEGG_Module	KEGG_Reaction	KEGG_rclass	BRITE	KEGG_TC	CAZy	BiGG_Reaction	PFAMs
M.mahonii.peg.268	1276227.SCHRY_v1c08660	6.28e-22	92	2ETGG@1|root,33M0B@2|Bacteria,3WU71@544448|Tenericutes	544448|Tenericutes	-	-	-	-	-	-	-	-	-	-	-	-	-	-	-
M.mahonii.peg.365	267748.MMOB1970	4.16e-14	81.3	2BHPH@1|root,32BSP@2|Bacteria,3WTK2@544448|Tenericutes	544448|Tenericutes	-	-	-	-	-	-	-	-	-	-	-	-	-	-	-
M.mahonii.peg.592	1289135.A966_09881	2.35e-11	65.1	2F75D@1|root,33ZKW@2|Bacteria	2|Bacteria	-	-	-	-	-	-	-	-	-	-	-	-	-	-	-
M.mahonii.peg.657	272635.MYPU_1750	1.03e-18	79	2BPUA@1|root,32IMS@2|Bacteria,3WTW6@544448|Tenericutes	544448|Tenericutes	-	-	-	-	-	-	-	-	-	-	-	-	-	-	-
M.mahonii.peg.773	262719.MHJ_0247	3.17e-12	65.1	29ZVE@1|root,30MWK@2|Bacteria,3WTVV@544448|Tenericutes	544448|Tenericutes	-	-	-	-	-	-	-	-	-	-	-	-	-	-	-
M.mahonii.peg.1	45361.MCJ_000700	8.27e-84	271	COG1249@1|root,COG1249@2|Bacteria,3WT6R@544448|Tenericutes	544448|Tenericutes	C	dehydrogenase	pdhD	GO:0005575,GO:0005622,GO:0005623,GO:0005737,GO:0044424,GO:0044464	1.8.1.4	ko:K00382	ko00010,ko00020,ko00260,ko00280,ko00620,ko00630,ko00640,ko01100,ko01110,ko01120,ko01130,ko01200,map00010,map00020,map00260,map00280,map00620,map00630,map00640,map01100,map01110,map01120,map01130,map01200	M00009,M00011,M00036,M00307,M00532	R00209,R01221,R01698,R03815,R07618,R08549	RC00004,RC00022,RC00583,RC02742,RC02833,RC02834	br01601,ko00000,ko00001,ko00002,ko01000,ko04147	-	-	-	Biotin_lipoyl,Pyr_redox_2,Pyr_redox_dim
M.mahonii.peg.59	267748.MMOB1840	1.03e-102	310	COG0492@1|root,COG0492@2|Bacteria,3WT71@544448|Tenericutes	544448|Tenericutes	C	Belongs to the class-II pyridine nucleotide-disulfide oxidoreductase family	trxB	-	1.8.1.9	ko:K00384	ko00450,map00450	-	R02016,R03596,R09372	RC00013,RC02518,RC02873	ko00000,ko00001,ko01000	-	-	-	Pyr_redox_2
M.mahonii.peg.100	1034808.GIG_03752	2.79e-90	268	COG0221@1|root,COG0221@2|Bacteria,3WTDN@544448|Tenericutes	544448|Tenericutes	C	Catalyzes the hydrolysis of inorganic pyrophosphate (PPi) forming two phosphate ions	ppa	-	3.6.1.1	ko:K01507	ko00190,map00190	-	-	-	ko00000,ko00001,ko01000	-	-	-	Pyrophosphatase
M.mahonii.peg.144	1246955.MCYN_0517	9.5e-95	290	COG0280@1|root,COG0280@2|Bacteria,3WSW4@544448|Tenericutes	544448|Tenericutes	C	phosphate acetyltransferase	pta	-	2.3.1.8	ko:K00625	ko00430,ko00620,ko00640,ko00680,ko00720,ko01100,ko01120,ko01200,map00430,map00620,map00640,map00680,map00720,map01100,map01120,map01200	M00357,M00579	R00230,R00921	RC00004,RC02746,RC02816	ko00000,ko00001,ko00002,ko01000	-	-	-	PTA_PTB
M.mahonii.peg.156	272635.MYPU_0230	3.25e-188	539	COG0446@1|root,COG0446@2|Bacteria,3WT2T@544448|Tenericutes	544448|Tenericutes	C	nadh oxidase	nox	-	-	-	-	-	-	-	-	-	-	-	Pyr_redox_2,Pyr_redox_dim
M.mahonii.peg.161	747682.MALL_0694	1.51e-110	332	COG1052@1|root,COG1052@2|Bacteria,3WSZZ@544448|Tenericutes	544448|Tenericutes	C	Belongs to the D-isomer specific 2-hydroxyacid dehydrogenase family	-	-	1.1.1.28	ko:K03778	ko00620,ko01120,map00620,map01120	-	R00704	RC00044	ko00000,ko00001,ko01000	-	-	-	2-Hacid_dh,2-Hacid_dh_C
M.mahonii.peg.313	267748.MMOB4270	2.15e-68	219	COG0569@1|root,COG0569@2|Bacteria,3WSW5@544448|Tenericutes	544448|Tenericutes	C	potassium uptake protein	ktrA	-	-	ko:K03499	-	-	-	-	ko00000,ko02000	2.A.38.1,2.A.38.4	-	-	TrkA_C,TrkA_N
M.mahonii.peg.402	267748.MMOB2150	1.94e-78	244	COG0356@1|root,COG0356@2|Bacteria,3WTMD@544448|Tenericutes	544448|Tenericutes	C	ATP synthase	atpB	-	-	ko:K02108	ko00190,ko00195,ko01100,map00190,map00195,map01100	M00157	-	-	ko00000,ko00001,ko00002,ko00194,ko03110	3.A.2.1	-	-	ATP-synt_A
M.mahonii.peg.403	650150.ERH_0366	1.19e-13	67.4	COG0636@1|root,COG0636@2|Bacteria,1VEHP@1239|Firmicutes,3VRWB@526524|Erysipelotrichia	526524|Erysipelotrichia	C	F(1)F(0) ATP synthase produces ATP from ADP in the presence of a proton or sodium gradient. F-type ATPases consist of two structural domains, F(1) containing the extramembraneous catalytic core and F(0) containing the membrane proton channel, linked together by a central stalk and a peripheral stalk. During catalysis, ATP synthesis in the catalytic domain of F(1) is coupled via a rotary mechanism…	atpE	-	-	ko:K02110	ko00190,ko00195,ko01100,map00190,map00195,map01100	M00157	-	-	ko00000,ko00001,ko00002,ko00194	3.A.2.1	-	-	ATP-synt_C
M.mahonii.peg.407	272635.MYPU_2670	1.7e-67	218	COG0224@1|root,COG0224@2|Bacteria,3WTK1@544448|Tenericutes	544448|Tenericutes	C	Produces ATP from ADP in the presence of a proton gradient across the membrane. The gamma chain is believed to be important in regulating ATPase activity and the flow of protons through the CF(0) complex	atpG	-	-	ko:K02115	ko00190,ko00195,ko01100,map00190,map00195,map01100	M00157	-	-	ko00000,ko00001,ko00002,ko00194	3.A.2.1	-	-	ATP-synt
M.mahonii.peg.408	1391646.AVSU01000012_gene1799	5.7e-253	704	COG0055@1|root,COG0055@2|Bacteria,1TPGF@1239|Firmicutes,2489W@186801|Clostridia,25QEH@186804|Peptostreptococcaceae	186801|Clostridia	C	Produces ATP from ADP in the presence of a proton gradient across the membrane. The catalytic sites are hosted primarily by the beta subunits	atpD	GO:0005575,GO:0005623,GO:0005886,GO:0016020,GO:0044464,GO:0071944	3.6.3.14	ko:K02112	ko00190,ko00195,ko01100,map00190,map00195,map01100	M00157	-	-	ko00000,ko00001,ko00002,ko00194,ko01000	3.A.2.1	-	-	ATP-synt_ab,ATP-synt_ab_N
M.mahonii.peg.409	272635.MYPU_2650	6.83e-23	94.4	COG0355@1|root,COG0355@2|Bacteria,3WTQG@544448|Tenericutes	544448|Tenericutes	C	Produces ATP from ADP in the presence of a proton gradient across the membrane	atpC	-	-	ko:K02114	ko00190,ko00195,ko01100,map00190,map00195,map01100	M00157	-	-	ko00000,ko00001,ko00002,ko00194	3.A.2.1	-	-	ATP-synt_DE,ATP-synt_DE_N
M.mahonii.peg.421	272633	1.71e-91	287	COG1979@1|root,COG1979@2|Bacteria,3WTK7@544448|Tenericutes	544448|Tenericutes	C	Iron-containing alcohol dehydrogenase	bdhA	-	-	ko:K00100	ko00650,ko01120,map00650,map01120	-	R03544,R03545	RC00087	ko00000,ko00001,ko01000	-	-	-	Fe-ADH
M.mahonii.peg.432	267748.MMOB3510	3.32e-66	209	COG1182@1|root,COG1182@2|Bacteria,3WSZ4@544448|Tenericutes	544448|Tenericutes	C	Catalyzes the reductive cleavage of azo bond in aromatic azo compounds to the corresponding amines. Requires NADH, but not NADPH, as an electron donor for its activity	acpD	-	-	ko:K01118	-	-	-	-	ko00000,ko01000	-	-	-	Flavodoxin_2
M.mahonii.peg.442	267748.MMOB2960	4.43e-136	407	COG0055@1|root,COG0055@2|Bacteria,3WSWJ@544448|Tenericutes	544448|Tenericutes	C	ATP synthase	-	-	3.6.3.14	ko:K02112	ko00190,ko00195,ko01100,map00190,map00195,map01100	M00157	-	-	ko00000,ko00001,ko00002,ko00194,ko01000	3.A.2.1	-	-	ATP-synt_ab
M.mahonii.peg.443	267748.MMOB2970	4.48e-112	348	COG0056@1|root,COG0056@2|Bacteria,3WSUY@544448|Tenericutes	544448|Tenericutes	C	ATP synthase	-	-	3.6.3.14	ko:K02111	ko00190,ko00195,ko01100,map00190,map00195,map01100	M00157	-	-	ko00000,ko00001,ko00002,ko00194,ko01000	3.A.2.1	-	-	ATP-synt_ab,ATP-synt_ab_C
M.mahonii.peg.562	525367.HMPREF0556_10568	5.83e-81	254	COG0656@1|root,COG0656@2|Bacteria,1TPM1@1239|Firmicutes,4HARE@91061|Bacilli,26MGS@186820|Listeriaceae	91061|Bacilli	C	Aldo/keto reductase family	-	-	-	-	-	-	-	-	-	-	-	-	Aldo_ket_red
M.mahonii.peg.677	1188240.MYEA_2260	1.02e-127	385	COG1012@1|root,COG1012@2|Bacteria,3WT5K@544448|Tenericutes	544448|Tenericutes	C	Belongs to the aldehyde dehydrogenase family	gapN	-	1.2.1.18,1.2.1.27,1.2.1.88,1.2.1.9	ko:K00131,ko:K00140,ko:K00294	ko00010,ko00030,ko00250,ko00280,ko00330,ko00410,ko00562,ko00640,ko01100,ko01120,ko01200,map00010,map00030,map00250,map00280,map00330,map00410,map00562,map00640,map01100,map01120,map01200	M00013,M00308,M00633	R00245,R00705,R00706,R00707,R00708,R00922,R00935,R01058,R04444,R04445,R05051	RC00004,RC00080,RC00216,RC00242,RC00255,RC02723,RC02817	ko00000,ko00001,ko00002,ko01000	-	-	-	Aldedh
M.mahonii.peg.777	272635.MYPU_7640	1.17e-165	474	COG1071@1|root,COG1071@2|Bacteria,3WSVZ@544448|Tenericutes	544448|Tenericutes	C	pyruvate dehydrogenase e1 component, alpha subunit	pdhA	GO:0003674,GO:0005488,GO:0005515,GO:0140030,GO:0140032	1.2.4.1	ko:K00161	ko00010,ko00020,ko00620,ko01100,ko01110,ko01120,ko01130,ko01200,ko04066,ko04922,ko05230,map00010,map00020,map00620,map01100,map01110,map01120,map01130,map01200,map04066,map04922,map05230	M00307	R00014,R00209,R01699,R03270	RC00004,RC00027,RC00627,RC02742,RC02744,RC02882	br01601,ko00000,ko00001,ko00002,ko01000	-	-	-	E1_dh
M.mahonii.peg.778	1246955.MCYN_0510	1.99e-168	478	COG0022@1|root,COG0022@2|Bacteria,3WSYT@544448|Tenericutes	544448|Tenericutes	C	dehydrogenase e1 component	pdhB	GO:0003674,GO:0005488,GO:0005515,GO:0140030,GO:0140032	1.2.4.1,1.2.4.4	ko:K00162,ko:K11381	ko00010,ko00020,ko00280,ko00620,ko00640,ko01100,ko01110,ko01120,ko01130,ko01200,ko04066,ko04922,ko05230,map00010,map00020,map00280,map00620,map00640,map01100,map01110,map01120,map01130,map01200,map04066,map04922,map05230	M00036,M00307	R00014,R00209,R01699,R03270,R07599,R07600,R07601,R07602,R07603,R07604,R10996,R10997	RC00004,RC00027,RC00627,RC02742,RC02743,RC02744,RC02882,RC02883,RC02949,RC02953	br01601,ko00000,ko00001,ko00002,ko01000	-	-	-	Transket_pyr,Transketolase_C
M.mahonii.peg.779	267748.MMOB5810	3.35e-109	336	COG0508@1|root,COG0508@2|Bacteria,3WT4M@544448|Tenericutes	544448|Tenericutes	C	component of pyruvate dehydrogenase complex	pdhC	-	2.3.1.12	ko:K00627	ko00010,ko00020,ko00620,ko01100,ko01110,ko01120,ko01130,ko01200,map00010,map00020,map00620,map01100,map01110,map01120,map01130,map01200	M00307	R00209,R02569	RC00004,RC02742,RC02857	br01601,ko00000,ko00001,ko00002,ko01000	-	-	-	2-oxoacid_dh,Biotin_lipoyl,E3_binding
M.mahonii.peg.780	1246955.MCYN_0508	1.74e-87	281	COG1249@1|root,COG1249@2|Bacteria,3WT6R@544448|Tenericutes	544448|Tenericutes	C	dehydrogenase	pdhD	GO:0005575,GO:0005622,GO:0005623,GO:0005737,GO:0044424,GO:0044464	1.8.1.4	ko:K00382	ko00010,ko00020,ko00260,ko00280,ko00620,ko00630,ko00640,ko01100,ko01110,ko01120,ko01130,ko01200,map00010,map00020,map00260,map00280,map00620,map00630,map00640,map01100,map01110,map01120,map01130,map01200	M00009,M00011,M00036,M00307,M00532	R00209,R01221,R01698,R03815,R07618,R08549	RC00004,RC00022,RC00583,RC02742,RC02833,RC02834	br01601,ko00000,ko00001,ko00002,ko01000,ko04147	-	-	-	Biotin_lipoyl,Pyr_redox_2,Pyr_redox_dim
M.mahonii.peg.54	751994.AGIG01000034_gene379	4.77e-25	112	COG0544@1|root,COG0544@2|Bacteria,1MUJP@1224|Proteobacteria,1RNZE@1236|Gammaproteobacteria,1J4Y1@118884|unclassified Gammaproteobacteria	1236|Gammaproteobacteria	D	Involved in protein export. Acts as a chaperone by maintaining the newly synthesized protein in an open conformation. Functions as a peptidyl-prolyl cis-trans isomerase	tig	GO:0000413,GO:0003674,GO:0003755,GO:0003824,GO:0005488,GO:0005515,GO:0005575,GO:0005622,GO:0005623,GO:0005737,GO:0005829,GO:0006457,GO:0006458,GO:0006464,GO:0006807,GO:0006950,GO:0008150,GO:0008152,GO:0009266,GO:0009408,GO:0009628,GO:0009987,GO:0016853,GO:0016859,GO:0018193,GO:0018208,GO:0019538,GO:0036211,GO:0042802,GO:0043021,GO:0043022,GO:0043170,GO:0043335,GO:0043412,GO:0044183,GO:0044237,GO:…	-	ko:K03545	-	-	-	-	ko00000	-	-	-	FKBP_C,Trigger_C,Trigger_N
M.mahonii.peg.81	1188236.MARG_3480	1.29e-145	423	COG0552@1|root,COG0552@2|Bacteria,3WSVC@544448|Tenericutes	544448|Tenericutes	D	Involved in targeting and insertion of nascent membrane proteins into the cytoplasmic membrane. Acts as a receptor for the complex formed by the signal recognition particle (SRP) and the ribosome-nascent chain (RNC)	ftsY	-	-	ko:K03110	ko02024,ko03060,ko03070,map02024,map03060,map03070	M00335	-	-	ko00000,ko00001,ko00002,ko02044	3.A.5.1,3.A.5.2,3.A.5.7	-	-	SRP54,SRP54_N
M.mahonii.peg.117	333138.LQ50_06190	5.83e-27	108	COG0544@1|root,COG0544@2|Bacteria,1TQQ8@1239|Firmicutes,4H9Q8@91061|Bacilli,1ZBRE@1386|Bacillus	91061|Bacilli	D	Involved in protein export. Acts as a chaperone by maintaining the newly synthesized protein in an open conformation. Functions as a peptidyl-prolyl cis-trans isomerase	tig	GO:0005575,GO:0005622,GO:0005623,GO:0005737,GO:0044424,GO:0044464	-	ko:K03545	-	-	-	-	ko00000	-	-	-	FKBP_C,Trigger_C,Trigger_N
M.mahonii.peg.211	747682.MALL_0736	4.45e-276	774	COG0445@1|root,COG0445@2|Bacteria,3WSX0@544448|Tenericutes	544448|Tenericutes	D	NAD-binding protein involved in the addition of a carboxymethylaminomethyl (cmnm) group at the wobble position (U34) of certain tRNAs, forming tRNA-cmnm(5)s(2)U34	gidA	-	-	ko:K03495	-	-	R08701	RC00053,RC00209,RC00870	ko00000,ko03016,ko03036	-	-	-	GIDA,GIDA_assoc
M.mahonii.peg.281	1034808.GIG_03537	1.89e-51	170	COG0218@1|root,COG0218@2|Bacteria,3WT9C@544448|Tenericutes	544448|Tenericutes	D	Necessary for normal cell division and for the maintenance of normal septation	engB	-	-	ko:K03978	-	-	-	-	ko00000,ko03036	-	-	-	MMR_HSR1
M.mahonii.peg.307	272635.MYPU_7140	0	922	COG1196@1|root,COG1196@2|Bacteria,3WSUR@544448|Tenericutes	544448|Tenericutes	D	Required for chromosome condensation and partitioning	smc	-	-	ko:K03529	-	-	-	-	ko00000,ko03036	-	-	-	SMC_N,SMC_hinge
M.mahonii.peg.323	272635.MYPU_4910	3.14e-143	419	COG0206@1|root,COG0206@2|Bacteria,3WT2P@544448|Tenericutes	544448|Tenericutes	D	Essential cell division protein that forms a contractile ring structure (Z ring) at the future cell division site. The regulation of the ring assembly controls the timing and the location of cell division. One of the functions of the FtsZ ring is to recruit other cell division proteins to the septum to produce a new cell wall between the dividing cells. Binds GTP and shows GTPase activity	ftsZ	GO:0008150,GO:0009987,GO:0051301	-	ko:K03531	ko04112,map04112	-	-	-	ko00000,ko00001,ko02048,ko03036,ko04812	-	-	-	FtsZ_C,Tubulin
M.mahonii.peg.486	267748.MMOB4760	1.69e-61	196	COG1386@1|root,COG1386@2|Bacteria,3WT47@544448|Tenericutes	544448|Tenericutes	D	Participates in chromosomal partition during cell division. May act via the formation of a condensin-like complex containing Smc and ScpA that pull DNA away from mid-cell into both cell halves	scpB	-	-	ko:K06024	-	-	-	-	ko00000,ko03036	-	-	-	SMC_ScpB
M.mahonii.peg.487	267748.MMOB4770	2.3e-73	230	COG1354@1|root,COG1354@2|Bacteria,3WT8M@544448|Tenericutes	544448|Tenericutes	D	Participates in chromosomal partition during cell division. May act via the formation of a condensin-like complex containing Smc and ScpB that pull DNA away from mid-cell into both cell halves	scpA	-	-	ko:K05896	-	-	-	-	ko00000,ko03036	-	-	-	SMC_ScpA
M.mahonii.peg.729	243272.MARTH_orf854	4.23e-72	231	COG0037@1|root,COG0037@2|Bacteria,3WTGG@544448|Tenericutes	544448|Tenericutes	D	Ligates lysine onto the cytidine present at position 34 of the AUA codon-specific tRNA(Ile) that contains the anticodon CAU, in an ATP-dependent manner. Cytidine is converted to lysidine, thus changing the amino acid specificity of the tRNA from methionine to isoleucine	tilS	-	2.4.2.8,6.3.4.19	ko:K04075,ko:K15780	ko00230,ko01100,ko01110,map00230,map01100,map01110	-	R01132,R01229,R02142,R09597	RC00063,RC00122,RC02633,RC02634	ko00000,ko00001,ko01000,ko03016	-	-	-	ATP_bind_3,TilS_C
M.mahonii.peg.24	1118964.MOS_072	1.19e-141	432	COG3842@1|root,COG3842@2|Bacteria,3WT5C@544448|Tenericutes	544448|Tenericutes	E	Belongs to the ABC transporter superfamily	ugpC	-	-	ko:K10112	ko02010,map02010	M00194,M00196,M00197,M00200,M00201,M00206,M00207,M00491,M00602,M00605,M00606	-	-	ko00000,ko00001,ko00002,ko02000	3.A.1.1	-	-	ABC_tran,TOBE_2
M.mahonii.peg.129	1188240.MYEA_6100	1.06e-113	338	COG0549@1|root,COG0549@2|Bacteria,3WSUJ@544448|Tenericutes	544448|Tenericutes	E	Belongs to the carbamate kinase family	arcC	-	2.7.2.2	ko:K00926	ko00220,ko00230,ko00910,ko01100,ko01120,ko01200,map00220,map00230,map00910,map01100,map01120,map01200	-	R00150,R01395	RC00002,RC00043,RC02803,RC02804	ko00000,ko00001,ko01000	-	-	-	AA_kinase
M.mahonii.peg.131	838561.P344_01075	3.69e-141	409	COG0078@1|root,COG0078@2|Bacteria,3WT22@544448|Tenericutes	544448|Tenericutes	E	Reversibly catalyzes the transfer of the carbamoyl group from carbamoyl phosphate (CP) to the N(epsilon) atom of ornithine (ORN) to produce L-citrulline	arcB	-	2.1.3.3	ko:K00611	ko00220,ko01100,ko01110,ko01130,ko01230,map00220,map01100,map01110,map01130,map01230	M00029,M00844	R01398	RC00096	ko00000,ko00001,ko00002,ko01000	-	-	-	OTCace,OTCace_N
M.mahonii.peg.132	1301100.HG529415_gene2964	8.88e-124	371	COG2235@1|root,COG2235@2|Bacteria,1TQWS@1239|Firmicutes,249V9@186801|Clostridia,36DPX@31979|Clostridiaceae	186801|Clostridia	E	Arginine dihydrolase	arcA	-	3.5.3.6	ko:K01478	ko00220,ko01100,ko01110,ko01130,map00220,map01100,map01110,map01130	-	R00552	RC00177	ko00000,ko00001,ko01000	-	-	-	Amidinotransf
M.mahonii.peg.400	272635.MYPU_3390	1.56e-183	523	COG0112@1|root,COG0112@2|Bacteria,3WSZW@544448|Tenericutes	544448|Tenericutes	E	Catalyzes the reversible interconversion of serine and glycine with tetrahydrofolate (THF) serving as the one-carbon carrier. This reaction serves as the major source of one-carbon groups required for the biosynthesis of purines, thymidylate, methionine, and other important biomolecules. Also exhibits THF- independent aldolase activity toward beta-hydroxyamino acids, producing glycine and aldehyd…	glyA	-	2.1.2.1	ko:K00600	ko00260,ko00460,ko00630,ko00670,ko00680,ko01100,ko01110,ko01120,ko01130,ko01200,ko01230,ko01523,map00260,map00460,map00630,map00670,map00680,map01100,map01110,map01120,map01130,map01200,map01230,map01523	M00140,M00141,M00346,M00532	R00945,R09099	RC00022,RC00112,RC01583,RC02958	ko00000,ko00001,ko00002,ko01000	-	-	-	SHMT
M.mahonii.peg.439	262723.MS53_0330	1.3e-35	151	COG3842@1|root,COG3842@2|Bacteria,3WT5C@544448|Tenericutes	544448|Tenericutes	E	Belongs to the ABC transporter superfamily	ugpC	-	-	ko:K10112	ko02010,map02010	M00194,M00196,M00197,M00200,M00201,M00206,M00207,M00491,M00602,M00605,M00606	-	-	ko00000,ko00001,ko00002,ko02000	3.A.1.1	-	-	ABC_tran,TOBE_2
M.mahonii.peg.468	295358.mhp217	2.57e-103	317	COG0520@1|root,COG0520@2|Bacteria,3WT3J@544448|Tenericutes	544448|Tenericutes	E	Catalyzes the removal of elemental sulfur and selenium atoms from L-cysteine, L-cystine, L-selenocysteine, and L- selenocystine to produce L-alanine	nifS	-	2.8.1.7,4.4.1.16	ko:K11717	ko00450,ko01100,map00450,map01100	-	R03599,R11528	RC00961,RC01789,RC02313	ko00000,ko00001,ko01000	-	-	-	Aminotran_5
M.mahonii.peg.475	267748.MMOB5500	3.78e-117	349	COG0006@1|root,COG0006@2|Bacteria,3WSXU@544448|Tenericutes	544448|Tenericutes	E	XAA-PRO aminopeptidase	pepP	-	3.4.11.9,3.4.13.9	ko:K01262,ko:K01271	-	-	-	-	ko00000,ko01000,ko01002	-	-	-	Creatinase_N,Peptidase_M24
M.mahonii.peg.496	747682.MALL_0333	1.21e-106	315	COG0024@1|root,COG0024@2|Bacteria,3WT36@544448|Tenericutes	544448|Tenericutes	E	Methionine aminopeptidase	map	-	3.4.11.18	ko:K01265	-	-	-	-	ko00000,ko01000,ko01002	-	-	-	Peptidase_M24
M.mahonii.peg.578	512564.MCRO_0619	3.66e-186	545	COG1164@1|root,COG1164@2|Bacteria,3WT06@544448|Tenericutes	544448|Tenericutes	E	hmm tigr00181	pepF	-	-	ko:K08602	-	-	-	-	ko00000,ko01000,ko01002	-	-	-	Peptidase_M3,Peptidase_M3_N
M.mahonii.peg.612	512564.MCRO_0111	5.24e-159	464	COG0260@1|root,COG0260@2|Bacteria,3WSXR@544448|Tenericutes	544448|Tenericutes	E	Belongs to the peptidase M17 family	pepA	-	3.4.11.1	ko:K01255	ko00480,ko01100,map00480,map01100	-	R00899,R04951	RC00096,RC00141	ko00000,ko00001,ko01000,ko01002	-	-	-	Peptidase_M17
M.mahonii.peg.615	441768.ACL_1219	4.76e-47	181	COG4608@1|root,COG4608@2|Bacteria,3WV3J@544448|Tenericutes	544448|Tenericutes	E	Oligopeptide/dipeptide transporter, C-terminal region	oppF	-	-	ko:K02032,ko:K10823	ko01501,ko02010,ko02024,map01501,map02010,map02024	M00239,M00439	-	-	ko00000,ko00001,ko00002,ko02000	3.A.1.5,3.A.1.5.1,3.A.1.5.18,3.A.1.5.19,3.A.1.5.25	-	-	ABC_tran,oligo_HPY
M.mahonii.peg.616	267748.MMOB4490	8.49e-105	332	COG0444@1|root,COG0444@2|Bacteria,3WSW1@544448|Tenericutes	544448|Tenericutes	EP	Belongs to the ABC transporter superfamily	oppD	-	-	ko:K02031,ko:K15583	ko01501,ko02010,ko02024,map01501,map02010,map02024	M00239,M00439	-	-	ko00000,ko00001,ko00002,ko02000	3.A.1.5,3.A.1.5.1,3.A.1.5.18,3.A.1.5.19,3.A.1.5.25	-	-	ABC_tran,oligo_HPY
M.mahonii.peg.617	1078083.HMPREF1208_00379	6.66e-30	125	COG1173@1|root,COG1173@2|Bacteria,1TP4R@1239|Firmicutes,4H9PZ@91061|Bacilli,4GWYG@90964|Staphylococcaceae	91061|Bacilli	EP	permease	oppC	-	-	ko:K15582	ko01501,ko02010,ko02024,map01501,map02010,map02024	M00439	-	-	ko00000,ko00001,ko00002,ko02000	3.A.1.5.1,3.A.1.5.18,3.A.1.5.19,3.A.1.5.25	-	-	BPD_transp_1,OppC_N
M.mahonii.peg.7	1443122.Z958_01845	1.51e-38	138	COG0572@1|root,COG0572@2|Bacteria,1TQ4V@1239|Firmicutes,24850@186801|Clostridia,36DNP@31979|Clostridiaceae	186801|Clostridia	F	Cytidine monophosphokinase	udk	-	2.7.1.48	ko:K00876	ko00240,ko00983,ko01100,map00240,map00983,map01100	-	R00513,R00516,R00517,R00962,R00964,R00967,R00968,R00970,R01548,R01549,R01880,R02091,R02096,R02097,R02327,R02332,R02371,R02372,R08232	RC00002,RC00017	ko00000,ko00001,ko01000	-	-	-	PRK
M.mahonii.peg.57	289397.MBOVPG45_0100	1.77e-67	220	COG1493@1|root,COG1493@2|Bacteria,3WT16@544448|Tenericutes	544448|Tenericutes	F	Catalyzes the ATP- as well as the pyrophosphate- dependent phosphorylation of a specific serine residue in HPr, a phosphocarrier protein of the phosphoenolpyruvate-dependent sugar phosphotransferase system (PTS). HprK P also catalyzes the pyrophosphate-producing, inorganic phosphate-dependent dephosphorylation (phosphorolysis) of seryl-phosphorylated HPr (P- Ser-HPr)	hprK	-	-	ko:K06023	-	-	-	-	ko00000,ko01000	-	-	-	Hpr_kinase_C,Hpr_kinase_N
M.mahonii.peg.83	512564.MCRO_0671	3.09e-111	326	COG0528@1|root,COG0528@2|Bacteria,3WSW8@544448|Tenericutes	544448|Tenericutes	F	Catalyzes the reversible phosphorylation of UMP to UDP	pyrH	-	2.7.4.22	ko:K09903	ko00240,ko01100,map00240,map01100	-	R00158	RC00002	ko00000,ko00001,ko01000	-	-	-	AA_kinase
M.mahonii.peg.106	747682.MALL_0473	1.03e-226	637	COG0148@1|root,COG0148@2|Bacteria,3WT0Q@544448|Tenericutes	544448|Tenericutes	F	Catalyzes the reversible conversion of 2- phosphoglycerate into phosphoenolpyruvate. It is essential for the degradation of carbohydrates via glycolysis	eno	-	4.2.1.11	ko:K01689	ko00010,ko00680,ko01100,ko01110,ko01120,ko01130,ko01200,ko01230,ko03018,ko04066,map00010,map00680,map01100,map01110,map01120,map01130,map01200,map01230,map03018,map04066	M00001,M00002,M00003,M00346,M00394	R00658	RC00349	ko00000,ko00001,ko00002,ko01000,ko03019,ko04147	-	-	-	Enolase_C,Enolase_N
M.mahonii.peg.119	272635.MYPU_6010	1.39e-128	377	COG0205@1|root,COG0205@2|Bacteria,3WT3C@544448|Tenericutes	544448|Tenericutes	F	Catalyzes the phosphorylation of D-fructose 6-phosphate to fructose 1,6-bisphosphate by ATP, the first committing step of glycolysis	pfkA	-	2.7.1.11,2.7.1.90	ko:K00850,ko:K21071	ko00010,ko00030,ko00051,ko00052,ko00680,ko01100,ko01110,ko01120,ko01130,ko01200,ko01230,ko03018,ko04152,ko05230,map00010,map00030,map00051,map00052,map00680,map01100,map01110,map01120,map01130,map01200,map01230,map03018,map04152,map05230	M00001,M00345	R00756,R00764,R02073,R03236,R03237,R03238,R03239,R04779	RC00002,RC00017	ko00000,ko00001,ko00002,ko01000,ko01009,ko03019	-	-	-	PFK
M.mahonii.peg.158	1034808.GIG_03527	3.78e-149	434	COG0282@1|root,COG0282@2|Bacteria,3WT18@544448|Tenericutes	544448|Tenericutes	F	Catalyzes the formation of acetyl phosphate from acetate and ATP. Can also catalyze the reverse reaction	ackA	-	2.7.2.1	ko:K00925	ko00430,ko00620,ko00640,ko00680,ko00720,ko01100,ko01120,ko01200,map00430,map00620,map00640,map00680,map00720,map01100,map01120,map01200	M00357,M00579	R00315,R01353	RC00002,RC00043	ko00000,ko00001,ko00002,ko01000	-	-	-	Acetate_kinase
M.mahonii.peg.168	1034808.GIG_00145	1.8e-65	207	COG0125@1|root,COG0125@2|Bacteria,3WTCT@544448|Tenericutes	544448|Tenericutes	F	Phosphorylation of dTMP to form dTDP in both de novo and salvage pathways of dTTP synthesis	tmk	-	2.7.4.9	ko:K00943	ko00240,ko01100,map00240,map01100	M00053	R02094,R02098	RC00002	ko00000,ko00001,ko00002,ko01000	-	-	-	Thymidylate_kin
M.mahonii.peg.172	267748.MMOB4080	6.33e-192	554	COG0504@1|root,COG0504@2|Bacteria,3WSXC@544448|Tenericutes	544448|Tenericutes	F	Catalyzes the ATP-dependent amination of UTP to CTP with either L-glutamine or ammonia as the source of nitrogen	pyrG	-	6.3.4.2	ko:K01937	ko00240,ko01100,map00240,map01100	M00052	R00571,R00573	RC00010,RC00074	ko00000,ko00001,ko00002,ko01000	-	-	-	CTP_synth_N,GATase
M.mahonii.peg.178	262723.MS53_0143	7.05e-53	181	COG0283@1|root,COG0283@2|Bacteria,3WT15@544448|Tenericutes	544448|Tenericutes	F	Belongs to the cytidylate kinase family. Type 1 subfamily	cmk	-	2.7.4.25	ko:K00945	ko00240,ko01100,map00240,map01100	M00052	R00158,R00512,R01665	RC00002	ko00000,ko00001,ko00002,ko01000	-	-	-	Cytidylate_kin
M.mahonii.peg.191	1276220.STAIW_v1c01210	0	1011	COG0209@1|root,COG0209@2|Bacteria,3WSWN@544448|Tenericutes	544448|Tenericutes	F	Provides the precursors necessary for DNA synthesis. Catalyzes the biosynthesis of deoxyribonucleotides from the corresponding ribonucleotides	nrdE	-	1.17.4.1	ko:K00525	ko00230,ko00240,ko01100,map00230,map00240,map01100	M00053	R02017,R02018,R02019,R02024	RC00613	ko00000,ko00001,ko00002,ko01000,ko03400	-	-	-	Flavodoxin_NdrI,RNR_N,Ribonuc_red_lgC,Ribonuc_red_lgN
M.mahonii.peg.192	1118964.MOS_767	6.66e-55	177	COG1780@1|root,COG1780@2|Bacteria,3WTGD@544448|Tenericutes	544448|Tenericutes	F	Probably involved in ribonucleotide reductase function	nrdI	-	-	ko:K03647	-	-	-	-	ko00000	-	-	-	Flavodoxin_NdrI
M.mahonii.peg.193	272632.MSC_0855	3.97e-203	566	COG0208@1|root,COG0208@2|Bacteria,3WSZA@544448|Tenericutes	544448|Tenericutes	F	ribonucleoside-diphosphate reductase beta	nrdF	-	1.17.4.1	ko:K00526	ko00230,ko00240,ko01100,map00230,map00240,map01100	M00053	R02017,R02018,R02019,R02024	RC00613	ko00000,ko00001,ko00002,ko01000,ko03400	-	-	-	Ribonuc_red_sm
M.mahonii.peg.197	1347369.CCAD010000052_gene37	5.95e-84	260	COG0190@1|root,COG0190@2|Bacteria,1TP1P@1239|Firmicutes,4H9Q6@91061|Bacilli,1ZC9G@1386|Bacillus	91061|Bacilli	F	Catalyzes the oxidation of 5,10- methylenetetrahydrofolate to 5,10-methenyltetrahydrofolate and then the hydrolysis of 5,10-methenyltetrahydrofolate to 10- formyltetrahydrofolate	folD	GO:0003674,GO:0003824,GO:0004477,GO:0004488,GO:0005575,GO:0005622,GO:0005623,GO:0005737,GO:0005829,GO:0006730,GO:0008150,GO:0008152,GO:0009987,GO:0016491,GO:0016645,GO:0016646,GO:0016787,GO:0016810,GO:0016814,GO:0019238,GO:0044237,GO:0044281,GO:0044424,GO:0044444,GO:0044464,GO:0055114	1.5.1.5,3.5.4.9	ko:K01491	ko00670,ko00720,ko01100,ko01120,ko01200,map00670,map00720,map01100,map01120,map01200	M00140,M00377	R01220,R01655	RC00202,RC00578	ko00000,ko00001,ko00002,ko01000	-	-	-	THF_DHG_CYH,THF_DHG_CYH_C
M.mahonii.peg.256	496833.MBIO_0421	2.73e-107	315	COG0813@1|root,COG0813@2|Bacteria,3WTF6@544448|Tenericutes	544448|Tenericutes	F	Purine-nucleoside phosphorylase	deoD	-	2.4.2.1	ko:K03784	ko00230,ko00240,ko00760,ko01100,ko01110,map00230,map00240,map00760,map01100,map01110	-	R01561,R01863,R01969,R02147,R02294,R02295,R02297,R02484,R02557,R02748,R08368,R10244	RC00033,RC00063,RC00122	ko00000,ko00001,ko01000	-	-	-	PNP_UDP_1
M.mahonii.peg.258	1037410.MCSF7_03163	1.09e-68	213	COG0503@1|root,COG0503@2|Bacteria,3WTCR@544448|Tenericutes	544448|Tenericutes	F	Catalyzes a salvage reaction resulting in the formation of AMP, that is energically less costly than de novo synthesis	apt	-	2.4.2.7	ko:K00759	ko00230,ko01100,map00230,map01100	-	R00190,R01229,R04378	RC00063	ko00000,ko00001,ko01000,ko04147	-	-	-	Pribosyltran
M.mahonii.peg.297	743966.MYB_00650	1.01e-55	181	COG0194@1|root,COG0194@2|Bacteria,3WTI6@544448|Tenericutes	544448|Tenericutes	F	Essential for recycling GMP and indirectly, cGMP	gmk	-	2.7.4.8	ko:K00942	ko00230,ko01100,map00230,map01100	M00050	R00332,R02090	RC00002	ko00000,ko00001,ko00002,ko01000	-	-	-	Guanylate_kin
M.mahonii.peg.328	1256908.HMPREF0373_00394	3.39e-58	204	COG1457@1|root,COG1457@2|Bacteria,1TTBN@1239|Firmicutes,248EP@186801|Clostridia	186801|Clostridia	F	PFAM Permease for cytosine purines, uracil, thiamine, allantoin	codB	-	-	ko:K10974	-	-	-	-	ko00000,ko02000	2.A.39.1	-	-	Transp_cyt_pur
M.mahonii.peg.329	278197.PEPE_0241	2.47e-128	382	COG0402@1|root,COG0402@2|Bacteria,1TRK2@1239|Firmicutes,4HAAV@91061|Bacilli,3F4JP@33958|Lactobacillaceae	91061|Bacilli	F	cytosine deaminase	codA	-	3.5.4.1	ko:K01485	ko00240,ko00330,ko01100,map00240,map00330,map01100	-	R00974,R01411,R02922	RC00074,RC00514,RC00809	ko00000,ko00001,ko01000	-	-	-	Amidohydro_3
M.mahonii.peg.372	262723.MS53_0388	2.42e-29	110	COG0295@1|root,COG0295@2|Bacteria,3WTVE@544448|Tenericutes	544448|Tenericutes	F	This enzyme scavenges exogenous and endogenous cytidine and 2'-deoxycytidine for UMP synthesis	cdd	-	3.5.4.5	ko:K01489	ko00240,ko00983,ko01100,map00240,map00983,map01100	-	R01878,R02485,R08221	RC00074,RC00514	ko00000,ko00001,ko01000	-	-	-	dCMP_cyt_deam_1
M.mahonii.peg.382	267748.MMOB5380	2.86e-94	280	COG0035@1|root,COG0035@2|Bacteria,3WSZU@544448|Tenericutes	544448|Tenericutes	F	Catalyzes the conversion of uracil and 5-phospho-alpha- D-ribose 1-diphosphate (PRPP) to UMP and diphosphate	upp	-	2.4.2.9	ko:K00761	ko00240,ko01100,map00240,map01100	-	R00966	RC00063	ko00000,ko00001,ko01000	-	-	-	UPRTase
M.mahonii.peg.406	496833.MBIO_0307	1e-231	656	COG0056@1|root,COG0056@2|Bacteria,3WT1R@544448|Tenericutes	544448|Tenericutes	F	Produces ATP from ADP in the presence of a proton gradient across the membrane. The alpha chain is a regulatory subunit	atpA	-	3.6.3.14	ko:K02111	ko00190,ko00195,ko01100,map00190,map00195,map01100	M00157	-	-	ko00000,ko00001,ko00002,ko00194,ko01000	3.A.2.1	-	-	ATP-synt_ab,ATP-synt_ab_C,ATP-synt_ab_N
M.mahonii.peg.433	1117644.MCANPG14_01338	2.38e-173	499	COG0213@1|root,COG0213@2|Bacteria,3WSZV@544448|Tenericutes	544448|Tenericutes	F	phosphorylase	deoA	-	2.4.2.2,2.4.2.4	ko:K00756,ko:K00758	ko00240,ko00983,ko01100,ko05219,map00240,map00983,map01100,map05219	-	R01570,R01876,R02296,R02484,R08222,R08230	RC00063	ko00000,ko00001,ko01000	-	-	-	Glycos_trans_3N,Glycos_transf_3,PYNP_C
M.mahonii.peg.434	1117644.MCANPG14_01343	6.39e-102	301	COG0274@1|root,COG0274@2|Bacteria,3WT0B@544448|Tenericutes	544448|Tenericutes	F	Catalyzes a reversible aldol reaction between acetaldehyde and D-glyceraldehyde 3-phosphate to generate 2-deoxy- D-ribose 5-phosphate	deoC	-	4.1.2.4	ko:K01619	ko00030,map00030	-	R01066	RC00436,RC00437	ko00000,ko00001,ko01000	-	-	-	DeoC
M.mahonii.peg.497	930946.AEOP01000014_gene888	2.25e-46	157	COG0563@1|root,COG0563@2|Bacteria,1TP27@1239|Firmicutes,4HA89@91061|Bacilli,4AWXV@81850|Leuconostocaceae	91061|Bacilli	F	Catalyzes the reversible transfer of the terminal phosphate group between ATP and AMP. Plays an important role in cellular energy homeostasis and in adenine nucleotide metabolism	adk	GO:0003674,GO:0003824,GO:0004017,GO:0005575,GO:0005622,GO:0005623,GO:0005737,GO:0006139,GO:0006725,GO:0006753,GO:0006793,GO:0006796,GO:0006807,GO:0008150,GO:0008152,GO:0009058,GO:0009117,GO:0009123,GO:0009165,GO:0009987,GO:0015949,GO:0016301,GO:0016310,GO:0016740,GO:0016772,GO:0016776,GO:0018130,GO:0019205,GO:0019438,GO:0019637,GO:0034641,GO:0034654,GO:0044237,GO:0044238,GO:0044249,GO:0044271,GO:…	2.7.4.3	ko:K00939	ko00230,ko00730,ko01100,ko01110,ko01130,map00230,map00730,map01100,map01110,map01130	M00049	R00127,R01547,R11319	RC00002	ko00000,ko00001,ko00002,ko01000,ko04147	-	-	-	ADK,ADK_lid
M.mahonii.peg.583	267748.MMOB4340	4.39e-66	207	COG0634@1|root,COG0634@2|Bacteria,3WTD5@544448|Tenericutes	544448|Tenericutes	F	Belongs to the purine pyrimidine phosphoribosyltransferase family	hpt	GO:0005575,GO:0005622,GO:0005623,GO:0005737,GO:0044424,GO:0044464	2.4.2.8	ko:K00760	ko00230,ko00983,ko01100,ko01110,map00230,map00983,map01100,map01110	-	R00190,R01132,R01229,R02142,R08237,R08238,R08245	RC00063,RC00122	ko00000,ko00001,ko01000	-	-	-	Pribosyltran
M.mahonii.peg.637	1276257.SSABA_v1c06810	2.19e-176	504	COG0126@1|root,COG0126@2|Bacteria,3WSUW@544448|Tenericutes	544448|Tenericutes	F	belongs to the phosphoglycerate kinase family	pgk	GO:0005575,GO:0005622,GO:0005623,GO:0005737,GO:0044424,GO:0044464	2.7.2.3	ko:K00927	ko00010,ko00710,ko01100,ko01110,ko01120,ko01130,ko01200,ko01230,map00010,map00710,map01100,map01110,map01120,map01130,map01200,map01230	M00001,M00002,M00003,M00165,M00166,M00308,M00552	R01512	RC00002,RC00043	ko00000,ko00001,ko00002,ko01000,ko04147	-	-	-	PGK
M.mahonii.peg.648	1276229.SSYRP_v1c03720	6.8e-147	420	COG0207@1|root,COG0207@2|Bacteria,3WT2X@544448|Tenericutes	544448|Tenericutes	F	Catalyzes the reductive methylation of 2'-deoxyuridine- 5'-monophosphate (dUMP) to 2'-deoxythymidine-5'-monophosphate (dTMP) while utilizing 5,10-methylenetetrahydrofolate (mTHF) as the methyl donor and reductant in the reaction, yielding dihydrofolate (DHF) as a by-product. This enzymatic reaction provides an intracellular de novo source of dTMP, an essential precursor for DNA biosynthesis	thyA	-	2.1.1.45	ko:K00560	ko00240,ko00670,ko01100,ko01523,map00240,map00670,map01100,map01523	M00053	R02101	RC00219,RC00332	ko00000,ko00001,ko00002,ko01000	-	-	-	Thymidylat_synt
M.mahonii.peg.650	1034808.GIG_03357	7.03e-56	179	COG2131@1|root,COG2131@2|Bacteria,3WTJG@544448|Tenericutes	544448|Tenericutes	F	Deoxycytidylate deaminase	comEB	-	3.5.4.12	ko:K01493	ko00240,ko01100,map00240,map01100	M00429	R01663	RC00074	ko00000,ko00001,ko00002,ko01000,ko02044	-	-	-	dCMP_cyt_deam_1
M.mahonii.peg.719	1541960.KQ78_02016	1.36e-174	502	COG0104@1|root,COG0104@2|Bacteria,3WT2G@544448|Tenericutes	544448|Tenericutes	F	Plays an important role in the de novo pathway of purine nucleotide biosynthesis. Catalyzes the first committed step in the biosynthesis of AMP from IMP	purA	-	6.3.4.4	ko:K01939	ko00230,ko00250,ko01100,map00230,map00250,map01100	M00049	R01135	RC00458,RC00459	ko00000,ko00001,ko00002,ko01000	-	-	-	Adenylsucc_synt
M.mahonii.peg.720	1385510.N781_08340	1.16e-168	487	COG0015@1|root,COG0015@2|Bacteria,1TPMM@1239|Firmicutes,4HACW@91061|Bacilli,2Y9C6@289201|Pontibacillus	91061|Bacilli	F	Catalyzes two discrete reactions in the de novo synthesis of purines the cleavage of adenylosuccinate and succinylaminoimidazole carboxamide ribotide	purB	GO:0003674,GO:0003824,GO:0004018,GO:0006139,GO:0006163,GO:0006164,GO:0006167,GO:0006725,GO:0006753,GO:0006793,GO:0006796,GO:0006807,GO:0008150,GO:0008152,GO:0009058,GO:0009117,GO:0009123,GO:0009124,GO:0009126,GO:0009127,GO:0009150,GO:0009152,GO:0009156,GO:0009161,GO:0009165,GO:0009167,GO:0009168,GO:0009259,GO:0009260,GO:0009987,GO:0016829,GO:0016840,GO:0016842,GO:0017144,GO:0018130,GO:0019438,GO:…	4.3.2.2	ko:K01756	ko00230,ko00250,ko01100,ko01110,ko01130,map00230,map00250,map01100,map01110,map01130	M00048,M00049	R01083,R04559	RC00379,RC00444,RC00445	ko00000,ko00001,ko00002,ko01000	-	-	iSB619.SA_RS09895	ADSL_C,Lyase_1
M.mahonii.peg.722	265311.Mfl170	1.25e-139	404	COG0516@1|root,COG0516@2|Bacteria,3WTC7@544448|Tenericutes	544448|Tenericutes	F	Catalyzes the irreversible NADPH-dependent deamination of GMP to IMP. It functions in the conversion of nucleobase, nucleoside and nucleotide derivatives of G to A nucleotides, and in maintaining the intracellular balance of A and G nucleotides	guaC	-	1.7.1.7	ko:K00364	ko00230,map00230	-	R01134	RC00457	ko00000,ko00001,ko01000	-	-	-	IMPDH
M.mahonii.peg.726	496833.MBIO_0496	1.46e-56	184	COG1435@1|root,COG1435@2|Bacteria,3WTI3@544448|Tenericutes	544448|Tenericutes	F	Thymidine kinase	tdk	-	2.7.1.21	ko:K00857	ko00240,ko00983,ko01100,map00240,map00983,map01100	-	R01567,R02099,R08233	RC00002,RC00017	ko00000,ko00001,ko01000	-	-	-	TK
M.mahonii.peg.747	1246955.MCYN_0105	3.75e-136	395	COG0462@1|root,COG0462@2|Bacteria,3WSZG@544448|Tenericutes	544448|Tenericutes	F	Involved in the biosynthesis of the central metabolite phospho-alpha-D-ribosyl-1-pyrophosphate (PRPP) via the transfer of pyrophosphoryl group from ATP to 1-hydroxyl of ribose-5-phosphate (Rib-5-P)	prs	-	2.7.6.1	ko:K00948	ko00030,ko00230,ko01100,ko01110,ko01120,ko01130,ko01200,ko01230,map00030,map00230,map01100,map01110,map01120,map01130,map01200,map01230	M00005	R01049	RC00002,RC00078	ko00000,ko00001,ko00002,ko01000	-	-	-	Pribosyl_synth,Pribosyltran,Pribosyltran_N
M.mahonii.peg.3	267748.MMOB1260	1.82e-130	379	COG0191@1|root,COG0191@2|Bacteria,3WSVG@544448|Tenericutes	544448|Tenericutes	G	aldolase	fba	-	4.1.2.13,4.1.2.29	ko:K01624,ko:K03339	ko00010,ko00030,ko00051,ko00562,ko00680,ko00710,ko01100,ko01110,ko01120,ko01130,ko01200,ko01230,map00010,map00030,map00051,map00562,map00680,map00710,map01100,map01110,map01120,map01130,map01200,map01230	M00001,M00003,M00165,M00167,M00344,M00345	R01068,R01070,R01829,R02568,R05378	RC00438,RC00439,RC00603,RC00604,RC00721	ko00000,ko00001,ko00002,ko01000	-	-	-	F_bP_aldolase
M.mahonii.peg.47	2110.MAGa1180	6.56e-52	168	COG0698@1|root,COG0698@2|Bacteria,3WTG9@544448|Tenericutes	544448|Tenericutes	G	Ribose 5-phosphate isomerase	rpiB	GO:0003674,GO:0003824,GO:0004751,GO:0006081,GO:0006098,GO:0006139,GO:0006725,GO:0006732,GO:0006733,GO:0006739,GO:0006753,GO:0006793,GO:0006796,GO:0006807,GO:0008150,GO:0008152,GO:0009052,GO:0009117,GO:0009987,GO:0016853,GO:0016860,GO:0016861,GO:0019362,GO:0019637,GO:0019682,GO:0019693,GO:0034641,GO:0044237,GO:0044238,GO:0044281,GO:0046483,GO:0046496,GO:0051156,GO:0051186,GO:0055086,GO:0071704,GO:…	5.3.1.26,5.3.1.6	ko:K01808,ko:K01819	ko00030,ko00051,ko00052,ko00710,ko01100,ko01110,ko01120,ko01130,ko01200,ko01230,map00030,map00051,map00052,map00710,map01100,map01110,map01120,map01130,map01200,map01230	M00004,M00007,M00165,M00167	R01056,R03240,R09030	RC00376,RC00434	ko00000,ko00001,ko00002,ko01000	-	-	-	LacAB_rpiB
M.mahonii.peg.70	1276220.STAIW_v1c01050	1.5e-30	110	COG1925@1|root,COG1925@2|Bacteria,3WTXH@544448|Tenericutes	544448|Tenericutes	G	phosphocarrier protein hpr	ptsH	-	-	ko:K11189	-	-	-	-	ko00000,ko02000	4.A.2.1	-	-	PTS-HPr
M.mahonii.peg.71	877415.JNJQ01000002_gene2359	5.15e-217	620	COG1080@1|root,COG1080@2|Bacteria,1TPK8@1239|Firmicutes,3VNU4@526524|Erysipelotrichia	526524|Erysipelotrichia	G	General (non sugar-specific) component of the phosphoenolpyruvate-dependent sugar phosphotransferase system (sugar PTS). This major carbohydrate active-transport system catalyzes the phosphorylation of incoming sugar substrates concomitantly with their translocation across the cell membrane. Enzyme I transfers the phosphoryl group from phosphoenolpyruvate (PEP) to the phosphoryl carrier protein (…	ptsP	-	2.7.3.9	ko:K08483	ko02060,map02060	-	-	-	ko00000,ko00001,ko01000,ko02000	8.A.7	-	-	PEP-utilisers_N,PEP-utilizers,PEP-utilizers_C
M.mahonii.peg.110	747682.MALL_0196	1.24e-110	334	COG1820@1|root,COG1820@2|Bacteria,3WTBB@544448|Tenericutes	544448|Tenericutes	G	Belongs to the metallo-dependent hydrolases superfamily. NagA family	nagA	-	3.5.1.25	ko:K01443	ko00520,ko01130,map00520,map01130	-	R02059	RC00166,RC00300	ko00000,ko00001,ko01000	-	-	-	Amidohydro_1
M.mahonii.peg.111	1304880.JAGB01000004_gene1464	9e-82	251	COG0363@1|root,COG0363@2|Bacteria,1TP10@1239|Firmicutes,248HK@186801|Clostridia	186801|Clostridia	G	Catalyzes the reversible isomerization-deamination of glucosamine 6-phosphate (GlcN6P) to form fructose 6-phosphate (Fru6P) and ammonium ion	-	-	3.5.99.6	ko:K02564	ko00520,ko01100,map00520,map01100	-	R00765	RC00163	ko00000,ko00001,ko01000	-	-	-	Glucosamine_iso
M.mahonii.peg.118	512564.MCRO_0510	9.19e-170	487	COG1015@1|root,COG1015@2|Bacteria,3WT1Q@544448|Tenericutes	544448|Tenericutes	G	Phosphotransfer between the C1 and C5 carbon atoms of pentose	deoB	-	5.4.2.7	ko:K01839	ko00030,ko00230,map00030,map00230	-	R01057,R02749	RC00408	ko00000,ko00001,ko01000	-	-	-	Metalloenzyme
M.mahonii.peg.121	1276229.SSYRP_v1c06570	1.94e-189	543	COG0469@1|root,COG0469@2|Bacteria,3WSWE@544448|Tenericutes	544448|Tenericutes	G	Belongs to the pyruvate kinase family	pyk	-	2.7.1.40	ko:K00873	ko00010,ko00230,ko00620,ko01100,ko01110,ko01120,ko01130,ko01200,ko01230,ko04922,ko04930,ko05165,ko05203,ko05230,map00010,map00230,map00620,map01100,map01110,map01120,map01130,map01200,map01230,map04922,map04930,map05165,map05203,map05230	M00001,M00002,M00049,M00050	R00200,R00430,R01138,R01858,R02320	RC00002,RC00015	ko00000,ko00001,ko00002,ko01000,ko04131,ko04147	-	-	-	PK,PK_C
M.mahonii.peg.147	1380346.JNIH01000059_gene66	7.27e-14	79.3	COG1175@1|root,COG1175@2|Bacteria,2GJGB@201174|Actinobacteria	201174|Actinobacteria	G	PFAM binding-protein-dependent transport systems inner membrane component	-	-	-	ko:K02025	-	M00207	-	-	ko00000,ko00002,ko02000	3.A.1.1	-	-	BPD_transp_1
M.mahonii.peg.159	2110.MAGa5120	1.15e-113	353	COG1109@1|root,COG1109@2|Bacteria,3WSZI@544448|Tenericutes	544448|Tenericutes	G	phosphomannomutase	manB	-	5.4.2.2,5.4.2.8	ko:K01835,ko:K01840	ko00010,ko00030,ko00051,ko00052,ko00230,ko00500,ko00520,ko00521,ko01100,ko01110,ko01120,ko01130,map00010,map00030,map00051,map00052,map00230,map00500,map00520,map00521,map01100,map01110,map01120,map01130	M00114,M00549	R00959,R01057,R01818,R08639	RC00408	ko00000,ko00001,ko00002,ko01000	-	-	-	PGM_PMM_I,PGM_PMM_II,PGM_PMM_III,PGM_PMM_IV
M.mahonii.peg.175	496833.MBIO_0833	4.81e-94	291	COG1363@1|root,COG1363@2|Bacteria,3WSYD@544448|Tenericutes	544448|Tenericutes	G	aminopeptidase	ytoP	-	3.4.11.7	ko:K01261	-	-	-	-	ko00000,ko01000,ko01002	-	-	-	Peptidase_M42
M.mahonii.peg.205	1423806.JCM15457_1398	3.47e-62	210	COG0366@1|root,COG0366@2|Bacteria,1TP53@1239|Firmicutes,4HA1G@91061|Bacilli,3F41I@33958|Lactobacillaceae	91061|Bacilli	G	Alpha amylase, catalytic domain protein	-	-	3.2.1.10,3.2.1.20	ko:K01182,ko:K01187	ko00052,ko00500,ko01100,map00052,map00500,map01100	-	R00028,R00801,R00802,R01718,R01791,R06087,R06088,R06199	RC00028,RC00049,RC00059,RC00077,RC00451	ko00000,ko00001,ko01000	-	GH13,GH31	-	Alpha-amylase,DUF3459,Malt_amylase_C
M.mahonii.peg.208	1502724.FF80_02697	1.21e-08	63.5	COG1175@1|root,COG1175@2|Bacteria,1R5AD@1224|Proteobacteria,2U3GK@28211|Alphaproteobacteria	28211|Alphaproteobacteria	G	ABC-type sugar transport systems permease components	-	-	-	ko:K02025	-	M00207	-	-	ko00000,ko00002,ko02000	3.A.1.1	-	-	BPD_transp_1
M.mahonii.peg.280	243272.MARTH_orf751	5.7e-142	411	COG0057@1|root,COG0057@2|Bacteria,3WSX3@544448|Tenericutes	544448|Tenericutes	G	Belongs to the glyceraldehyde-3-phosphate dehydrogenase family	gap	GO:0003674,GO:0003824,GO:0004365,GO:0005488,GO:0005515,GO:0005575,GO:0005622,GO:0005623,GO:0005737,GO:0006139,GO:0006725,GO:0006732,GO:0006733,GO:0006734,GO:0006735,GO:0006753,GO:0006793,GO:0006796,GO:0006807,GO:0008150,GO:0008152,GO:0009117,GO:0009986,GO:0009987,GO:0016491,GO:0016620,GO:0016903,GO:0019362,GO:0019637,GO:0019674,GO:0022610,GO:0034641,GO:0043891,GO:0044237,GO:0044238,GO:0044281,GO:…	1.2.1.12	ko:K00134	ko00010,ko00710,ko01100,ko01110,ko01120,ko01130,ko01200,ko01230,ko04066,ko05010,map00010,map00710,map01100,map01110,map01120,map01130,map01200,map01230,map04066,map05010	M00001,M00002,M00003,M00165,M00166,M00308,M00552	R01061	RC00149	ko00000,ko00001,ko00002,ko01000,ko04131,ko04147	-	-	-	Gp_dh_C,Gp_dh_N
M.mahonii.peg.301	272635.MYPU_6830	7.21e-50	168	COG0036@1|root,COG0036@2|Bacteria,3WT4G@544448|Tenericutes	544448|Tenericutes	G	ribulose-phosphate 3-epimerase	rpe	-	5.1.3.1	ko:K01783	ko00030,ko00040,ko00710,ko01100,ko01110,ko01120,ko01130,ko01200,ko01230,map00030,map00040,map00710,map01100,map01110,map01120,map01130,map01200,map01230	M00004,M00007	R01529	RC00540	ko00000,ko00001,ko00002,ko01000	-	-	-	Ribul_P_3_epim
M.mahonii.peg.330	512564.MCRO_0654	2.68e-68	218	COG1482@1|root,COG1482@2|Bacteria,3WT9H@544448|Tenericutes	544448|Tenericutes	G	isomerase	manA	-	5.3.1.8	ko:K01809	ko00051,ko00520,ko01100,ko01110,ko01130,map00051,map00520,map01100,map01110,map01130	M00114	R01819	RC00376	ko00000,ko00001,ko00002,ko01000	-	-	-	PMI_typeI
M.mahonii.peg.334	1159488.SEQMU2_13590	8.94e-156	456	COG2723@1|root,COG2723@2|Bacteria,1TP19@1239|Firmicutes,4H9KU@91061|Bacilli,4H1DW@90964|Staphylococcaceae	91061|Bacilli	G	Belongs to the glycosyl hydrolase 1 family	-	-	3.2.1.21,3.2.1.86	ko:K01223,ko:K05350	ko00010,ko00460,ko00500,ko00940,ko01100,ko01110,map00010,map00460,map00500,map00940,map01100,map01110	-	R00026,R00839,R02558,R02887,R02985,R03527,R04949,R04998,R05133,R05134,R10035,R10039,R10040	RC00049,RC00059,RC00171,RC00262,RC00397,RC00451,RC00714,RC00746,RC01248	ko00000,ko00001,ko01000	-	GT1	-	Glyco_hydro_1
M.mahonii.peg.472	1118964.MOS_405	6.37e-270	758	COG0021@1|root,COG0021@2|Bacteria,3WSUQ@544448|Tenericutes	544448|Tenericutes	G	Catalyzes the transfer of a two-carbon ketol group from a ketose donor to an aldose acceptor, via a covalent intermediate with the cofactor thiamine pyrophosphate	tktA	-	2.2.1.1	ko:K00615	ko00030,ko00710,ko01051,ko01100,ko01110,ko01120,ko01130,ko01200,ko01230,map00030,map00710,map01051,map01100,map01110,map01120,map01130,map01200,map01230	M00004,M00007,M00165,M00167	R01067,R01641,R01830,R06590	RC00032,RC00226,RC00571,RC01560	ko00000,ko00001,ko00002,ko01000	-	-	-	Transket_pyr,Transketolase_N
M.mahonii.peg.635	496833.MBIO_0330	1.06e-191	551	COG0696@1|root,COG0696@2|Bacteria,3WSZ1@544448|Tenericutes	544448|Tenericutes	G	Catalyzes the interconversion of 2-phosphoglycerate and 3-phosphoglycerate	gpmI	-	5.4.2.12	ko:K15633	ko00010,ko00260,ko00680,ko01100,ko01110,ko01120,ko01130,ko01200,ko01230,map00010,map00260,map00680,map01100,map01110,map01120,map01130,map01200,map01230	M00001,M00002,M00003	R01518	RC00536	ko00000,ko00001,ko00002,ko01000	-	-	-	Metalloenzyme,Phosphodiest,iPGM_N
M.mahonii.peg.636	1462526.BN990_01383	6.84e-77	240	COG0149@1|root,COG0149@2|Bacteria,1TP2F@1239|Firmicutes,4HAPT@91061|Bacilli,4C4UY@84406|Virgibacillus	91061|Bacilli	G	Involved in the gluconeogenesis. Catalyzes stereospecifically the conversion of dihydroxyacetone phosphate (DHAP) to D-glyceraldehyde-3-phosphate (G3P)	tpiA	GO:0003674,GO:0003824,GO:0004807,GO:0005575,GO:0005622,GO:0005623,GO:0005737,GO:0005829,GO:0005975,GO:0005996,GO:0006006,GO:0006066,GO:0006071,GO:0006081,GO:0006082,GO:0006090,GO:0006091,GO:0006094,GO:0006096,GO:0006139,GO:0006163,GO:0006164,GO:0006165,GO:0006725,GO:0006732,GO:0006733,GO:0006753,GO:0006754,GO:0006757,GO:0006793,GO:0006796,GO:0006807,GO:0008150,GO:0008152,GO:0009056,GO:0009058,GO:…	5.3.1.1	ko:K01803	ko00010,ko00051,ko00562,ko00710,ko01100,ko01110,ko01120,ko01130,ko01200,ko01230,map00010,map00051,map00562,map00710,map01100,map01110,map01120,map01130,map01200,map01230	M00001,M00002,M00003	R01015	RC00423	ko00000,ko00001,ko00002,ko01000,ko04147	-	-	-	TIM
M.mahonii.peg.738	272635.MYPU_1310	1.09e-164	476	COG0166@1|root,COG0166@2|Bacteria,3WSUT@544448|Tenericutes	544448|Tenericutes	G	Glucose-6-phosphate isomerase	pgi	-	5.3.1.9	ko:K01810	ko00010,ko00030,ko00500,ko00520,ko01100,ko01110,ko01120,ko01130,ko01200,map00010,map00030,map00500,map00520,map01100,map01110,map01120,map01130,map01200	M00001,M00004,M00114	R02739,R02740,R03321	RC00376,RC00563	ko00000,ko00001,ko00002,ko01000,ko04147	-	-	-	PGI
M.mahonii.peg.105	1298598.JCM21714_151	4.36e-26	107	COG1940@1|root,COG1940@2|Bacteria,1TPKW@1239|Firmicutes,4HBAU@91061|Bacilli,470PJ@74385|Gracilibacillus	91061|Bacilli	GK	ROK family	glcK	GO:0003674,GO:0003824,GO:0004340,GO:0004396,GO:0005575,GO:0005622,GO:0005623,GO:0005737,GO:0005975,GO:0006793,GO:0006796,GO:0008150,GO:0008152,GO:0009987,GO:0016301,GO:0016310,GO:0016740,GO:0016772,GO:0016773,GO:0019200,GO:0019637,GO:0044237,GO:0044238,GO:0044262,GO:0044424,GO:0044464,GO:0046835,GO:0051156,GO:0071704,GO:1901135	2.7.1.2	ko:K00845	ko00010,ko00052,ko00500,ko00520,ko00521,ko00524,ko01100,ko01110,ko01120,ko01130,ko01200,map00010,map00052,map00500,map00520,map00521,map00524,map01100,map01110,map01120,map01130,map01200	M00001,M00549	R00299,R01600,R01786	RC00002,RC00017	ko00000,ko00001,ko00002,ko01000	-	-	iSB619.SA_RS07790	ROK
M.mahonii.peg.200	1280694.AUJQ01000007_gene946	2.55e-11	71.2	COG1940@1|root,COG1940@2|Bacteria,1TPKW@1239|Firmicutes,248U9@186801|Clostridia,3NGDS@46205|Pseudobutyrivibrio	186801|Clostridia	GK	ROK family	glcK	-	2.7.1.2	ko:K00845	ko00010,ko00052,ko00500,ko00520,ko00521,ko00524,ko01100,ko01110,ko01120,ko01130,ko01200,map00010,map00052,map00500,map00520,map00521,map00524,map01100,map01110,map01120,map01130,map01200	M00001,M00549	R00299,R01600,R01786	RC00002,RC00017	ko00000,ko00001,ko00002,ko01000	-	-	-	ROK
M.mahonii.peg.127	496833.MBIO_0236	2.69e-37	131	COG0669@1|root,COG0669@2|Bacteria,3WTK5@544448|Tenericutes	544448|Tenericutes	H	Reversibly transfers an adenylyl group from ATP to 4'- phosphopantetheine, yielding dephospho-CoA (dPCoA) and pyrophosphate	coaD	-	2.7.7.3	ko:K00954	ko00770,ko01100,map00770,map01100	M00120	R03035	RC00002	ko00000,ko00001,ko00002,ko01000	-	-	-	CTP_transf_like
M.mahonii.peg.143	1220535.IMCC14465_08560	4.05e-09	61.2	COG0237@1|root,COG0237@2|Bacteria,1RCXT@1224|Proteobacteria,2U765@28211|Alphaproteobacteria,4BQDG@82117|unclassified Alphaproteobacteria	28211|Alphaproteobacteria	H	Catalyzes the phosphorylation of the 3'-hydroxyl group of dephosphocoenzyme A to form coenzyme A	coaE	GO:0003674,GO:0003824,GO:0004140,GO:0006139,GO:0006163,GO:0006164,GO:0006725,GO:0006732,GO:0006753,GO:0006793,GO:0006796,GO:0006807,GO:0008150,GO:0008152,GO:0009058,GO:0009108,GO:0009117,GO:0009150,GO:0009152,GO:0009165,GO:0009259,GO:0009260,GO:0009987,GO:0015936,GO:0015937,GO:0016301,GO:0016310,GO:0016740,GO:0016772,GO:0016773,GO:0018130,GO:0019438,GO:0019637,GO:0019693,GO:0033865,GO:0033866,GO:…	2.7.1.24	ko:K00859	ko00770,ko01100,map00770,map01100	M00120	R00130	RC00002,RC00078	ko00000,ko00001,ko00002,ko01000	-	-	-	CoaE
M.mahonii.peg.170	267748.MMOB5250	9.73e-86	261	COG0313@1|root,COG0313@2|Bacteria,3WSYS@544448|Tenericutes	544448|Tenericutes	H	Catalyzes the 2'-O-methylation of the ribose of cytidine 1402 (C1402) in 16S rRNA	rsmI	-	2.1.1.198	ko:K07056	-	-	-	-	ko00000,ko01000,ko03009	-	-	-	TP_methylase
M.mahonii.peg.275	496833.MBIO_0074	1.54e-125	373	COG0301@1|root,COG0301@2|Bacteria,3WT3B@544448|Tenericutes	544448|Tenericutes	H	Catalyzes the ATP-dependent transfer of a sulfur to tRNA to produce 4-thiouridine in position 8 of tRNAs, which functions as a near-UV photosensor. Also catalyzes the transfer of sulfur to the sulfur carrier protein ThiS, forming ThiS-thiocarboxylate. This is a step in the synthesis of thiazole, in the thiamine biosynthesis pathway. The sulfur is donated as persulfide by IscS	thiI	-	2.8.1.4	ko:K03151	ko00730,ko01100,ko04122,map00730,map01100,map04122	-	R07461	-	ko00000,ko00001,ko01000,ko03016	-	-	-	THUMP,ThiI
M.mahonii.peg.342	1129369.MYM_0037	6.23e-86	273	COG0270@1|root,COG0270@2|Bacteria,3WSV9@544448|Tenericutes	544448|Tenericutes	H	COG0270 Site-specific DNA methylase	-	-	2.1.1.37	ko:K00558	ko00270,ko01100,ko05206,map00270,map01100,map05206	M00035	R04858	RC00003,RC00332	ko00000,ko00001,ko00002,ko01000,ko02048,ko03032,ko03036	-	-	-	DNA_methylase
M.mahonii.peg.357	1037410.MCSF7_02634	1.69e-101	315	COG0270@1|root,COG0270@2|Bacteria,3WSV9@544448|Tenericutes	544448|Tenericutes	H	COG0270 Site-specific DNA methylase	ydiP	-	2.1.1.37	ko:K00558	ko00270,ko01100,ko05206,map00270,map01100,map05206	M00035	R04858	RC00003,RC00332	ko00000,ko00001,ko00002,ko01000,ko02048,ko03032,ko03036	-	-	-	DNA_methylase
M.mahonii.peg.461	243272.MARTH_orf187	2.16e-117	351	COG1057@1|root,COG1713@1|root,COG1057@2|Bacteria,COG1713@2|Bacteria,3WT5V@544448|Tenericutes	544448|Tenericutes	H	Catalyzes the reversible adenylation of nicotinate mononucleotide (NaMN) to nicotinic acid adenine dinucleotide (NaAD)	nadD	-	2.7.7.18	ko:K00969	ko00760,ko01100,map00760,map01100	M00115	R00137,R03005	RC00002	ko00000,ko00001,ko00002,ko01000	-	-	-	CTP_transf_like,HD
M.mahonii.peg.489	496833.MBIO_0180	1.19e-24	96.3	COG0736@1|root,COG0736@2|Bacteria,3WTVK@544448|Tenericutes	544448|Tenericutes	H	Belongs to the P-Pant transferase superfamily	acpS	-	2.7.8.7	ko:K00997	ko00770,map00770	-	R01625	RC00002	ko00000,ko00001,ko01000	-	-	-	ACPS
M.mahonii.peg.537	1034808.GIG_00912	5.17e-83	260	COG0338@1|root,COG0338@2|Bacteria,3WSZE@544448|Tenericutes	544448|Tenericutes	H	Site-specific DNA-methyltransferase (adenine-specific)	dam	-	2.1.1.72	ko:K06223	ko03430,map03430	-	-	-	ko00000,ko00001,ko01000,ko02048,ko03032,ko03400	-	-	-	DpnII,HTH_3,MethyltransfD12
M.mahonii.peg.596	2113.MCFN_03415	1.38e-82	254	COG0171@1|root,COG0171@2|Bacteria,3WT62@544448|Tenericutes	544448|Tenericutes	H	Catalyzes the ATP-dependent amidation of deamido-NAD to form NAD. Uses ammonia as a nitrogen source	nadE	-	6.3.1.5	ko:K01916	ko00760,ko01100,map00760,map01100	M00115	R00189	RC00100	ko00000,ko00001,ko00002,ko01000	-	-	-	NAD_synthase
M.mahonii.peg.605	1034808.GIG_04139	2.74e-110	330	COG1488@1|root,COG1488@2|Bacteria,3WSVB@544448|Tenericutes	544448|Tenericutes	H	Catalyzes the synthesis of beta-nicotinate D- ribonucleotide from nicotinate and 5-phospho-D-ribose 1-phosphate at the expense of ATP	pncB	-	6.3.4.21	ko:K00763	ko00760,ko01100,map00760,map01100	-	R01724	RC00033	ko00000,ko00001,ko01000	-	-	-	NAPRTase,QRPTase_C,QRPTase_N
M.mahonii.peg.647	267748.MMOB0350	7.49e-53	171	COG0262@1|root,COG0262@2|Bacteria,3WTRF@544448|Tenericutes	544448|Tenericutes	H	Key enzyme in folate metabolism. Catalyzes an essential reaction for de novo glycine and purine synthesis, and for DNA precursor synthesis	folA	-	1.5.1.3	ko:K00287	ko00670,ko00790,ko01100,ko01523,map00670,map00790,map01100,map01523	M00126,M00840	R00936,R00937,R00939,R00940,R02235,R02236,R11765	RC00109,RC00110,RC00158	ko00000,ko00001,ko00002,ko01000	-	-	-	DHFR_1
M.mahonii.peg.724	743966.MYB_00865	2.28e-158	456	COG0192@1|root,COG0192@2|Bacteria,3WT3I@544448|Tenericutes	544448|Tenericutes	H	Catalyzes the formation of S-adenosylmethionine (AdoMet) from methionine and ATP. The overall synthetic reaction is composed of two sequential steps, AdoMet formation and the subsequent tripolyphosphate hydrolysis which occurs prior to release of AdoMet from the enzyme	metK	-	2.5.1.6	ko:K00789	ko00270,ko01100,ko01110,ko01230,map00270,map01100,map01110,map01230	M00034,M00035,M00368,M00609	R00177,R04771	RC00021,RC01211	ko00000,ko00001,ko00002,ko01000	-	-	-	S-AdoMet_synt_C,S-AdoMet_synt_M,S-AdoMet_synt_N
M.mahonii.peg.728	267748.MMOB0170	4.52e-25	101	COG2109@1|root,COG2109@2|Bacteria,3WUSA@544448|Tenericutes	544448|Tenericutes	H	ATP:corrinoid adenosyltransferase BtuR/CobO/CobP	btuR	-	2.5.1.17	ko:K19221	ko00860,ko01100,map00860,map01100	M00122	R01492,R05220,R07268	RC00533	ko00000,ko00001,ko00002,ko01000	-	-	-	CobA_CobO_BtuR
M.mahonii.peg.774	272635.MYPU_0320	2.55e-95	293	COG0095@1|root,COG0095@2|Bacteria,3WT2R@544448|Tenericutes	544448|Tenericutes	H	Lipoate-protein ligase	lplA	-	6.3.1.20	ko:K03800	ko00785,ko01100,map00785,map01100	-	R07770,R07771,R11143	RC00043,RC00070,RC00090,RC00992,RC02896	ko00000,ko00001,ko01000	-	-	-	BPL_LplA_LipB,Lip_prot_lig_C
M.mahonii.peg.675	1605.Lani381_0496	6.8e-63	205	COG1120@1|root,COG1120@2|Bacteria,1TP2Q@1239|Firmicutes,4HADG@91061|Bacilli,3FC36@33958|Lactobacillaceae	91061|Bacilli	HP	ABC transporter	fhuC	-	3.6.3.34	ko:K02013	ko02010,map02010	M00240	-	-	ko00000,ko00001,ko00002,ko01000,ko02000	3.A.1.14	-	-	ABC_tran
M.mahonii.peg.69	267748.MMOB4560	9.93e-133	400	COG1502@1|root,COG1502@2|Bacteria,3WT5J@544448|Tenericutes	544448|Tenericutes	I	Catalyzes the reversible phosphatidyl group transfer from one phosphatidylglycerol molecule to another to form cardiolipin (CL) (diphosphatidylglycerol) and glycerol	cls	-	-	ko:K06131	ko00564,ko01100,map00564,map01100	-	R07390	RC00017	ko00000,ko00001,ko01000	-	-	-	PLDc_2,PLDc_N
M.mahonii.peg.85	1274402.JQAJ01000001_gene99	1.62e-16	84.7	COG0575@1|root,COG0575@2|Bacteria,1MWSV@1224|Proteobacteria,2U9ED@28211|Alphaproteobacteria	28211|Alphaproteobacteria	I	Belongs to the CDS family	cdsA	-	2.7.7.41	ko:K00981	ko00564,ko01100,ko01110,ko04070,map00564,map01100,map01110,map04070	M00093	R01799	RC00002	ko00000,ko00001,ko00002,ko01000	-	-	-	CTP_transf_1
M.mahonii.peg.180	267748.MMOB4820	1.12e-104	317	COG0240@1|root,COG0240@2|Bacteria,3WT0R@544448|Tenericutes	544448|Tenericutes	I	Glycerol-3-phosphate dehydrogenase	gpsA	-	1.1.1.94	ko:K00057	ko00564,ko01110,map00564,map01110	-	R00842,R00844	RC00029	ko00000,ko00001,ko01000	-	-	-	NAD_Gly3P_dh_C,NAD_Gly3P_dh_N
M.mahonii.peg.305	267748.MMOB4120	2.72e-100	305	COG0416@1|root,COG0416@2|Bacteria,3WT94@544448|Tenericutes	544448|Tenericutes	I	Catalyzes the reversible formation of acyl-phosphate (acyl-PO(4)) from acyl- acyl-carrier-protein (acyl-ACP). This enzyme utilizes acyl-ACP as fatty acyl donor, but not acyl-CoA	plsX	-	2.3.1.15	ko:K03621	ko00561,ko00564,ko01100,ko01110,map00561,map00564,map01100,map01110	M00089	R00851,R09380	RC00004,RC00039,RC00041	ko00000,ko00001,ko00002,ko01000,ko01004	-	-	-	FA_synthesis
M.mahonii.peg.378	267748.MMOB3570	1.9e-52	173	COG0558@1|root,COG0558@2|Bacteria,3WTR9@544448|Tenericutes	544448|Tenericutes	I	Belongs to the CDP-alcohol phosphatidyltransferase class-I family	pgsA	-	2.7.8.5	ko:K00995	ko00564,ko01100,map00564,map01100	-	R01801	RC00002,RC00017,RC02795	ko00000,ko00001,ko01000	-	-	-	CDP-OH_P_transf
M.mahonii.peg.393	1121924.ATWH01000001_gene4468	7.81e-23	103	COG2267@1|root,COG2267@2|Bacteria,2GPA8@201174|Actinobacteria,4FKKZ@85023|Microbacteriaceae	201174|Actinobacteria	I	Serine aminopeptidase, S33	ytpA	GO:0001906,GO:0001907,GO:0003674,GO:0003824,GO:0005575,GO:0005618,GO:0005623,GO:0005886,GO:0006629,GO:0008150,GO:0008152,GO:0009056,GO:0009987,GO:0010941,GO:0010942,GO:0016020,GO:0016042,GO:0016298,GO:0016787,GO:0016788,GO:0030312,GO:0031341,GO:0031343,GO:0031640,GO:0035821,GO:0042981,GO:0043065,GO:0043067,GO:0043068,GO:0043900,GO:0043902,GO:0043903,GO:0044003,GO:0044004,GO:0044068,GO:0044237,GO:…	3.1.1.5	ko:K01048	ko00564,map00564	-	-	-	ko00000,ko00001,ko01000	-	-	-	Hydrolase_4
M.mahonii.peg.454	1129369.MYM_0452	9.27e-33	125	COG0344@1|root,COG0344@2|Bacteria,3WTGS@544448|Tenericutes	544448|Tenericutes	I	Catalyzes the transfer of an acyl group from acyl- phosphate (acyl-PO(4)) to glycerol-3-phosphate (G3P) to form lysophosphatidic acid (LPA). This enzyme utilizes acyl-phosphate as fatty acyl donor, but not acyl-CoA or acyl-ACP	plsY	-	2.3.1.15	ko:K08591	ko00561,ko00564,ko01100,ko01110,map00561,map00564,map01100,map01110	M00089	R00851,R09380	RC00004,RC00039,RC00041	ko00000,ko00001,ko00002,ko01000,ko01004	-	-	-	G3P_acyltransf
M.mahonii.peg.30	1117644.MCANPG14_03330	6.92e-216	610	COG0441@1|root,COG0441@2|Bacteria,3WT27@544448|Tenericutes	544448|Tenericutes	J	Catalyzes the attachment of proline to tRNA(Pro) in a two-step reaction proline is first activated by ATP to form Pro- AMP and then transferred to the acceptor end of tRNA(Pro)	proS	-	6.1.1.15	ko:K01881	ko00970,map00970	M00359,M00360	R03661	RC00055,RC00523	ko00000,ko00001,ko00002,ko01000,ko01007,ko03016	-	-	-	HGTP_anticodon,ProRS-C_1,tRNA-synt_2b
M.mahonii.peg.35	2110.MAGa3410	1.06e-189	541	COG0017@1|root,COG0017@2|Bacteria,3WT0G@544448|Tenericutes	544448|Tenericutes	J	asparaginyl-tRNA synthetase	asnS	-	6.1.1.22	ko:K01893	ko00970,map00970	M00359,M00360	R03648	RC00055,RC00523	ko00000,ko00001,ko00002,ko01000,ko01007,ko03016	-	-	-	tRNA-synt_2,tRNA_anti-codon
M.mahonii.peg.38	1541960.KQ78_00077	1.22e-17	74.7	COG0230@1|root,COG0230@2|Bacteria,3WU02@544448|Tenericutes	544448|Tenericutes	J	Belongs to the bacterial ribosomal protein bL34 family	rpmH	-	-	ko:K02914	ko03010,map03010	M00178	-	-	br01610,ko00000,ko00001,ko00002,ko03011	-	-	-	Ribosomal_L34
M.mahonii.peg.39	347256.MHO_0020	1.29e-21	89	COG0594@1|root,COG0594@2|Bacteria,3WTPS@544448|Tenericutes	544448|Tenericutes	J	RNaseP catalyzes the removal of the 5'-leader sequence from pre-tRNA to produce the mature 5'-terminus. It can also cleave other RNA substrates such as 4.5S RNA. The protein component plays an auxiliary but essential role in vivo by binding to the 5'-leader sequence and broadening the substrate specificity of the ribozyme	rnpA	-	3.1.26.5	ko:K03536	-	-	-	-	ko00000,ko01000,ko03016	-	-	-	Ribonuclease_P
M.mahonii.peg.42	243272.MARTH_orf449	2.02e-19	80.9	COG0254@1|root,COG0254@2|Bacteria,3WTVX@544448|Tenericutes	544448|Tenericutes	J	50S ribosomal protein L31	rpmE	-	-	ko:K02909	ko03010,map03010	M00178	-	-	br01610,ko00000,ko00001,ko00002,ko03011	-	-	-	Ribosomal_L31
M.mahonii.peg.44	1188236.MARG_3220	1.93e-213	603	COG0008@1|root,COG0008@2|Bacteria,3WT19@544448|Tenericutes	544448|Tenericutes	J	Catalyzes the attachment of glutamate to tRNA(Glu) in a two-step reaction glutamate is first activated by ATP to form Glu-AMP and then transferred to the acceptor end of tRNA(Glu)	gltX	-	6.1.1.17,6.1.1.24	ko:K01885,ko:K09698	ko00860,ko00970,ko01100,ko01110,ko01120,map00860,map00970,map01100,map01110,map01120	M00121,M00359,M00360	R03651,R05578	RC00055,RC00523	ko00000,ko00001,ko00002,ko01000,ko01007,ko02048,ko03016	-	-	-	tRNA-synt_1c
M.mahonii.peg.45	272635.MYPU_1050	4.06e-157	452	COG0216@1|root,COG0216@2|Bacteria,3WSVU@544448|Tenericutes	544448|Tenericutes	J	Peptide chain release factor 1 directs the termination of translation in response to the peptide chain termination codons UAG and UAA	prfA	-	-	ko:K02835	-	-	-	-	ko00000,ko03012	-	-	-	PCRF,RF-1
M.mahonii.peg.46	1188239.MOVI_6780	1.84e-65	209	COG2890@1|root,COG2890@2|Bacteria,3WTXX@544448|Tenericutes	544448|Tenericutes	J	Belongs to the protein N5-glutamine methyltransferase family	hemK	-	2.1.1.297,2.7.7.87	ko:K02493,ko:K07566	-	-	R10463,R10806	RC00003,RC00745,RC03279	ko00000,ko01000,ko03009,ko03012,ko03016	-	-	-	MTS,Methyltransf_31
M.mahonii.peg.48	1246955.MCYN_0153	7.45e-38	133	COG0009@1|root,COG0009@2|Bacteria,3WTDX@544448|Tenericutes	544448|Tenericutes	J	Belongs to the SUA5 family	sua5	-	2.7.7.87	ko:K07566	-	-	R10463	RC00745	ko00000,ko01000,ko03009,ko03016	-	-	-	Sua5_yciO_yrdC
M.mahonii.peg.62	267748.MMOB2650	2.42e-208	609	COG0557@1|root,COG0557@2|Bacteria,3WSUU@544448|Tenericutes	544448|Tenericutes	J	3'-5' exoribonuclease that releases 5'-nucleoside monophosphates and is involved in maturation of structured RNAs	rnr	-	-	ko:K12573	ko03018,map03018	-	-	-	ko00000,ko00001,ko01000,ko03016,ko03019	-	-	-	OB_RNB,RNB,S1
M.mahonii.peg.64	267748.MMOB2640	9.29e-36	127	COG0691@1|root,COG0691@2|Bacteria,3WTFX@544448|Tenericutes	544448|Tenericutes	J	Required for rescue of stalled ribosomes mediated by trans-translation. Binds to transfer-messenger RNA (tmRNA), required for stable association of tmRNA with ribosomes. tmRNA and SmpB together mimic tRNA shape, replacing the anticodon stem-loop with SmpB. tmRNA is encoded by the ssrA gene	smpB	-	-	ko:K03664	-	-	-	-	ko00000	-	-	-	SmpB
M.mahonii.peg.73	747682.MALL_0778	1.29e-91	279	COG0564@1|root,COG0564@2|Bacteria,3WT1X@544448|Tenericutes	544448|Tenericutes	J	Belongs to the pseudouridine synthase RluA family	rluC	-	5.4.99.24	ko:K06179	-	-	-	-	ko00000,ko01000,ko03009	-	-	-	PseudoU_synth_2,S4
M.mahonii.peg.78	747682.MALL_0780	5.17e-154	450	COG0154@1|root,COG0154@2|Bacteria,3WT0C@544448|Tenericutes	544448|Tenericutes	J	amidotransferase, A subunit	gatA	-	6.3.5.6,6.3.5.7	ko:K02433	ko00970,ko01100,map00970,map01100	-	R03905,R04212	RC00010	ko00000,ko00001,ko01000,ko03029	-	-	-	Amidase
M.mahonii.peg.79	1037410.MCSF7_03108	4.5e-165	481	COG0064@1|root,COG0064@2|Bacteria,3WSWV@544448|Tenericutes	544448|Tenericutes	J	Allows the formation of correctly charged Asn-tRNA(Asn) or Gln-tRNA(Gln) through the transamidation of misacylated Asp- tRNA(Asn) or Glu-tRNA(Gln) in organisms which lack either or both of asparaginyl-tRNA or glutaminyl-tRNA synthetases. The reaction takes place in the presence of glutamine and ATP through an activated phospho-Asp-tRNA(Asn) or phospho-Glu-tRNA(Gln)	gatB	-	6.3.5.6,6.3.5.7	ko:K02434	ko00970,ko01100,map00970,map01100	-	R03905,R04212	RC00010	ko00000,ko00001,ko01000,ko03029	-	-	-	GatB_N,GatB_Yqey
M.mahonii.peg.84	512564.MCRO_0670	4.18e-56	182	COG0233@1|root,COG0233@2|Bacteria,3WTCV@544448|Tenericutes	544448|Tenericutes	J	Responsible for the release of ribosomes from messenger RNA at the termination of protein biosynthesis. May increase the efficiency of translation by recycling ribosomes from one round of translation to another	frr	-	-	ko:K02838	-	-	-	-	ko00000,ko03012	-	-	-	RRF
M.mahonii.peg.90	267748.MMOB1520	2.49e-231	659	COG0532@1|root,COG0532@2|Bacteria,3WSWA@544448|Tenericutes	544448|Tenericutes	J	One of the essential components for the initiation of protein synthesis. Protects formylmethionyl-tRNA from spontaneous hydrolysis and promotes its binding to the 30S ribosomal subunits. Also involved in the hydrolysis of GTP during the formation of the 70S ribosomal complex	infB	-	-	ko:K02519	-	-	-	-	ko00000,ko03012,ko03029	-	-	-	GTP_EFTU,IF-2,IF2_N
M.mahonii.peg.91	747682.MALL_0794	1.78e-20	86.7	COG0858@1|root,COG0858@2|Bacteria,3WTQI@544448|Tenericutes	544448|Tenericutes	J	One of several proteins that assist in the late maturation steps of the functional core of the 30S ribosomal subunit. Associates with free 30S ribosomal subunits (but not with 30S subunits that are part of 70S ribosomes or polysomes). Required for efficient processing of 16S rRNA. May interact with the 5'-terminal helix region of 16S rRNA	rbfA	-	-	ko:K02834	-	-	-	-	ko00000,ko03009	-	-	-	RBFA
M.mahonii.peg.101	272635.MYPU_2590	2.09e-56	184	COG0290@1|root,COG0290@2|Bacteria,3WTEA@544448|Tenericutes	544448|Tenericutes	J	IF-3 binds to the 30S ribosomal subunit and shifts the equilibrum between 70S ribosomes and their 50S and 30S subunits in favor of the free subunits, thus enhancing the availability of 30S subunits on which protein synthesis initiation begins	infC	-	-	ko:K02520	-	-	-	-	ko00000,ko03012,ko03029	-	-	-	IF3_C,IF3_N
M.mahonii.peg.102	747682.MALL_0279	7.17e-27	99	COG0291@1|root,COG0291@2|Bacteria,3WTZ3@544448|Tenericutes	544448|Tenericutes	J	Belongs to the bacterial ribosomal protein bL35 family	rpmI	-	-	ko:K02916	ko03010,map03010	M00178	-	-	br01610,ko00000,ko00001,ko00002,ko03011	-	-	-	Ribosomal_L35p
M.mahonii.peg.103	267748.MMOB6270	3.24e-57	179	COG0292@1|root,COG0292@2|Bacteria,3WTQH@544448|Tenericutes	544448|Tenericutes	J	Binds directly to 23S ribosomal RNA and is necessary for the in vitro assembly process of the 50S ribosomal subunit. It is not involved in the protein synthesizing functions of that subunit	rplT	-	-	ko:K02887	ko03010,map03010	M00178	-	-	br01610,ko00000,ko00001,ko00002,ko03011	-	-	-	Rho_N,Ribosomal_L20
M.mahonii.peg.115	1118964.MOS_374	2.89e-202	578	COG0143@1|root,COG0143@2|Bacteria,3WSXZ@544448|Tenericutes	544448|Tenericutes	J	Is required not only for elongation of protein synthesis but also for the initiation of all mRNA translation through initiator tRNA(fMet) aminoacylation	metG	-	6.1.1.10	ko:K01874	ko00450,ko00970,map00450,map00970	M00359,M00360	R03659,R04773	RC00055,RC00523	ko00000,ko00001,ko00002,ko01000,ko01007,ko03016	-	-	-	Anticodon_1,tRNA-synt_1g
M.mahonii.peg.125	272635.MYPU_2980	6.6e-107	320	COG0564@1|root,COG0564@2|Bacteria,3WT4B@544448|Tenericutes	544448|Tenericutes	J	Responsible for synthesis of pseudouridine from uracil	rluD	-	5.4.99.23	ko:K06180	-	-	-	-	ko00000,ko01000,ko03009	-	-	-	PseudoU_synth_2,S4
M.mahonii.peg.138	1034808.GIG_01369	2.79e-46	158	COG3557@1|root,COG3557@2|Bacteria,3WTPJ@544448|Tenericutes	544448|Tenericutes	J	domain protein associated with RNAses G and E	-	-	-	ko:K07586	-	-	-	-	ko00000	-	-	-	DUF402
M.mahonii.peg.140	747682.MALL_0544	5.31e-71	221	COG0220@1|root,COG0220@2|Bacteria,3WTRT@544448|Tenericutes	544448|Tenericutes	J	Catalyzes the formation of N(7)-methylguanine at position 46 (m7G46) in tRNA	trmB	-	2.1.1.33	ko:K03439	-	-	-	-	ko00000,ko01000,ko03016	-	-	-	Methyltransf_4
M.mahonii.peg.142	1499685.CCFJ01000038_gene1226	7.54e-164	469	COG0012@1|root,COG0012@2|Bacteria,1TPRK@1239|Firmicutes,4H9SQ@91061|Bacilli,1ZBUI@1386|Bacillus	91061|Bacilli	J	ATPase that binds to both the 70S ribosome and the 50S ribosomal subunit in a nucleotide-independent manner	ychF	GO:0003674,GO:0003824,GO:0005575,GO:0005622,GO:0005623,GO:0005737,GO:0016462,GO:0016787,GO:0016817,GO:0016818,GO:0016887,GO:0017111,GO:0044424,GO:0044464	-	ko:K06942	-	-	-	-	ko00000,ko03009	-	-	-	MMR_HSR1,YchF-GTPase_C
M.mahonii.peg.162	267748.MMOB5020	2.87e-98	302	COG2265@1|root,COG2265@2|Bacteria,3WT0W@544448|Tenericutes	544448|Tenericutes	J	Belongs to the class I-like SAM-binding methyltransferase superfamily. RNA M5U methyltransferase family	trmA	-	2.1.1.190,2.1.1.35	ko:K00557,ko:K03215	-	-	-	-	ko00000,ko01000,ko03009,ko03016	-	-	-	TRAM,tRNA_U5-meth_tr
M.mahonii.peg.185	267748.MMOB1760	9.62e-104	315	COG0052@1|root,COG0052@2|Bacteria,3WT3S@544448|Tenericutes	544448|Tenericutes	J	Belongs to the universal ribosomal protein uS2 family	rpsB	-	-	ko:K02967	ko03010,map03010	M00178,M00179	-	-	br01610,ko00000,ko00001,ko00002,ko03011	-	-	-	Rho_N,Ribosomal_S2
M.mahonii.peg.186	347256.MHO_5010	2.21e-86	267	COG0264@1|root,COG0264@2|Bacteria,3WT1W@544448|Tenericutes	544448|Tenericutes	J	Associates with the EF-Tu.GDP complex and induces the exchange of GDP to GTP. It remains bound to the aminoacyl-tRNA.EF- Tu.GTP complex up to the GTP hydrolysis stage on the ribosome	tsf	-	-	ko:K02357	-	-	-	-	ko00000,ko03012,ko03029	-	-	-	EF_TS
M.mahonii.peg.188	267748.MMOB4300	3.77e-27	103	COG0228@1|root,COG0228@2|Bacteria,3WTVG@544448|Tenericutes	544448|Tenericutes	J	Belongs to the bacterial ribosomal protein bS16 family	rpsP	-	-	ko:K02959	ko03010,map03010	M00178	-	-	br01610,ko00000,ko00001,ko00002,ko03011,ko03029	-	-	-	Ribosomal_S16
M.mahonii.peg.189	2110.MAGa7220	4.25e-98	291	COG0336@1|root,COG0336@2|Bacteria,3WT2M@544448|Tenericutes	544448|Tenericutes	J	Belongs to the RNA methyltransferase TrmD family	trmD	-	2.1.1.228	ko:K00554	-	-	R00597	RC00003,RC00334	ko00000,ko01000,ko03016	-	-	-	tRNA_m1G_MT
M.mahonii.peg.190	1117644.MCANPG14_00105	1.26e-51	165	COG0335@1|root,COG0335@2|Bacteria,3WTJW@544448|Tenericutes	544448|Tenericutes	J	This protein is located at the 30S-50S ribosomal subunit interface and may play a role in the structure and function of the aminoacyl-tRNA binding site	rplS	-	-	ko:K02884	ko03010,map03010	M00178	-	-	br01610,ko00000,ko00001,ko00002,ko03011	-	-	-	Ribosomal_L19
M.mahonii.peg.212	1188234.MALK_2720	5.14e-57	181	COG1576@1|root,COG1576@2|Bacteria,3WTKM@544448|Tenericutes	544448|Tenericutes	J	Specifically methylates the pseudouridine at position 1915 (m3Psi1915) in 23S rRNA	rlmH	-	2.1.1.177	ko:K00783	-	-	-	-	ko00000,ko01000,ko03009	-	-	-	SPOUT_MTase
M.mahonii.peg.218	243272.MARTH_orf132	3.88e-109	333	COG0215@1|root,COG0215@2|Bacteria,3WSVT@544448|Tenericutes	544448|Tenericutes	J	Cysteinyl-tRNA synthetase	cysS	-	6.1.1.16	ko:K01883	ko00970,map00970	M00359,M00360	R03650	RC00055,RC00523	ko00000,ko00001,ko00002,ko01000,ko01007,ko03016	-	-	-	DALR_2,tRNA-synt_1e,tRNA-synt_1g
M.mahonii.peg.219	1034808.GIG_03302	1.7e-80	248	COG0566@1|root,COG0566@2|Bacteria,3WT88@544448|Tenericutes	544448|Tenericutes	J	Belongs to the class IV-like SAM-binding methyltransferase superfamily. RNA methyltransferase TrmH family	spoU	-	2.1.1.185	ko:K03218	-	-	-	-	ko00000,ko01000,ko03009	-	-	-	SpoU_methylase,SpoU_sub_bind
M.mahonii.peg.224	747682.MALL_0686	6.34e-69	216	COG0080@1|root,COG0080@2|Bacteria,3WTDP@544448|Tenericutes	544448|Tenericutes	J	Forms part of the ribosomal stalk which helps the ribosome interact with GTP-bound translation factors	rplK	-	-	ko:K02867	ko03010,map03010	M00178,M00179	-	-	br01610,ko00000,ko00001,ko00002,ko03011	-	-	-	Ribosomal_L11,Ribosomal_L11_N
M.mahonii.peg.225	267748.MMOB1390	2.52e-100	298	COG0081@1|root,COG0081@2|Bacteria,3WSV7@544448|Tenericutes	544448|Tenericutes	J	Binds directly to 23S rRNA. The L1 stalk is quite mobile in the ribosome, and is involved in E site tRNA release	rplA	-	-	ko:K02863	ko03010,map03010	M00178,M00179	-	-	br01610,ko00000,ko00001,ko00002,ko03011	-	-	-	Ribosomal_L1
M.mahonii.peg.232	267748.MMOB3690	1.37e-73	223	COG0048@1|root,COG0048@2|Bacteria,3WTGE@544448|Tenericutes	544448|Tenericutes	J	Interacts with and stabilizes bases of the 16S rRNA that are involved in tRNA selection in the A site and with the mRNA backbone. Located at the interface of the 30S and 50S subunits, it traverses the body of the 30S subunit contacting proteins on the other side and probably holding the rRNA structure together. The combined cluster of proteins S8, S12 and S17 appears to hold together the shoulder…	rpsL	-	-	ko:K02950	ko03010,map03010	M00178,M00179	-	-	br01610,ko00000,ko00001,ko00002,ko03011	-	-	-	Ribosom_S12_S23
M.mahonii.peg.233	1129369.MYM_0530	1.28e-77	234	COG0049@1|root,COG0049@2|Bacteria,3WTG3@544448|Tenericutes	544448|Tenericutes	J	One of the primary rRNA binding proteins, it binds directly to 16S rRNA where it nucleates assembly of the head domain of the 30S subunit. Is located at the subunit interface close to the decoding center, probably blocks exit of the E-site tRNA	rpsG	-	-	ko:K02992	ko03010,map03010	M00178,M00179	-	-	br01610,ko00000,ko00001,ko00002,ko03011	-	-	-	Ribosomal_S7
M.mahonii.peg.234	512564.MCRO_0691	0	1066	COG0480@1|root,COG0480@2|Bacteria,3WT0H@544448|Tenericutes	544448|Tenericutes	J	Catalyzes the GTP-dependent ribosomal translocation step during translation elongation. During this step, the ribosome changes from the pre-translocational (PRE) to the post- translocational (POST) state as the newly formed A-site-bound peptidyl-tRNA and P-site-bound deacylated tRNA move to the P and E sites, respectively. Catalyzes the coordinated movement of the two tRNA molecules, the mRNA and…	fusA	-	-	ko:K02355	-	-	-	-	ko00000,ko03012,ko03029	-	-	-	EFG_C,EFG_II,EFG_IV,GTP_EFTU,GTP_EFTU_D2
M.mahonii.peg.238	1246955.MCYN_0828	2.51e-237	658	COG0050@1|root,COG0050@2|Bacteria,3WSWU@544448|Tenericutes	544448|Tenericutes	J	This protein promotes the GTP-dependent binding of aminoacyl-tRNA to the A-site of ribosomes during protein biosynthesis	tuf	GO:0005575,GO:0005622,GO:0005623,GO:0005737,GO:0044424,GO:0044464	-	ko:K02358	-	-	-	-	ko00000,ko03012,ko03029,ko04147	-	-	-	GTP_EFTU,GTP_EFTU_D2,GTP_EFTU_D3
M.mahonii.peg.248	1118964.MOS_061	1.21e-50	169	COG0244@1|root,COG0244@2|Bacteria,3WTH9@544448|Tenericutes	544448|Tenericutes	J	Forms part of the ribosomal stalk, playing a central role in the interaction of the ribosome with GTP-bound translation factors	rplJ	-	-	ko:K02864	ko03010,map03010	M00178,M00179	-	-	br01610,ko00000,ko00001,ko00002,ko03011	-	-	-	Ribosomal_L10
M.mahonii.peg.249	1188236.MARG_5300	4.39e-44	147	COG0222@1|root,COG0222@2|Bacteria,3WTKQ@544448|Tenericutes	544448|Tenericutes	J	Forms part of the ribosomal stalk which helps the ribosome interact with GTP-bound translation factors. Is thus essential for accurate translation	rplL	-	-	ko:K02935	ko03010,map03010	M00178	-	-	br01610,ko00000,ko00001,ko00002,ko03011	-	-	-	Ribosomal_L12,Ribosomal_L12_N
M.mahonii.peg.254	267748.MMOB1200	3.81e-57	188	COG0566@1|root,COG0566@2|Bacteria,3WTB8@544448|Tenericutes	544448|Tenericutes	J	Belongs to the class IV-like SAM-binding methyltransferase superfamily. RNA methyltransferase TrmH family	spoU	-	-	ko:K03437	-	-	-	-	ko00000,ko03016	-	-	-	SpoU_methylase,SpoU_sub_bind
M.mahonii.peg.270	347256.MHO_2630	4.01e-147	431	COG0162@1|root,COG0162@2|Bacteria,3WSW6@544448|Tenericutes	544448|Tenericutes	J	Catalyzes the attachment of tyrosine to tRNA(Tyr) in a two-step reaction tyrosine is first activated by ATP to form Tyr- AMP and then transferred to the acceptor end of tRNA(Tyr)	tyrS	-	6.1.1.1	ko:K01866	ko00970,map00970	M00359,M00360	R02918	RC00055,RC00523	ko00000,ko00001,ko00002,ko01000,ko01007,ko03016,ko03029	-	-	-	S4,tRNA-synt_1b
M.mahonii.peg.272	1246955.MCYN_0525	2.5e-91	272	COG0522@1|root,COG0522@2|Bacteria,3WT9S@544448|Tenericutes	544448|Tenericutes	J	One of the primary rRNA binding proteins, it binds directly to 16S rRNA where it nucleates assembly of the body of the 30S subunit	rpsD	-	-	ko:K02986	ko03010,map03010	M00178,M00179	-	-	br01610,ko00000,ko00001,ko00002,ko03011	-	-	-	Ribosomal_S4,S4
M.mahonii.peg.283	45361.MCJ_004530	6.85e-24	97.4	COG0360@1|root,COG0360@2|Bacteria,3WTUT@544448|Tenericutes	544448|Tenericutes	J	Binds together with S18 to 16S ribosomal RNA	rpsF	-	-	ko:K02990	ko03010,map03010	M00178	-	-	br01610,ko00000,ko00001,ko00002,ko03011,ko03029	-	-	-	Ribosomal_S6
M.mahonii.peg.285	272635.MYPU_6090	1.65e-20	85.1	COG0238@1|root,COG0238@2|Bacteria	2|Bacteria	J	rRNA binding	rpsR	GO:0003674,GO:0003676,GO:0003723,GO:0003729,GO:0003735,GO:0005198,GO:0005488,GO:0005575,GO:0005622,GO:0005623,GO:0005737,GO:0005829,GO:0005840,GO:0006412,GO:0006518,GO:0006807,GO:0008150,GO:0008152,GO:0009058,GO:0009059,GO:0009987,GO:0010467,GO:0015935,GO:0019538,GO:0019843,GO:0022626,GO:0022627,GO:0032991,GO:0034641,GO:0034645,GO:0043043,GO:0043170,GO:0043226,GO:0043228,GO:0043229,GO:0043232,GO:…	-	ko:K02963	ko03010,map03010	M00178	-	-	br01610,ko00000,ko00001,ko00002,ko03011	-	-	-	Ribosomal_S18
M.mahonii.peg.287	1034808.GIG_00431	1.11e-26	104	COG0359@1|root,COG0359@2|Bacteria,3WTTV@544448|Tenericutes	544448|Tenericutes	J	binds to the 23S rRNA	rplI	-	-	ko:K02939	ko03010,map03010	M00178	-	-	br01610,ko00000,ko00001,ko00002,ko03011	-	-	-	Ribosomal_L9_C,Ribosomal_L9_N
M.mahonii.peg.291	262723.MS53_0169	1.67e-117	349	COG0180@1|root,COG0180@2|Bacteria,3WT2W@544448|Tenericutes	544448|Tenericutes	J	Tryptophanyl-tRNA synthetase	trpS	-	6.1.1.2	ko:K01867	ko00970,map00970	M00359,M00360	R03664	RC00055,RC00523	ko00000,ko00001,ko00002,ko01000,ko01007,ko03016	-	-	-	tRNA-synt_1b
M.mahonii.peg.295	267748.MMOB6170	6.55e-52	171	COG0242@1|root,COG0242@2|Bacteria,3WTGP@544448|Tenericutes	544448|Tenericutes	J	Removes the formyl group from the N-terminal Met of newly synthesized proteins. Requires at least a dipeptide for an efficient rate of reaction. N-terminal L-methionine is a prerequisite for activity but the enzyme has broad specificity at other positions	def	-	3.5.1.88	ko:K01462	-	-	-	-	ko00000,ko01000	-	-	-	Pep_deformylase
M.mahonii.peg.302	1118964.MOS_588	3.14e-24	92.4	COG0227@1|root,COG0227@2|Bacteria,3WTVQ@544448|Tenericutes	544448|Tenericutes	J	Belongs to the bacterial ribosomal protein bL28 family	rpmB	-	-	ko:K02902	ko03010,map03010	M00178	-	-	br01610,ko00000,ko00001,ko00002,ko03011	-	-	-	Ribosomal_L28
M.mahonii.peg.306	267748.MMOB4110	1.57e-41	148	COG0571@1|root,COG0571@2|Bacteria,3WTRE@544448|Tenericutes	544448|Tenericutes	J	Digests double-stranded RNA. Involved in the processing of primary rRNA transcript to yield the immediate precursors to the large and small rRNAs (23S and 16S). Processes some mRNAs, and tRNAs when they are encoded in the rRNA operon. Processes pre- crRNA and tracrRNA of type II CRISPR loci if present in the organism	rnc	-	3.1.26.3	ko:K03685	ko03008,ko05205,map03008,map05205	-	-	-	ko00000,ko00001,ko01000,ko03009,ko03019,ko03036	-	-	-	Ribonucleas_3_3,dsrm
M.mahonii.peg.315	743966.MYB_00325	4.12e-66	214	COG0130@1|root,COG0130@2|Bacteria,3WTAQ@544448|Tenericutes	544448|Tenericutes	J	Responsible for synthesis of pseudouridine from uracil- 55 in the psi GC loop of transfer RNAs	truB	-	5.4.99.25	ko:K03177	-	-	-	-	ko00000,ko01000,ko03016	-	-	-	TruB_C_2,TruB_N
M.mahonii.peg.317	1188239.MOVI_4880	8.32e-33	115	COG0184@1|root,COG0184@2|Bacteria,3WTV2@544448|Tenericutes	544448|Tenericutes	J	Forms an intersubunit bridge (bridge B4) with the 23S rRNA of the 50S subunit in the ribosome	rpsO	-	-	ko:K02956	ko03010,map03010	M00178,M00179	-	-	br01610,ko00000,ko00001,ko00002,ko03011	-	-	-	Ribosomal_S15
M.mahonii.peg.321	1037410.MCSF7_01281	4.87e-112	333	COG0275@1|root,COG0275@2|Bacteria,3WT1M@544448|Tenericutes	544448|Tenericutes	J	Specifically methylates the N4 position of cytidine in position 1402 (C1402) of 16S rRNA	mraW	-	2.1.1.199	ko:K03438	-	-	-	-	ko00000,ko01000,ko03009	-	-	-	Methyltransf_5
M.mahonii.peg.327	1408422.JHYF01000001_gene2655	5.17e-47	154	COG0251@1|root,COG0251@2|Bacteria,1V6HG@1239|Firmicutes,24J8Y@186801|Clostridia,36JHE@31979|Clostridiaceae	186801|Clostridia	J	endoribonuclease L-PSP	-	-	3.5.99.10	ko:K09022	-	-	R11098,R11099	RC03275,RC03354	ko00000,ko01000	-	-	-	Ribonuc_L-PSP
M.mahonii.peg.370	267748.MMOB3480	4.47e-37	131	COG0319@1|root,COG0319@2|Bacteria,3WTYW@544448|Tenericutes	544448|Tenericutes	J	Single strand-specific metallo-endoribonuclease involved in late-stage 70S ribosome quality control and in maturation of the 3' terminus of the 16S rRNA	ybeY	-	-	ko:K07042	-	-	-	-	ko00000,ko03009	-	-	-	UPF0054
M.mahonii.peg.375	1034808.GIG_02132	6.37e-207	585	COG0423@1|root,COG0423@2|Bacteria,3WT0M@544448|Tenericutes	544448|Tenericutes	J	Belongs to the class-II aminoacyl-tRNA synthetase family	glyS	GO:0003674,GO:0003824,GO:0004812,GO:0004820,GO:0005488,GO:0005515,GO:0016874,GO:0016875,GO:0046983,GO:0140098,GO:0140101	6.1.1.14	ko:K01880	ko00970,map00970	M00359,M00360	R03654	RC00055,RC00523	ko00000,ko00001,ko00002,ko01000,ko01007,ko03016,ko03029	-	-	-	HGTP_anticodon,tRNA-synt_2b
M.mahonii.peg.380	272635.MYPU_4950	4.16e-75	227	COG0102@1|root,COG0102@2|Bacteria,3WTDG@544448|Tenericutes	544448|Tenericutes	J	This protein is one of the early assembly proteins of the 50S ribosomal subunit, although it is not seen to bind rRNA by itself. It is important during the early stages of 50S assembly	rplM	-	-	ko:K02871	ko03010,map03010	M00178,M00179	-	-	br01610,ko00000,ko00001,ko00002,ko03011	-	-	-	Ribosomal_L13
M.mahonii.peg.381	1188235.MBVG_3220	1.92e-58	184	COG0103@1|root,COG0103@2|Bacteria,3WTKX@544448|Tenericutes	544448|Tenericutes	J	Belongs to the universal ribosomal protein uS9 family	rpsI	-	-	ko:K02996	ko03010,map03010	M00178,M00179	-	-	br01610,ko00000,ko00001,ko00002,ko03011	-	-	-	Ribosomal_S9
M.mahonii.peg.388	1037410.MCSF7_02427	1.44e-118	360	COG0124@1|root,COG0124@2|Bacteria,3WSVQ@544448|Tenericutes	544448|Tenericutes	J	histidyl-tRNA synthetase	hisS	-	6.1.1.21	ko:K01892	ko00970,map00970	M00359,M00360	R03655	RC00055,RC00523	ko00000,ko00001,ko00002,ko01000,ko01007,ko03016	-	-	-	HGTP_anticodon,tRNA-synt_His
M.mahonii.peg.389	267748.MMOB2740	1.27e-196	568	COG0173@1|root,COG0173@2|Bacteria,3WT0T@544448|Tenericutes	544448|Tenericutes	J	Catalyzes the attachment of L-aspartate to tRNA(Asp) in a two-step reaction L-aspartate is first activated by ATP to form Asp-AMP and then transferred to the acceptor end of tRNA(Asp)	aspS	-	6.1.1.12	ko:K01876	ko00970,map00970	M00359,M00360	R05577	RC00055,RC00523	ko00000,ko00001,ko00002,ko01000,ko01007,ko03016,ko03029	-	-	-	GAD,tRNA-synt_2,tRNA_anti-codon
M.mahonii.peg.417	1034808.GIG_00525	5.74e-313	866	COG0481@1|root,COG0481@2|Bacteria,3WSVR@544448|Tenericutes	544448|Tenericutes	J	Required for accurate and efficient protein synthesis under certain stress conditions. May act as a fidelity factor of the translation reaction, by catalyzing a one-codon backward translocation of tRNAs on improperly translocated ribosomes. Back- translocation proceeds from a post-translocation (POST) complex to a pre-translocation (PRE) complex, thus giving elongation factor G a second chance to…	lepA	-	-	ko:K03596	ko05134,map05134	-	-	-	ko00000,ko00001	-	-	-	EFG_C,GTP_EFTU,GTP_EFTU_D2,LepA_C
M.mahonii.peg.455	1118964.MOS_620	6.95e-171	514	COG0072@1|root,COG0073@1|root,COG0072@2|Bacteria,COG0073@2|Bacteria,3WSUD@544448|Tenericutes	544448|Tenericutes	J	Belongs to the phenylalanyl-tRNA synthetase beta subunit family. Type 1 subfamily	pheT	-	6.1.1.20	ko:K01890	ko00970,map00970	M00359,M00360	R03660	RC00055,RC00523	ko00000,ko00001,ko00002,ko01000,ko01007,ko03016	-	-	-	B3_4,B5,FDX-ACB,tRNA_bind
M.mahonii.peg.456	1034808.GIG_02743	8.77e-138	399	COG0016@1|root,COG0016@2|Bacteria,3WT38@544448|Tenericutes	544448|Tenericutes	J	Belongs to the class-II aminoacyl-tRNA synthetase family. Phe-tRNA synthetase alpha subunit type 1 subfamily	pheS	-	6.1.1.20	ko:K01889	ko00970,map00970	M00359,M00360	R03660	RC00055,RC00523	ko00000,ko00001,ko00002,ko01000,ko01007,ko03016	-	-	-	Phe_tRNA-synt_N,tRNA-synt_2d
M.mahonii.peg.469	45361.MCJ_002840	8.83e-75	233	COG1189@1|root,COG1189@2|Bacteria,3WTMF@544448|Tenericutes	544448|Tenericutes	J	FtsJ-like methyltransferase	yqxC	-	2.1.1.226,2.1.1.227	ko:K06442	-	-	-	-	ko00000,ko01000,ko03009	-	-	-	FtsJ,S4
M.mahonii.peg.474	1037410.MCSF7_00899	2.24e-91	271	COG0231@1|root,COG0231@2|Bacteria,3WTAR@544448|Tenericutes	544448|Tenericutes	J	Involved in peptide bond synthesis. Stimulates efficient translation and peptide-bond synthesis on native or reconstituted 70S ribosomes in vitro. Probably functions indirectly by altering the affinity of the ribosome for aminoacyl-tRNA, thus increasing their reactivity as acceptors for peptidyl transferase	efp	-	-	ko:K02356	-	-	-	-	ko00000,ko03012	-	-	-	EFP,EFP_N,Elong-fact-P_C
M.mahonii.peg.476	1118964.MOS_171	1.89e-17	74.3	COG0267@1|root,COG0267@2|Bacteria,3WTX8@544448|Tenericutes	544448|Tenericutes	J	Belongs to the bacterial ribosomal protein bL33 family	rpmG	-	-	ko:K02913	ko03010,map03010	M00178	-	-	br01610,ko00000,ko00001,ko00002,ko03011	-	-	-	Ribosomal_L33
M.mahonii.peg.485	1034808.GIG_01533	3.72e-83	254	COG1187@1|root,COG1187@2|Bacteria,3WT43@544448|Tenericutes	544448|Tenericutes	J	Belongs to the pseudouridine synthase RsuA family	rluB	-	5.4.99.19,5.4.99.21,5.4.99.22	ko:K06178,ko:K06182,ko:K06183	-	-	-	-	ko00000,ko01000,ko03009	-	-	-	PseudoU_synth_2,S4
M.mahonii.peg.495	496833.MBIO_0799	2.46e-24	93.2	COG0361@1|root,COG0361@2|Bacteria,3WTVD@544448|Tenericutes	544448|Tenericutes	J	One of the essential components for the initiation of protein synthesis. Stabilizes the binding of IF-2 and IF-3 on the 30S subunit to which N-formylmethionyl-tRNA(fMet) subsequently binds. Helps modulate mRNA selection, yielding the 30S pre- initiation complex (PIC). Upon addition of the 50S ribosomal subunit IF-1, IF-2 and IF-3 are released leaving the mature 70S translation initation complex	infA	-	-	ko:K02518	-	-	-	-	ko00000,ko03012	-	-	-	eIF-1a
M.mahonii.peg.499	1188233.MAU_3410	2.43e-46	154	COG0200@1|root,COG0200@2|Bacteria,3WTEQ@544448|Tenericutes	544448|Tenericutes	J	binds to the 23S rRNA	rplO	-	-	ko:K02876	ko03010,map03010	M00178,M00179	-	-	br01610,ko00000,ko00001,ko00002,ko03011	-	-	-	Ribosomal_L27A
M.mahonii.peg.500	272635.MYPU_5700	5.29e-75	233	COG0098@1|root,COG0098@2|Bacteria,3WTIC@544448|Tenericutes	544448|Tenericutes	J	Located at the back of the 30S subunit body where it stabilizes the conformation of the head with respect to the body	rpsE	-	-	ko:K02988	ko03010,map03010	M00178,M00179	-	-	br01610,ko00000,ko00001,ko00002,ko03011	-	-	-	Ribosomal_S5,Ribosomal_S5_C
M.mahonii.peg.501	1232449.BAHV02000010_gene2461	2.32e-41	139	COG0256@1|root,COG0256@2|Bacteria,1V6DM@1239|Firmicutes,24JCS@186801|Clostridia,269CK@186813|unclassified Clostridiales	186801|Clostridia	J	This is one of the proteins that binds and probably mediates the attachment of the 5S RNA into the large ribosomal subunit, where it forms part of the central protuberance	rplR	-	-	ko:K02881	ko03010,map03010	M00178,M00179	-	-	br01610,ko00000,ko00001,ko00002,ko03011	-	-	-	Ribosomal_L18p
M.mahonii.peg.502	267748.MMOB2500	4.79e-77	234	COG0097@1|root,COG0097@2|Bacteria,3WT1B@544448|Tenericutes	544448|Tenericutes	J	This protein binds to the 23S rRNA, and is important in its secondary structure. It is located near the subunit interface in the base of the L7 L12 stalk, and near the tRNA binding site of the peptidyltransferase center	rplF	-	-	ko:K02933	ko03010,map03010	M00178,M00179	-	-	br01610,ko00000,ko00001,ko00002,ko03011	-	-	-	Ribosomal_L6
M.mahonii.peg.503	1034808.GIG_01700	1.13e-57	182	COG0096@1|root,COG0096@2|Bacteria,3WTD8@544448|Tenericutes	544448|Tenericutes	J	One of the primary rRNA binding proteins, it binds directly to 16S rRNA central domain where it helps coordinate assembly of the platform of the 30S subunit	rpsH	-	-	ko:K02994	ko03010,map03010	M00178,M00179	-	-	br01610,ko00000,ko00001,ko00002,ko03011	-	-	-	Ribosomal_S8
M.mahonii.peg.504	1118964.MOS_435	3.56e-31	109	COG0199@1|root,COG0199@2|Bacteria,3WTWI@544448|Tenericutes	544448|Tenericutes	J	Binds 16S rRNA, required for the assembly of 30S particles and may also be responsible for determining the conformation of the 16S rRNA at the A site	rpsN	-	-	ko:K02954	ko03010,map03010	M00178,M00179	-	-	br01610,ko00000,ko00001,ko00002,ko03011	-	-	-	Ribosomal_S14
M.mahonii.peg.505	1118964.MOS_436	4.52e-91	270	COG0094@1|root,COG0094@2|Bacteria,3WT4K@544448|Tenericutes	544448|Tenericutes	J	This is 1 of the proteins that binds and probably mediates the attachment of the 5S RNA into the large ribosomal subunit, where it forms part of the central protuberance. In the 70S ribosome it contacts protein S13 of the 30S subunit (bridge B1b), connecting the 2 subunits	rplE	-	-	ko:K02931	ko03010,map03010	M00178,M00179	-	-	br01610,ko00000,ko00001,ko00002,ko03011	-	-	-	Ribosomal_L5,Ribosomal_L5_C
M.mahonii.peg.506	1121912.AUHD01000007_gene591	1.51e-19	85.9	COG0198@1|root,COG0198@2|Bacteria,4NSTI@976|Bacteroidetes,1I2VR@117743|Flavobacteriia	976|Bacteroidetes	J	One of the proteins that surrounds the polypeptide exit tunnel on the outside of the subunit	rplX	GO:0005575,GO:0005622,GO:0005623,GO:0005737,GO:0005829,GO:0005840,GO:0006412,GO:0006518,GO:0006807,GO:0008150,GO:0008152,GO:0009058,GO:0009059,GO:0009987,GO:0010467,GO:0015934,GO:0019538,GO:0022625,GO:0022626,GO:0032991,GO:0034641,GO:0034645,GO:0043043,GO:0043170,GO:0043226,GO:0043228,GO:0043229,GO:0043232,GO:0043603,GO:0043604,GO:0044237,GO:0044238,GO:0044249,GO:0044260,GO:0044267,GO:0044271,GO:…	-	ko:K02895	ko03010,map03010	M00178,M00179	-	-	br01610,ko00000,ko00001,ko00002,ko03011	-	-	-	KOW,ribosomal_L24
M.mahonii.peg.507	267748.MMOB2450	1.07e-62	194	COG0093@1|root,COG0093@2|Bacteria,3WTN8@544448|Tenericutes	544448|Tenericutes	J	Binds to 23S rRNA. Forms part of two intersubunit bridges in the 70S ribosome	rplN	-	-	ko:K02874	ko03010,map03010	M00178,M00179	-	-	br01610,ko00000,ko00001,ko00002,ko03011	-	-	-	Ribosomal_L14
M.mahonii.peg.508	1211844.CBLM010000155_gene1238	3.73e-31	111	COG0186@1|root,COG0186@2|Bacteria,1V9YC@1239|Firmicutes,3VR8U@526524|Erysipelotrichia	526524|Erysipelotrichia	J	One of the primary rRNA binding proteins, it binds specifically to the 5'-end of 16S ribosomal RNA	rpsQ	-	-	ko:K02961	ko03010,map03010	M00178,M00179	-	-	br01610,ko00000,ko00001,ko00002,ko03011	-	-	-	Ribosomal_S17
M.mahonii.peg.509	1188233.MAU_3310	8.02e-15	69.3	COG0255@1|root,COG0255@2|Bacteria,3WTX6@544448|Tenericutes	544448|Tenericutes	J	Belongs to the universal ribosomal protein uL29 family	rpmC	-	-	ko:K02904	ko03010,map03010	M00178,M00179	-	-	br01610,ko00000,ko00001,ko00002,ko03011	-	-	-	Ribosomal_L29
M.mahonii.peg.510	1117644.MCANPG14_03260	2.86e-70	214	COG0197@1|root,COG0197@2|Bacteria,3WTGA@544448|Tenericutes	544448|Tenericutes	J	Binds 23S rRNA and is also seen to make contacts with the A and possibly P site tRNAs	rplP	-	-	ko:K02878	ko03010,map03010	M00178	-	-	br01610,ko00000,ko00001,ko00002,ko03011	-	-	-	Ribosomal_L16
M.mahonii.peg.511	267748.MMOB2410	3.43e-106	312	COG0092@1|root,COG0092@2|Bacteria,3WT4R@544448|Tenericutes	544448|Tenericutes	J	Binds the lower part of the 30S subunit head. Binds mRNA in the 70S ribosome, positioning it for translation	rpsC	-	-	ko:K02982	ko03010,map03010	M00178,M00179	-	-	br01610,ko00000,ko00001,ko00002,ko03011	-	-	-	KH_2,Ribosomal_S3_C
M.mahonii.peg.512	747682.MALL_0589	1.08e-47	155	COG0091@1|root,COG0091@2|Bacteria,3WTMG@544448|Tenericutes	544448|Tenericutes	J	The globular domain of the protein is located near the polypeptide exit tunnel on the outside of the subunit, while an extended beta-hairpin is found that lines the wall of the exit tunnel in the center of the 70S ribosome	rplV	-	-	ko:K02890	ko03010,map03010	M00178,M00179	-	-	br01610,ko00000,ko00001,ko00002,ko03011	-	-	-	Ribosomal_L22
M.mahonii.peg.513	2113.MCFN_02400	2.02e-48	155	COG0185@1|root,COG0185@2|Bacteria,3WTPD@544448|Tenericutes	544448|Tenericutes	J	Protein S19 forms a complex with S13 that binds strongly to the 16S ribosomal RNA	rpsS	-	-	ko:K02965	ko03010,map03010	M00178,M00179	-	-	br01610,ko00000,ko00001,ko00002,ko03011	-	-	-	Ribosomal_S19
M.mahonii.peg.514	289397.MBOVPG45_0265	1.44e-151	431	COG0090@1|root,COG0090@2|Bacteria,3WT20@544448|Tenericutes	544448|Tenericutes	J	One of the primary rRNA binding proteins. Required for association of the 30S and 50S subunits to form the 70S ribosome, for tRNA binding and peptide bond formation. It has been suggested to have peptidyltransferase activity	rplB	-	-	ko:K02886	ko03010,map03010	M00178,M00179	-	-	br01610,ko00000,ko00001,ko00002,ko03011	-	-	-	Ribosomal_L2,Ribosomal_L2_C
M.mahonii.peg.515	1129369.MYM_0416	8.75e-33	121	COG0089@1|root,COG0089@2|Bacteria,3WTSC@544448|Tenericutes	544448|Tenericutes	J	One of the early assembly proteins it binds 23S rRNA. One of the proteins that surrounds the polypeptide exit tunnel on the outside of the ribosome. Forms the main docking site for trigger factor binding to the ribosome	rplW	-	-	ko:K02892	ko03010,map03010	M00178,M00179	-	-	br01610,ko00000,ko00001,ko00002,ko03011	-	-	-	Ribosomal_L23
M.mahonii.peg.516	1188236.MARG_5110	5.11e-68	217	COG0088@1|root,COG0088@2|Bacteria,3WT7J@544448|Tenericutes	544448|Tenericutes	J	One of the primary rRNA binding proteins, this protein initially binds near the 5'-end of the 23S rRNA. It is important during the early stages of 50S assembly. It makes multiple contacts with different domains of the 23S rRNA in the assembled 50S subunit and ribosome	rplD	-	-	ko:K02926	ko03010,map03010	M00178	-	-	br01610,ko00000,ko00001,ko00002,ko03011	-	-	-	Ribosomal_L4
M.mahonii.peg.517	267748.MMOB2350	2.18e-75	238	COG0087@1|root,COG0087@2|Bacteria,3WT04@544448|Tenericutes	544448|Tenericutes	J	One of the primary rRNA binding proteins, it binds directly near the 3'-end of the 23S rRNA, where it nucleates assembly of the 50S subunit	rplC	-	-	ko:K02906	ko03010,map03010	M00178,M00179	-	-	br01610,ko00000,ko00001,ko00002,ko03011	-	-	-	Ribosomal_L3
M.mahonii.peg.518	1188234.MALK_1910	1.94e-19	85.9	COG0087@1|root,COG0087@2|Bacteria,3WT04@544448|Tenericutes	544448|Tenericutes	J	One of the primary rRNA binding proteins, it binds directly near the 3'-end of the 23S rRNA, where it nucleates assembly of the 50S subunit	rplC	-	-	ko:K02906	ko03010,map03010	M00178,M00179	-	-	br01610,ko00000,ko00001,ko00002,ko03011	-	-	-	Ribosomal_L3
M.mahonii.peg.519	1188236.MARG_5130	5.21e-35	122	COG0051@1|root,COG0051@2|Bacteria,3WTQ5@544448|Tenericutes	544448|Tenericutes	J	Involved in the binding of tRNA to the ribosomes	rpsJ	-	-	ko:K02946	ko03010,map03010	M00178,M00179	-	-	br01610,ko00000,ko00001,ko00002,ko03011	-	-	-	Ribosomal_S10
M.mahonii.peg.526	272635.MYPU_5580	1.98e-156	451	COG0482@1|root,COG0482@2|Bacteria,3WSW0@544448|Tenericutes	544448|Tenericutes	J	Catalyzes the 2-thiolation of uridine at the wobble position (U34) of tRNA, leading to the formation of s(2)U34	trmU	-	2.8.1.13	ko:K00566	ko04122,map04122	-	R08700	RC02313,RC02315	ko00000,ko00001,ko01000,ko03016	-	-	-	tRNA_Me_trans
M.mahonii.peg.563	747682.MALL_0292	0	1021	COG0060@1|root,COG0060@2|Bacteria,3WSX7@544448|Tenericutes	544448|Tenericutes	J	amino acids such as valine, to avoid such errors it has two additional distinct tRNA(Ile)-dependent editing activities. One activity is designated as 'pretransfer' editing and involves the hydrolysis of activated Val-AMP. The other activity is designated 'posttransfer' editing and involves deacylation of mischarged Val-tRNA(Ile)	ileS	-	6.1.1.5	ko:K01870	ko00970,map00970	M00359,M00360	R03656	RC00055,RC00523	ko00000,ko00001,ko00002,ko01000,ko01007,ko03016	-	-	-	Anticodon_1,tRNA-synt_1,zf-FPG_IleRS
M.mahonii.peg.570	272635.MYPU_5600	1.29e-53	171	COG0203@1|root,COG0203@2|Bacteria,3WTH7@544448|Tenericutes	544448|Tenericutes	J	Ribosomal protein L17	rplQ	-	-	ko:K02879	ko03010,map03010	M00178	-	-	br01610,ko00000,ko00001,ko00002,ko03011	-	-	-	Ribosomal_L17
M.mahonii.peg.572	1118964.MOS_424	3.21e-61	191	COG0100@1|root,COG0100@2|Bacteria,3WTM3@544448|Tenericutes	544448|Tenericutes	J	Located on the platform of the 30S subunit, it bridges several disparate RNA helices of the 16S rRNA. Forms part of the Shine-Dalgarno cleft in the 70S ribosome	rpsK	-	-	ko:K02948	ko03010,map03010	M00178,M00179	-	-	br01610,ko00000,ko00001,ko00002,ko03011	-	-	-	Ribosomal_S11
M.mahonii.peg.573	267748.MMOB2590	8.05e-58	181	COG0099@1|root,COG0099@2|Bacteria,3WTJ4@544448|Tenericutes	544448|Tenericutes	J	Located at the top of the head of the 30S subunit, it contacts several helices of the 16S rRNA. In the 70S ribosome it contacts the 23S rRNA (bridge B1a) and protein L5 of the 50S subunit (bridge B1b), connecting the 2 subunits	rpsM	-	-	ko:K02952	ko03010,map03010	M00178,M00179	-	-	br01610,ko00000,ko00001,ko00002,ko03011	-	-	-	Ribosomal_S13
M.mahonii.peg.575	743966.MYB_02305	1.94e-71	220	COG0219@1|root,COG0219@2|Bacteria,3WT7U@544448|Tenericutes	544448|Tenericutes	J	Belongs to the class IV-like SAM-binding methyltransferase superfamily. RNA methyltransferase TrmH family. TrmL subfamily	cspR	-	2.1.1.207	ko:K03216	-	-	-	-	ko00000,ko01000,ko03016	-	-	-	SpoU_methylase
M.mahonii.peg.577	243272.MARTH_orf704	1.94e-257	724	COG0441@1|root,COG0441@2|Bacteria,3WSUV@544448|Tenericutes	544448|Tenericutes	J	Catalyzes the attachment of threonine to tRNA(Thr) in a two-step reaction L-threonine is first activated by ATP to form Thr-AMP and then transferred to the acceptor end of tRNA(Thr)	thrS	-	6.1.1.3	ko:K01868	ko00970,map00970	M00359,M00360	R03663	RC00055,RC00523	ko00000,ko00001,ko00002,ko01000,ko01007,ko03016	-	-	-	HGTP_anticodon,TGS,tRNA-synt_2b,tRNA_SAD
M.mahonii.peg.587	1034808.GIG_01189	1.52e-42	144	COG0816@1|root,COG0816@2|Bacteria,3WTQ3@544448|Tenericutes	544448|Tenericutes	J	Could be a nuclease involved in processing of the 5'-end of pre-16S rRNA	yrrK	-	-	ko:K07447	-	-	-	-	ko00000,ko01000	-	-	-	RuvX
M.mahonii.peg.588	347256.MHO_1310	2.42e-261	756	COG0013@1|root,COG0013@2|Bacteria,3WT0N@544448|Tenericutes	544448|Tenericutes	J	Catalyzes the attachment of alanine to tRNA(Ala) in a two-step reaction alanine is first activated by ATP to form Ala- AMP and then transferred to the acceptor end of tRNA(Ala). Also edits incorrectly charged Ser-tRNA(Ala) and Gly-tRNA(Ala) via its editing domain	alaS	-	6.1.1.7	ko:K01872	ko00970,map00970	M00359,M00360	R03038	RC00055,RC00523	ko00000,ko00001,ko00002,ko01000,ko01007,ko03016	-	-	-	DHHA1,tRNA-synt_2c,tRNA_SAD
M.mahonii.peg.590	1037410.MCSF7_00080	3.55e-86	265	COG0223@1|root,COG0223@2|Bacteria,3WSZ7@544448|Tenericutes	544448|Tenericutes	J	Attaches a formyl group to the free amino group of methionyl-tRNA(fMet). The formyl group appears to play a dual role in the initiator identity of N-formylmethionyl-tRNA by promoting its recognition by IF2 and preventing the misappropriation of this tRNA by the elongation apparatus	fmt	-	2.1.2.9	ko:K00604	ko00670,ko00970,map00670,map00970	-	R03940	RC00026,RC00165	ko00000,ko00001,ko01000	-	-	-	Formyl_trans_C,Formyl_trans_N
M.mahonii.peg.593	1034808.GIG_01002	2.49e-19	81.6	COG0268@1|root,COG0268@2|Bacteria,3WTVR@544448|Tenericutes	544448|Tenericutes	J	Binds directly to 16S ribosomal RNA	rpsT	-	-	ko:K02968	ko03010,map03010	M00178	-	-	br01610,ko00000,ko00001,ko00002,ko03011	-	-	-	Ribosomal_S20p
M.mahonii.peg.601	267748.MMOB3050	5.28e-40	134	COG0211@1|root,COG0211@2|Bacteria,3WTPV@544448|Tenericutes	544448|Tenericutes	J	Belongs to the bacterial ribosomal protein bL27 family	rpmA	-	-	ko:K02899	ko03010,map03010	M00178	-	-	br01610,ko00000,ko00001,ko00002,ko03011	-	-	-	Ribosomal_L27
M.mahonii.peg.602	1118964.MOS_541	9.86e-46	149	COG0261@1|root,COG0261@2|Bacteria,3WTV6@544448|Tenericutes	544448|Tenericutes	J	This protein binds to 23S rRNA in the presence of protein L20	rplU	-	-	ko:K02888	ko03010,map03010	M00178	-	-	br01610,ko00000,ko00001,ko00002,ko03011	-	-	-	Ribosomal_L21p
M.mahonii.peg.609	267748.MMOB5390	2.13e-288	807	COG0495@1|root,COG0495@2|Bacteria,3WSW3@544448|Tenericutes	544448|Tenericutes	J	Belongs to the class-I aminoacyl-tRNA synthetase family	leuS	-	6.1.1.4	ko:K01869	ko00970,map00970	M00359,M00360	R03657	RC00055,RC00523	ko00000,ko00001,ko00002,ko01000,ko01007,ko03016,ko03029	-	-	-	Anticodon_1,tRNA-synt_1,tRNA-synt_1_2,tRNA-synt_1g
M.mahonii.peg.651	272635.MYPU_5420	2.12e-82	251	COG1385@1|root,COG1385@2|Bacteria,3WTHC@544448|Tenericutes	544448|Tenericutes	J	Specifically methylates the N3 position of the uracil ring of uridine 1498 (m3U1498) in 16S rRNA. Acts on the fully assembled 30S ribosomal subunit	rsmE	-	2.1.1.193	ko:K09761	-	-	-	-	ko00000,ko01000,ko03009	-	-	-	Methyltrans_RNA
M.mahonii.peg.652	1246955.MCYN_0851	2.66e-209	595	COG1190@1|root,COG1190@2|Bacteria,3WT4Y@544448|Tenericutes	544448|Tenericutes	J	Belongs to the class-II aminoacyl-tRNA synthetase family	lysS	GO:0005575,GO:0005622,GO:0005623,GO:0005737,GO:0044424,GO:0044464	6.1.1.6	ko:K04567	ko00970,map00970	M00359,M00360	R03658	RC00055,RC00523	ko00000,ko00001,ko00002,ko01000,ko01007,ko03016	-	-	-	tRNA-synt_2,tRNA_anti-codon
M.mahonii.peg.659	1211844.CBLM010000062_gene1664	1.43e-101	309	COG0042@1|root,COG0042@2|Bacteria,1TQ2R@1239|Firmicutes,3VPA3@526524|Erysipelotrichia	526524|Erysipelotrichia	J	Catalyzes the synthesis of 5,6-dihydrouridine (D), a modified base found in the D-loop of most tRNAs, via the reduction of the C5-C6 double bond in target uridines	-	-	-	-	-	-	-	-	-	-	-	-	Dus
M.mahonii.peg.663	1246955.MCYN_0550	0	922	COG0525@1|root,COG0525@2|Bacteria,3WSYG@544448|Tenericutes	544448|Tenericutes	J	amino acids such as threonine, to avoid such errors, it has a posttransfer editing activity that hydrolyzes mischarged Thr-tRNA(Val) in a tRNA-dependent manner	valS	-	6.1.1.9	ko:K01873	ko00970,map00970	M00359,M00360	R03665	RC00055,RC00523	ko00000,ko00001,ko00002,ko01000,ko01007,ko03016	-	-	-	Anticodon_1,Val_tRNA-synt_C,tRNA-synt_1,tRNA-synt_1_2,tRNA-synt_1g
M.mahonii.peg.730	267748.MMOB1240	1.06e-151	451	COG0018@1|root,COG0018@2|Bacteria,3WT30@544448|Tenericutes	544448|Tenericutes	J	arginyl-trna synthetase	argS	-	6.1.1.19	ko:K01887	ko00970,map00970	M00359,M00360	R03646	RC00055,RC00523	ko00000,ko00001,ko00002,ko01000,ko01007,ko03016,ko03029	-	-	-	Arg_tRNA_synt_N,DALR_1,tRNA-synt_1d,tRNA-synt_1g
M.mahonii.peg.733	243272.MARTH_orf851	6.8e-149	436	COG0172@1|root,COG0172@2|Bacteria,3WSVI@544448|Tenericutes	544448|Tenericutes	J	Catalyzes the attachment of serine to tRNA(Ser). Is also able to aminoacylate tRNA(Sec) with serine, to form the misacylated tRNA L-seryl-tRNA(Sec), which will be further converted into selenocysteinyl-tRNA(Sec)	serS	-	6.1.1.11	ko:K01875	ko00970,map00970	M00359,M00360	R03662,R08218	RC00055,RC00523	ko00000,ko00001,ko00002,ko01000,ko01007,ko03016	-	-	-	Seryl_tRNA_N,tRNA-synt_2b
M.mahonii.peg.740	272635.MYPU_0130	2.17e-158	461	COG0486@1|root,COG0486@2|Bacteria,3WSVW@544448|Tenericutes	544448|Tenericutes	J	Exhibits a very high intrinsic GTPase hydrolysis rate. Involved in the addition of a carboxymethylaminomethyl (cmnm) group at the wobble position (U34) of certain tRNAs, forming tRNA- cmnm(5)s(2)U34	trmE	-	-	ko:K03650	-	-	R08701	RC00053,RC00209,RC00870	ko00000,ko01000,ko03016	-	-	-	MMR_HSR1,MnmE_helical,TrmE_N
M.mahonii.peg.743	2110.MAGa3630	6.8e-99	300	COG0533@1|root,COG0533@2|Bacteria,3WSXH@544448|Tenericutes	544448|Tenericutes	J	Required for the formation of a threonylcarbamoyl group on adenosine at position 37 (t(6)A37) in tRNAs that read codons beginning with adenine. Is involved in the transfer of the threonylcarbamoyl moiety of threonylcarbamoyl-AMP (TC-AMP) to the N6 group of A37, together with TsaE and TsaB. TsaD likely plays a direct catalytic role in this reaction	gcp	-	2.3.1.234	ko:K01409	-	-	R10648	RC00070,RC00416	ko00000,ko01000,ko03016	-	-	-	Peptidase_M22
M.mahonii.peg.748	1188239.MOVI_6540	4.4e-62	203	COG0030@1|root,COG0030@2|Bacteria,3WTCB@544448|Tenericutes	544448|Tenericutes	J	Specifically dimethylates two adjacent adenosines (A1518 and A1519) in the loop of a conserved hairpin near the 3'-end of 16S rRNA in the 30S particle. May play a critical role in biogenesis of 30S subunits	ksgA	-	2.1.1.182	ko:K02528	-	-	R10716	RC00003,RC03257	ko00000,ko01000,ko03009	-	-	-	RrnaAD
M.mahonii.peg.750	272635.MYPU_1280	8.25e-40	143	COG0357@1|root,COG0357@2|Bacteria,3WTR7@544448|Tenericutes	544448|Tenericutes	J	Specifically methylates the N7 position of a guanine in 16S rRNA	gidB	-	2.1.1.170	ko:K03501	-	-	-	-	ko00000,ko01000,ko03009,ko03036	-	-	-	GidB
M.mahonii.peg.760	243272.MARTH_orf853	6.01e-63	199	COG0193@1|root,COG0193@2|Bacteria,3WT8R@544448|Tenericutes	544448|Tenericutes	J	The natural substrate for this enzyme may be peptidyl- tRNAs which drop off the ribosome during protein synthesis	pth	-	3.1.1.29	ko:K01056	-	-	-	-	ko00000,ko01000,ko03012	-	-	-	Pept_tRNA_hydro
M.mahonii.peg.60	713605.ADHG01000001_gene114	1.07e-17	89	COG1481@1|root,COG1481@2|Bacteria,1TP2X@1239|Firmicutes,4HB4H@91061|Bacilli,3F4AB@33958|Lactobacillaceae	91061|Bacilli	K	May be required for sporulation	whiA	GO:0008150,GO:0043937,GO:0050789,GO:0050793,GO:0065007	-	ko:K09762	-	-	-	-	ko00000	-	-	-	HTH_WhiA,LAGLIDADG_WhiA,WhiA_N
M.mahonii.peg.88	1423747.BAMJ01000008_gene691	1.48e-36	141	COG0195@1|root,COG0195@2|Bacteria,1TPB3@1239|Firmicutes,4HA7F@91061|Bacilli,3F3KZ@33958|Lactobacillaceae	91061|Bacilli	K	Participates in both transcription termination and antitermination	nusA	GO:0005575,GO:0005622,GO:0005623,GO:0005737,GO:0005829,GO:0006355,GO:0008150,GO:0009889,GO:0010468,GO:0010556,GO:0019219,GO:0019222,GO:0031323,GO:0031326,GO:0031554,GO:0031564,GO:0043244,GO:0044424,GO:0044444,GO:0044464,GO:0050789,GO:0050794,GO:0051128,GO:0051171,GO:0051252,GO:0060255,GO:0065007,GO:0080090,GO:1903506,GO:2000112,GO:2001141	-	ko:K02600	-	-	-	-	ko00000,ko03009,ko03021	-	-	-	KH_5,NusA_N,S1
M.mahonii.peg.89	221109	1.65e-13	67	COG2740@1|root,COG2740@2|Bacteria,1VEJS@1239|Firmicutes,4HKBY@91061|Bacilli,23M1K@182709|Oceanobacillus	91061|Bacilli	K	Protein of unknown function (DUF448)	ylxR	-	-	ko:K07742	-	-	-	-	ko00000	-	-	-	DUF448
M.mahonii.peg.223	747682.MALL_0565	1.96e-64	204	COG0250@1|root,COG0250@2|Bacteria,3WTF4@544448|Tenericutes	544448|Tenericutes	K	Participates in transcription elongation, termination and antitermination	nusG	-	-	ko:K02601	-	-	-	-	ko00000,ko03009,ko03021	-	-	-	KOW,NusG
M.mahonii.peg.251	267748.MMOB1110	5.96e-98	299	COG1420@1|root,COG1420@2|Bacteria,3WT90@544448|Tenericutes	544448|Tenericutes	K	Negative regulator of class I heat shock genes (grpE- dnaK-dnaJ and groELS operons). Prevents heat-shock induction of these operons	hrcA	-	-	ko:K03705	-	-	-	-	ko00000,ko03000	-	-	-	HrcA,HrcA_DNA-bdg
M.mahonii.peg.320	243272.MARTH_orf263	1.01e-31	117	COG2001@1|root,COG2001@2|Bacteria,3WTV9@544448|Tenericutes	544448|Tenericutes	K	Belongs to the MraZ family	mraZ	-	-	ko:K03925	-	-	-	-	ko00000	-	-	-	MraZ
M.mahonii.peg.395	496833.MBIO_0626	7.48e-282	797	COG2183@1|root,COG2183@2|Bacteria,3WT65@544448|Tenericutes	544448|Tenericutes	K	Tex-like protein N-terminal domain	tex	-	-	ko:K06959	-	-	-	-	ko00000	-	-	-	HHH_3,S1,Tex_N,Tex_YqgF
M.mahonii.peg.471	1188233.MAU_0230	3.5e-28	107	COG0781@1|root,COG0781@2|Bacteria,3WTVU@544448|Tenericutes	544448|Tenericutes	K	COG0781 Transcription termination factor	nusB	-	-	ko:K03625	-	-	-	-	ko00000,ko03009,ko03021	-	-	-	NusB
M.mahonii.peg.479	512564.MCRO_0276	4.46e-135	402	COG0568@1|root,COG0568@2|Bacteria,3WSV5@544448|Tenericutes	544448|Tenericutes	K	Sigma factors are initiation factors that promote the attachment of RNA polymerase to specific initiation sites and are then released	rpoD	-	-	ko:K03086	-	-	-	-	ko00000,ko03021	-	-	-	Sigma70_r1_2,Sigma70_r2,Sigma70_r3,Sigma70_r4
M.mahonii.peg.571	267748.MMOB2610	4.83e-98	300	COG0202@1|root,COG0202@2|Bacteria,3WT0P@544448|Tenericutes	544448|Tenericutes	K	DNA-dependent RNA polymerase catalyzes the transcription of DNA into RNA using the four ribonucleoside triphosphates as substrates	rpoA	-	2.7.7.6	ko:K03040	ko00230,ko00240,ko01100,ko03020,map00230,map00240,map01100,map03020	M00183	R00435,R00441,R00442,R00443	RC02795	br01611,ko00000,ko00001,ko00002,ko01000,ko03021,ko03400	-	-	-	RNA_pol_A_CTD,RNA_pol_A_bac,RNA_pol_L
M.mahonii.peg.584	1410674.JNKU01000053_gene995	4.2e-39	137	COG0782@1|root,COG0782@2|Bacteria,1V44S@1239|Firmicutes,4HGZU@91061|Bacilli,3F4ZF@33958|Lactobacillaceae	91061|Bacilli	K	Necessary for efficient RNA polymerase transcription elongation past template-encoded arresting sites. The arresting sites in DNA have the property of trapping a certain fraction of elongating RNA polymerases that pass through, resulting in locked ternary complexes. Cleavage of the nascent transcript by cleavage factors such as GreA or GreB allows the resumption of elongation from the new 3'termi…	greA	-	-	ko:K03624	-	-	-	-	ko00000,ko03021	-	-	-	GreA_GreB,GreA_GreB_N
M.mahonii.peg.594	243272.MARTH_orf271	3.19e-76	238	COG0217@1|root,COG0217@2|Bacteria,3WT6S@544448|Tenericutes	544448|Tenericutes	K	transcriptional regulatory protein	-	-	-	-	-	-	-	-	-	-	-	-	Transcrip_reg
M.mahonii.peg.639	267748.MMOB2820	0	1689	COG0086@1|root,COG0086@2|Bacteria,3WT3X@544448|Tenericutes	544448|Tenericutes	K	DNA-dependent RNA polymerase catalyzes the transcription of DNA into RNA using the four ribonucleoside triphosphates as substrates	rpoC	-	2.7.7.6	ko:K03046	ko00230,ko00240,ko01100,ko03020,map00230,map00240,map01100,map03020	M00183	R00435,R00441,R00442,R00443	RC02795	br01611,ko00000,ko00001,ko00002,ko01000,ko03021,ko03400	-	-	-	RNA_pol_Rpb1_1,RNA_pol_Rpb1_2,RNA_pol_Rpb1_3,RNA_pol_Rpb1_4,RNA_pol_Rpb1_5
M.mahonii.peg.640	267748.MMOB2810	0	1447	COG0085@1|root,COG0085@2|Bacteria,3WSXN@544448|Tenericutes	544448|Tenericutes	K	DNA-dependent RNA polymerase catalyzes the transcription of DNA into RNA using the four ribonucleoside triphosphates as substrates	rpoB	-	2.7.7.6	ko:K03043	ko00230,ko00240,ko01100,ko03020,map00230,map00240,map01100,map03020	M00183	R00435,R00441,R00442,R00443	RC02795	br01611,ko00000,ko00001,ko00002,ko01000,ko03021,ko03400	-	-	-	RNA_pol_Rpb2_1,RNA_pol_Rpb2_2,RNA_pol_Rpb2_3,RNA_pol_Rpb2_45,RNA_pol_Rpb2_6,RNA_pol_Rpb2_7
M.mahonii.peg.741	1198232.CYCME_2000	5.65e-17	74.3	COG1278@1|root,COG1278@2|Bacteria,1N6Q5@1224|Proteobacteria,1SCA7@1236|Gammaproteobacteria,461IH@72273|Thiotrichales	72273|Thiotrichales	K	'Cold-shock' DNA-binding domain	-	-	-	ko:K03704	-	-	-	-	ko00000,ko03000	-	-	-	CSD
M.mahonii.peg.299	267748.MMOB5590	3.69e-84	264	COG0515@1|root,COG0515@2|Bacteria,3WT4P@544448|Tenericutes	544448|Tenericutes	KLT	serine threonine protein kinase	pknB	-	2.7.11.1	ko:K12132	-	-	-	-	ko00000,ko01000,ko01001	-	-	-	Pkinase
M.mahonii.peg.6	1214166.ALLG01000021_gene111	1.42e-33	125	COG0692@1|root,COG0692@2|Bacteria,1TPSN@1239|Firmicutes,4HG5F@91061|Bacilli,1WS9Z@1307|Streptococcus suis	91061|Bacilli	L	Excises uracil residues from the DNA which can arise as a result of misincorporation of dUMP residues by DNA polymerase or due to deamination of cytosine	ung	GO:0003674,GO:0003824,GO:0004844,GO:0006139,GO:0006259,GO:0006281,GO:0006284,GO:0006285,GO:0006725,GO:0006807,GO:0006950,GO:0006974,GO:0008150,GO:0008152,GO:0009987,GO:0016787,GO:0016798,GO:0016799,GO:0019104,GO:0033554,GO:0034641,GO:0043170,GO:0044237,GO:0044238,GO:0044260,GO:0046483,GO:0050896,GO:0051716,GO:0071704,GO:0090304,GO:0097506,GO:0097510,GO:0140097,GO:1901360	3.2.2.27	ko:K03648	ko03410,ko05340,map03410,map05340	-	-	-	ko00000,ko00001,ko01000,ko03400	-	-	-	UDG
M.mahonii.peg.32	496833.MBIO_0467	1.66e-208	610	COG0210@1|root,COG0210@2|Bacteria,3WT08@544448|Tenericutes	544448|Tenericutes	L	DNA helicase	pcrA	-	3.6.4.12	ko:K03657	ko03420,ko03430,map03420,map03430	-	-	-	ko00000,ko00001,ko01000,ko03400	-	-	-	UvrD-helicase,UvrD_C
M.mahonii.peg.37	219305.MCAG_02879	2.68e-19	92.4	COG0593@1|root,COG0593@2|Bacteria,2GJKI@201174|Actinobacteria,4DAG5@85008|Micromonosporales	201174|Actinobacteria	L	it binds specifically double-stranded DNA at a 9 bp consensus (dnaA box) 5'-TTATC CA A CA A-3'. DnaA binds to ATP and to acidic phospholipids	dnaA	GO:0000166,GO:0003674,GO:0003676,GO:0003677,GO:0003688,GO:0003690,GO:0003824,GO:0005488,GO:0005524,GO:0005575,GO:0005618,GO:0005622,GO:0005623,GO:0005737,GO:0005886,GO:0006139,GO:0006163,GO:0006164,GO:0006172,GO:0006259,GO:0006260,GO:0006261,GO:0006270,GO:0006725,GO:0006753,GO:0006793,GO:0006796,GO:0006807,GO:0008144,GO:0008150,GO:0008152,GO:0009058,GO:0009059,GO:0009117,GO:0009123,GO:0009124,GO:…	-	ko:K02313	ko02020,ko04112,map02020,map04112	-	-	-	ko00000,ko00001,ko03032,ko03036	-	-	-	Bac_DnaA,Bac_DnaA_C
M.mahonii.peg.76	1276257.SSABA_v1c01070	1e-189	558	COG0272@1|root,COG0272@2|Bacteria,3WSX5@544448|Tenericutes	544448|Tenericutes	L	DNA ligase that catalyzes the formation of phosphodiester linkages between 5'-phosphoryl and 3'-hydroxyl groups in double-stranded DNA using NAD as a coenzyme and as the energy source for the reaction. It is essential for DNA replication and repair of damaged DNA	ligA	-	6.5.1.2	ko:K01972	ko03030,ko03410,ko03420,ko03430,map03030,map03410,map03420,map03430	-	R00382	RC00005	ko00000,ko00001,ko01000,ko03032,ko03400	-	-	-	BRCT,DNA_ligase_OB,DNA_ligase_ZBD,DNA_ligase_aden,HHH_2,HHH_5
M.mahonii.peg.86	267748.MMOB0570	0	1263	COG2176@1|root,COG2176@2|Bacteria,3WSZD@544448|Tenericutes	544448|Tenericutes	L	Required for replicative DNA synthesis. This DNA polymerase also exhibits 3' to 5' exonuclease activity	polC	-	2.7.7.7	ko:K03763	ko00230,ko00240,ko01100,ko03030,ko03430,ko03440,map00230,map00240,map01100,map03030,map03430,map03440	M00260	R00375,R00376,R00377,R00378	RC02795	ko00000,ko00001,ko00002,ko01000,ko03032,ko03400	-	-	-	DNA_pol3_a_NI,DNA_pol3_a_NII,DNA_pol3_alpha,HHH_6,PHP,RNase_T
M.mahonii.peg.99	267748.MMOB0820	4.13e-204	594	COG0550@1|root,COG0550@2|Bacteria,3WSZC@544448|Tenericutes	544448|Tenericutes	L	Releases the supercoiling and torsional tension of DNA, which is introduced during the DNA replication and transcription, by transiently cleaving and rejoining one strand of the DNA duplex. Introduces a single-strand break via transesterification at a target site in duplex DNA. The scissile phosphodiester is attacked by the catalytic tyrosine of the enzyme, resulting in the formation of a DNA-(5'…	topA	-	5.99.1.2	ko:K03168	-	-	-	-	ko00000,ko01000,ko03032,ko03400	-	-	-	Topoisom_bac,Toprim,zf-C4_Topoisom
M.mahonii.peg.165	496833.MBIO_0770	3.27e-121	379	COG2812@1|root,COG2812@2|Bacteria,3WSY9@544448|Tenericutes	544448|Tenericutes	L	DNA polymerase III is a complex, multichain enzyme responsible for most of the replicative synthesis in bacteria. This DNA polymerase also exhibits 3' to 5' exonuclease activity	dnaX	-	2.7.7.7	ko:K02343	ko00230,ko00240,ko01100,ko03030,ko03430,ko03440,map00230,map00240,map01100,map03030,map03430,map03440	M00260	R00375,R00376,R00377,R00378	RC02795	ko00000,ko00001,ko00002,ko01000,ko03032,ko03400	-	-	-	DNA_pol3_delta2,DNA_pol3_gamma3
M.mahonii.peg.167	1235835.C814_01221	5.47e-45	154	COG0353@1|root,COG0353@2|Bacteria,1TR87@1239|Firmicutes,2487H@186801|Clostridia,3WHNZ@541000|Ruminococcaceae	186801|Clostridia	L	May play a role in DNA repair. It seems to be involved in an RecBC-independent recombinational process of DNA repair. It may act with RecF and RecO	recR	-	-	ko:K06187	ko03440,map03440	-	-	-	ko00000,ko00001,ko03400	-	-	-	HHH,RecR,Toprim_4
M.mahonii.peg.169	880447.MSB_A0011	3.78e-13	75.9	COG0470@1|root,COG0470@2|Bacteria,3WTAZ@544448|Tenericutes	544448|Tenericutes	L	DNA polymerase III, delta subunit	holB	-	2.7.7.7	ko:K02341	ko00230,ko00240,ko01100,ko03030,ko03430,ko03440,map00230,map00240,map01100,map03030,map03430,map03440	M00260	R00375,R00376,R00377,R00378	RC02795	ko00000,ko00001,ko00002,ko01000,ko03032,ko03400	-	-	-	DNA_pol3_delta2
M.mahonii.peg.181	1336241.JAEB01000015_gene1649	1.22e-26	100	COG0776@1|root,COG0776@2|Bacteria,1V9XQ@1239|Firmicutes,24MM0@186801|Clostridia,25WUG@186806|Eubacteriaceae	186801|Clostridia	L	Histone-like DNA-binding protein which is capable of wrapping DNA to stabilize it, and thus to prevent its denaturation under extreme environmental conditions	hup	-	-	ko:K03530	-	-	-	-	ko00000,ko03032,ko03036,ko03400	-	-	-	Bac_DNA_binding
M.mahonii.peg.184	1118964.MOS_462	1.76e-42	145	COG3331@1|root,COG3331@2|Bacteria,3WTWG@544448|Tenericutes	544448|Tenericutes	L	Endonuclease that resolves Holliday junction intermediates in genetic recombination. Cleaves mobile four-strand junctions by introducing symmetrical nicks in paired strands. Promotes annealing of linear ssDNA with homologous dsDNA. Required for DNA repair, homologous recombination and chromosome segregation	recU	-	-	ko:K03700	-	-	-	-	ko00000,ko03400	-	-	-	RecU
M.mahonii.peg.276	267748.MMOB4870	2.69e-243	718	COG0587@1|root,COG0587@2|Bacteria,3WT1V@544448|Tenericutes	544448|Tenericutes	L	dna polymerase	dnaE	-	2.7.7.7	ko:K02337	ko00230,ko00240,ko01100,ko03030,ko03430,ko03440,map00230,map00240,map01100,map03030,map03430,map03440	M00260	R00375,R00376,R00377,R00378	RC02795	ko00000,ko00001,ko00002,ko01000,ko03032,ko03400	-	-	-	DNA_pol3_alpha,HHH_6,PHP
M.mahonii.peg.277	1235796.C815_00098	2.6e-71	243	COG0749@1|root,COG0749@2|Bacteria,1TPKJ@1239|Firmicutes	1239|Firmicutes	L	In addition to polymerase activity, this DNA polymerase exhibits 5'-3' exonuclease activity	polA	GO:0003674,GO:0003824,GO:0003887,GO:0004518,GO:0004527,GO:0005575,GO:0005622,GO:0005623,GO:0005737,GO:0006139,GO:0006259,GO:0006260,GO:0006261,GO:0006281,GO:0006725,GO:0006807,GO:0006950,GO:0006974,GO:0008150,GO:0008152,GO:0008409,GO:0009058,GO:0009059,GO:0009987,GO:0016740,GO:0016772,GO:0016779,GO:0016787,GO:0016788,GO:0018130,GO:0019438,GO:0033554,GO:0034061,GO:0034641,GO:0034645,GO:0034654,GO:…	2.7.7.7	ko:K02335	ko00230,ko00240,ko01100,ko03030,ko03410,ko03420,ko03440,map00230,map00240,map01100,map03030,map03410,map03420,map03440	-	R00375,R00376,R00377,R00378	RC02795	ko00000,ko00001,ko01000,ko03032,ko03400	-	-	-	5_3_exonuc,5_3_exonuc_N,DNA_pol_A,DNA_pol_A_exo1
M.mahonii.peg.279	1276220.STAIW_v1c09570	8.21e-30	121	COG1484@1|root,COG1484@2|Bacteria,3WU00@544448|Tenericutes	544448|Tenericutes	L	IstB-like ATP binding protein	dnaI	-	-	ko:K11144	-	-	-	-	ko00000,ko03032	-	-	-	IstB_IS21
M.mahonii.peg.284	1188233.MAU_0300	8.96e-31	115	COG0629@1|root,COG0629@2|Bacteria,3WTZQ@544448|Tenericutes	544448|Tenericutes	L	Single-stranded DNA-binding protein	ssb	-	-	ko:K03111	ko03030,ko03430,ko03440,map03030,map03430,map03440	-	-	-	ko00000,ko00001,ko03029,ko03032,ko03400	-	-	-	SSB
M.mahonii.peg.288	1232446.BAIE02000055_gene3042	8.03e-111	341	COG0305@1|root,COG0305@2|Bacteria,1TPCT@1239|Firmicutes,247W3@186801|Clostridia,268M8@186813|unclassified Clostridiales	186801|Clostridia	L	Participates in initiation and elongation during chromosome replication	dnaB	-	3.6.4.12	ko:K02314	ko03030,ko04112,map03030,map04112	-	-	-	ko00000,ko00001,ko01000,ko03032	-	-	-	DnaB,DnaB_C
M.mahonii.peg.296	747682.MALL_0511	1.38e-51	170	COG0742@1|root,COG0742@2|Bacteria,3WTBQ@544448|Tenericutes	544448|Tenericutes	L	Conserved hypothetical protein 95	rsmD	-	2.1.1.171	ko:K08316	-	-	R07234	RC00003	ko00000,ko01000,ko03009	-	-	-	Cons_hypoth95
M.mahonii.peg.312	1246955.MCYN_0043	2.93e-28	114	COG2801@1|root,COG2801@2|Bacteria,3WTE1@544448|Tenericutes	544448|Tenericutes	L	Paralog group containing PA0078,PA0079, PA0126, PA0290, PA0351, PA0441,PA0620, PA0657, PA0658, PA0719, PA0720,PA0787, PA0788, PA0811	-	-	-	ko:K07497	-	-	-	-	ko00000	-	-	-	HTH_21,rve,rve_2
M.mahonii.peg.343	273119.UU529	3.35e-74	233	COG0582@1|root,COG0582@2|Bacteria,3WV44@544448|Tenericutes	544448|Tenericutes	L	Phage integrase family	-	-	-	-	-	-	-	-	-	-	-	-	Phage_integrase
M.mahonii.peg.359	390874.Tpet_1780	7.14e-17	84.7	COG0582@1|root,COG0582@2|Bacteria,2GDJZ@200918|Thermotogae	200918|Thermotogae	L	Belongs to the 'phage' integrase family	-	-	-	ko:K04763	-	-	-	-	ko00000,ko03036	-	-	-	Phage_integrase
M.mahonii.peg.385	1118964.MOS_295	4.67e-48	162	COG0632@1|root,COG0632@2|Bacteria,3WTER@544448|Tenericutes	544448|Tenericutes	L	The RuvA-RuvB complex in the presence of ATP renatures cruciform structure in supercoiled DNA with palindromic sequence, indicating that it may promote strand exchange reactions in homologous recombination. RuvAB is a helicase that mediates the Holliday junction migration by localized denaturation and reannealing. RuvA stimulates, in the presence of DNA, the weak ATPase activity of RuvB	ruvA	-	3.6.4.12	ko:K03550	ko03440,map03440	-	-	-	ko00000,ko00001,ko01000,ko03400	-	-	-	HHH_5,RuvA_C,RuvA_N
M.mahonii.peg.386	1188235.MBVG_6590	2.96e-105	317	COG2255@1|root,COG2255@2|Bacteria,3WSUH@544448|Tenericutes	544448|Tenericutes	L	The RuvA-RuvB complex in the presence of ATP renatures cruciform structure in supercoiled DNA with palindromic sequence, indicating that it may promote strand exchange reactions in homologous recombination. RuvAB is a helicase that mediates the Holliday junction migration by localized denaturation and reannealing	ruvB	-	3.6.4.12	ko:K03551	ko03440,map03440	-	-	-	ko00000,ko00001,ko01000,ko03400	-	-	-	RuvB_C,RuvB_N
M.mahonii.peg.428	1188235.MBVG_0480	4.61e-79	247	COG0266@1|root,COG0266@2|Bacteria,3WT57@544448|Tenericutes	544448|Tenericutes	L	Involved in base excision repair of DNA damaged by oxidation or by mutagenic agents. Acts as DNA glycosylase that recognizes and removes damaged bases. Has a preference for oxidized purines, such as 7,8-dihydro-8-oxoguanine (8-oxoG). Has AP (apurinic apyrimidinic) lyase activity and introduces nicks in the DNA strand. Cleaves the DNA backbone by beta-delta elimination to generate a single-strand …	mutM	-	3.2.2.23,4.2.99.18	ko:K10563	ko03410,map03410	-	-	-	ko00000,ko00001,ko01000,ko03400	-	-	-	CoaE,Fapy_DNA_glyco,H2TH,zf-FPG_IleRS
M.mahonii.peg.459	1037410.MCSF7_00025	5.41e-281	805	COG0188@1|root,COG0188@2|Bacteria,3WSYP@544448|Tenericutes	544448|Tenericutes	L	Topoisomerase IV is essential for chromosome segregation. It relaxes supercoiled DNA. Performs the decatenation events required during the replication of a circular DNA molecule	parC	-	-	ko:K02621	-	-	-	-	ko00000,ko01000,ko02048,ko03032,ko03036	-	-	-	DNA_gyraseA_C,DNA_topoisoIV
M.mahonii.peg.460	2110.MAGa1800	2.54e-271	764	COG0187@1|root,COG0187@2|Bacteria,3WSVJ@544448|Tenericutes	544448|Tenericutes	L	A type II topoisomerase that negatively supercoils closed circular double-stranded (ds) DNA in an ATP-dependent manner to modulate DNA topology and maintain chromosomes in an underwound state. Negative supercoiling favors strand separation, and DNA replication, transcription, recombination and repair, all of which involve strand separation. Also able to catalyze the interconversion of other topol…	parE	-	-	ko:K02622	-	-	-	-	ko00000,ko01000,ko02048,ko03032,ko03036	-	-	-	DNA_gyraseB,DNA_gyraseB_C,HATPase_c,Toprim
M.mahonii.peg.463	496833.MBIO_0215	5.7e-87	277	COG0389@1|root,COG0389@2|Bacteria,3WT2B@544448|Tenericutes	544448|Tenericutes	L	Poorly processive, error-prone DNA polymerase involved in untargeted mutagenesis. Copies undamaged DNA at stalled replication forks, which arise in vivo from mismatched or misaligned primer ends. These misaligned primers can be extended by PolIV. Exhibits no 3'-5' exonuclease (proofreading) activity. May be involved in translesional synthesis, in conjunction with the beta clamp from PolIII	dinB	-	2.7.7.7	ko:K02346	-	-	-	-	ko00000,ko01000,ko03400	-	-	-	IMS,IMS_C,IMS_HHH
M.mahonii.peg.477	1129369.MYM_0421	3.22e-116	342	COG0648@1|root,COG0648@2|Bacteria,3WSYK@544448|Tenericutes	544448|Tenericutes	L	Endonuclease IV plays a role in DNA repair. It cleaves phosphodiester bonds at apurinic or apyrimidinic sites (AP sites) to produce new 5'-ends that are base-free deoxyribose 5-phosphate residues. It preferentially attacks modified AP sites created by bleomycin and neocarzinostatin	nfo	-	3.1.21.2	ko:K01151	ko03410,map03410	-	-	-	ko00000,ko00001,ko01000,ko03400	-	-	-	AP_endonuc_2
M.mahonii.peg.480	1188235.MBVG_0870	2.18e-93	305	COG0358@1|root,COG0358@2|Bacteria,3WSZT@544448|Tenericutes	544448|Tenericutes	L	RNA polymerase that catalyzes the synthesis of short RNA molecules used as primers for DNA polymerase during DNA replication	dnaG	-	-	ko:K02316	ko03030,map03030	-	-	-	ko00000,ko00001,ko01000,ko03032	-	-	-	DnaB_bind,Toprim_2,Toprim_4,Toprim_N,zf-CHC2
M.mahonii.peg.543	1122172.KB890271_gene267	3.07e-83	262	COG3392@1|root,COG3392@2|Bacteria,37A95@32066|Fusobacteria	32066|Fusobacteria	L	D12 class N6 adenine-specific DNA methyltransferase	-	-	2.1.1.72	ko:K07318	-	-	-	-	ko00000,ko01000,ko02048	-	-	-	MethyltransfD12
M.mahonii.peg.574	267748.MMOB1230	3.17e-64	206	COG1039@1|root,COG1039@2|Bacteria,3WTR4@544448|Tenericutes	544448|Tenericutes	L	Endonuclease that specifically degrades the RNA of RNA- DNA hybrids	rnhC	-	3.1.26.4	ko:K03470,ko:K03471	ko03030,map03030	-	-	-	ko00000,ko00001,ko01000,ko03032	-	-	-	DUF3378,RNase_HII
M.mahonii.peg.591	267748.MMOB5190	9.12e-55	182	COG0551@1|root,COG0551@2|Bacteria	2|Bacteria	L	DNA topological change	-	-	-	-	-	-	-	-	-	-	-	-	NERD
M.mahonii.peg.631	267748.MMOB5150	8.83e-158	452	COG0468@1|root,COG0468@2|Bacteria,3WSYY@544448|Tenericutes	544448|Tenericutes	L	Can catalyze the hydrolysis of ATP in the presence of single-stranded DNA, the ATP-dependent uptake of single-stranded DNA by duplex DNA, and the ATP-dependent hybridization of homologous single-stranded DNAs. It interacts with LexA causing its activation and leading to its autocatalytic cleavage	recA	-	-	ko:K03553	ko03440,map03440	M00729	-	-	ko00000,ko00001,ko00002,ko03400	-	-	-	RecA
M.mahonii.peg.688	267748.MMOB3080	2.46e-103	309	COG5377@1|root,COG5377@2|Bacteria,3WTE3@544448|Tenericutes	544448|Tenericutes	L	YqaJ viral recombinase family	-	-	-	-	-	-	-	-	-	-	-	-	YqaJ
M.mahonii.peg.716	1172562.HCN_1348	9.43e-24	95.9	COG3512@1|root,COG3512@2|Bacteria,1NDNR@1224|Proteobacteria,42SQM@68525|delta/epsilon subdivisions,2YPQ7@29547|Epsilonproteobacteria	29547|Epsilonproteobacteria	L	CRISPR (clustered regularly interspaced short palindromic repeat), is an adaptive immune system that provides protection against mobile genetic elements (viruses, transposable elements and conjugative plasmids). CRISPR clusters contain sequences complementary to antecedent mobile elements and target invading nucleic acids. CRISPR clusters are transcribed and processed into CRISPR RNA (crRNA). Fun…	cas2	-	-	ko:K09951	-	-	-	-	ko00000,ko02048	-	-	-	CRISPR_Cas2
M.mahonii.peg.717	267748.MMOB0320	1.46e-102	308	COG1518@1|root,COG1518@2|Bacteria,3WTA9@544448|Tenericutes	544448|Tenericutes	L	CRISPR (clustered regularly interspaced short palindromic repeat), is an adaptive immune system that provides protection against mobile genetic elements (viruses, transposable elements and conjugative plasmids). CRISPR clusters contain spacers, sequences complementary to antecedent mobile elements, and target invading nucleic acids. CRISPR clusters are transcribed and processed into CRISPR RNA (c…	cas1	-	-	ko:K15342	-	-	-	-	ko00000,ko02048,ko03400	-	-	-	Cas_Cas1
M.mahonii.peg.749	411465.PEPMIC_01688	2.61e-56	187	COG0084@1|root,COG0084@2|Bacteria,1TNY1@1239|Firmicutes,248HE@186801|Clostridia,22G6R@1570339|Peptoniphilaceae	186801|Clostridia	L	hydrolase, TatD family	tatD	-	-	ko:K03424	-	-	-	-	ko00000,ko01000	-	-	-	TatD_DNase
M.mahonii.peg.752	272635.MYPU_0690	1.67e-130	395	COG0513@1|root,COG0513@2|Bacteria,3WSZ8@544448|Tenericutes	544448|Tenericutes	L	helicase superfamily c-terminal domain	deaD	-	3.6.4.13	ko:K05592	ko03018,map03018	-	-	-	ko00000,ko00001,ko01000,ko03009,ko03019	-	-	-	DEAD,DbpA,Helicase_C
M.mahonii.peg.753	272635.MYPU_1470	0	963	COG0188@1|root,COG0188@2|Bacteria,3WSVS@544448|Tenericutes	544448|Tenericutes	L	A type II topoisomerase that negatively supercoils closed circular double-stranded (ds) DNA in an ATP-dependent manner to modulate DNA topology and maintain chromosomes in an underwound state. Negative supercoiling favors strand separation, and DNA replication, transcription, recombination and repair, all of which involve strand separation. Also able to catalyze the interconversion of other topol…	gyrA	-	5.99.1.3	ko:K02469	-	-	-	-	ko00000,ko01000,ko03032,ko03400	-	-	-	DNA_gyraseA_C,DNA_topoisoIV
M.mahonii.peg.755	267748.MMOB1010	0	893	COG0187@1|root,COG0187@2|Bacteria,3WSVJ@544448|Tenericutes	544448|Tenericutes	L	A type II topoisomerase that negatively supercoils closed circular double-stranded (ds) DNA in an ATP-dependent manner to modulate DNA topology and maintain chromosomes in an underwound state. Negative supercoiling favors strand separation, and DNA replication, transcription, recombination and repair, all of which involve strand separation. Also able to catalyze the interconversion of other topol…	gyrB	-	5.99.1.3	ko:K02470	-	-	-	-	ko00000,ko01000,ko03032,ko03400	-	-	-	DNA_gyraseB,DNA_gyraseB_C,HATPase_c,Toprim
M.mahonii.peg.761	267748.MMOB5450	2.51e-169	498	COG0322@1|root,COG0322@2|Bacteria,3WSWQ@544448|Tenericutes	544448|Tenericutes	L	The UvrABC repair system catalyzes the recognition and processing of DNA lesions. UvrC both incises the 5' and 3' sides of the lesion. The N-terminal half is responsible for the 3' incision and the C-terminal half is responsible for the 5' incision	uvrC	-	-	ko:K03703	ko03420,map03420	-	-	-	ko00000,ko00001,ko03400	-	-	-	GIY-YIG,HHH_2,HHH_5,UVR,UvrC_HhH_N
M.mahonii.peg.763	496833.MBIO_0342	0	1220	COG0178@1|root,COG0178@2|Bacteria,3WSVH@544448|Tenericutes	544448|Tenericutes	L	The UvrABC repair system catalyzes the recognition and processing of DNA lesions. UvrA is an ATPase and a DNA-binding protein. A damage recognition complex composed of 2 UvrA and 2 UvrB subunits scans DNA for abnormalities. When the presence of a lesion has been verified by UvrB, the UvrA molecules dissociate	uvrA	-	-	ko:K03701	ko03420,map03420	-	-	-	ko00000,ko00001,ko03400	-	-	-	ABC_tran
M.mahonii.peg.765	272635.MYPU_0960	2.82e-291	816	COG0556@1|root,COG0556@2|Bacteria,3WT0X@544448|Tenericutes	544448|Tenericutes	L	damaged site, the DNA wraps around one UvrB monomer. DNA wrap is dependent on ATP binding by UvrB and probably causes local melting of the DNA helix, facilitating insertion of UvrB beta-hairpin between the DNA strands. Then UvrB probes one DNA strand for the presence of a lesion. If a lesion is found the UvrA subunits dissociate and the UvrB-DNA preincision complex is formed. This complex is subs…	uvrB	-	-	ko:K03702	ko03420,map03420	-	-	-	ko00000,ko00001,ko03400	-	-	-	Helicase_C,ResIII,UVR,UvrB
M.mahonii.peg.98	1118964.MOS_544	7.09e-52	176	COG0758@1|root,COG0758@2|Bacteria,3WTDI@544448|Tenericutes	544448|Tenericutes	LU	DNA processing protein	smf	-	-	ko:K04096	-	-	-	-	ko00000	-	-	-	DNA_processg_A
M.mahonii.peg.58	496833.MBIO_0503	1.63e-65	216	COG0682@1|root,COG0682@2|Bacteria,3WT1K@544448|Tenericutes	544448|Tenericutes	M	Transfers the N-acyl diglyceride group on what will become the N-terminal cysteine of membrane lipoproteins	lgt	-	-	ko:K13292	-	-	-	-	ko00000,ko01000	-	-	-	HAD_2,LGT
M.mahonii.peg.152	927666.SOR_1654	6.48e-14	77	COG3475@1|root,COG3475@2|Bacteria,1V91Q@1239|Firmicutes,4IE0H@91061|Bacilli,1WQ4N@1303|Streptococcus oralis	91061|Bacilli	M	LicD family	-	-	-	ko:K07271	-	-	-	-	ko00000,ko01000	-	-	-	LicD
M.mahonii.peg.155	1161413.HMPREF1510_1149	5.84e-12	70.9	COG1215@1|root,COG1215@2|Bacteria,1UJU0@1239|Firmicutes	1239|Firmicutes	M	Glycosyltransferase like family 2	-	-	-	-	-	-	-	-	-	-	-	-	Glycos_transf_2
M.mahonii.peg.160	1408416.JNJT01000010_gene1068	5.76e-111	332	COG1087@1|root,COG1087@2|Bacteria,3WT6G@544448|Tenericutes	544448|Tenericutes	M	Belongs to the NAD(P)-dependent epimerase dehydratase family	galE	-	5.1.3.2	ko:K01784	ko00052,ko00520,ko01100,map00052,map00520,map01100	M00361,M00362,M00632	R00291,R02984	RC00289	ko00000,ko00001,ko00002,ko01000	-	-	-	Epimerase,GDP_Man_Dehyd
M.mahonii.peg.260	1141662.OOA_18289	8.87e-22	94	COG3774@1|root,COG3774@2|Bacteria,1MYZP@1224|Proteobacteria	1224|Proteobacteria	M	Glycosyltransferase sugar-binding region containing DXD motif	-	-	-	-	-	-	-	-	-	-	-	-	Gly_transf_sug,TcdA_TcdB
M.mahonii.peg.292	2110.MAGa3650	1.11e-15	74.7	2DU1Q@1|root,33NJ9@2|Bacteria,3WTRP@544448|Tenericutes	544448|Tenericutes	M	phosphotransferase system, EIIB	-	-	-	-	-	-	-	-	-	-	-	-	PTS_EIIB
M.mahonii.peg.371	1427984.X271_00338	7.92e-21	88.6	COG0818@1|root,COG0818@2|Bacteria,3WU0P@544448|Tenericutes	544448|Tenericutes	M	Prokaryotic diacylglycerol kinase	-	-	2.7.1.107,2.7.1.66	ko:K00887,ko:K00901	ko00550,ko00561,ko00564,ko01100,ko01110,ko04070,ko04072,ko05231,map00550,map00561,map00564,map01100,map01110,map04070,map04072,map05231	-	R02240,R05626	RC00002,RC00017	ko00000,ko00001,ko01000	-	-	-	DAGK_prokar
M.mahonii.peg.413	289397.MBOVPG45_0335	5.46e-58	192	COG0510@1|root,COG0510@2|Bacteria,3WTCY@544448|Tenericutes	544448|Tenericutes	M	PTS system, lichenan-specific IIA component	licA	-	-	-	-	-	-	-	-	-	-	-	APH,Choline_kinase
M.mahonii.peg.453	2110.MAGa4810	3.18e-116	343	COG1210@1|root,COG1210@2|Bacteria,3WT6N@544448|Tenericutes	544448|Tenericutes	M	Nucleotidyl transferase	gtaB	-	2.7.7.9	ko:K00963	ko00040,ko00052,ko00500,ko00520,ko01100,ko01130,map00040,map00052,map00500,map00520,map01100,map01130	M00129,M00361,M00362,M00549	R00289	RC00002	ko00000,ko00001,ko00002,ko01000	-	-	-	NTP_transferase
M.mahonii.peg.29	526218.Sterm_1772	2.75e-25	97.8	COG0526@1|root,COG0526@2|Bacteria,37CU1@32066|Fusobacteria	32066|Fusobacteria	O	Belongs to the thioredoxin family	-	-	-	ko:K03671	ko04621,ko05418,map04621,map05418	-	-	-	ko00000,ko00001,ko03110	-	-	-	Thioredoxin
M.mahonii.peg.49	747682.MALL_0611	1.23e-168	496	COG0595@1|root,COG0595@2|Bacteria,3WT3K@544448|Tenericutes	544448|Tenericutes	O	hydrolase of the metallo-beta-lactamase	-	-	-	ko:K12574	ko03018,map03018	-	-	-	ko00000,ko00001,ko01000,ko03019	-	-	-	Lactamase_B,RMMBL
M.mahonii.peg.174	1276227.SCHRY_v1c03770	2.81e-236	685	COG0466@1|root,COG0466@2|Bacteria,3WSVX@544448|Tenericutes	544448|Tenericutes	O	ATP-dependent serine protease that mediates the selective degradation of mutant and abnormal proteins as well as certain short-lived regulatory proteins. Required for cellular homeostasis and for survival from DNA damage and developmental changes induced by stress. Degrades polypeptides processively to yield small peptide fragments that are 5 to 10 amino acids long. Binds to DNA in a double-stran…	lon	GO:0005575,GO:0005622,GO:0005623,GO:0005737,GO:0044424,GO:0044464	3.4.21.53	ko:K01338	ko04112,map04112	-	-	-	ko00000,ko00001,ko01000,ko01002	-	-	-	AAA,LON_substr_bdg,Lon_C
M.mahonii.peg.213	861454.HMPREF9099_00668	5.51e-49	168	COG0225@1|root,COG0229@1|root,COG0225@2|Bacteria,COG0229@2|Bacteria,1TQ3E@1239|Firmicutes,247UT@186801|Clostridia,27NN5@186928|unclassified Lachnospiraceae	186801|Clostridia	O	Has an important function as a repair enzyme for proteins that have been inactivated by oxidation. Catalyzes the reversible oxidation-reduction of methionine sulfoxide in proteins to methionine	msrA	-	1.8.4.11,1.8.4.12	ko:K07304,ko:K12267	-	-	-	-	ko00000,ko01000	-	-	-	PMSR,SelR
M.mahonii.peg.242	1118964.MOS_037	4.31e-78	249	COG0484@1|root,COG0484@2|Bacteria,3WSX8@544448|Tenericutes	544448|Tenericutes	O	ATP binding to DnaK triggers the release of the substrate protein, thus completing the reaction cycle. Several rounds of ATP-dependent interactions between DnaJ, DnaK and GrpE are required for fully efficient folding. Also involved, together with DnaK and GrpE, in the DNA replication of plasmids through activation of initiation proteins	dnaJ	-	-	ko:K03686,ko:K05516	-	-	-	-	ko00000,ko03029,ko03036,ko03110	-	-	-	DnaJ,DnaJ_C,DnaJ_CXXCXGXG
M.mahonii.peg.252	262719.MHJ_0011	6.72e-23	99.8	COG0576@1|root,COG0576@2|Bacteria,3WTC9@544448|Tenericutes	544448|Tenericutes	O	Participates actively in the response to hyperosmotic and heat shock by preventing the aggregation of stress-denatured proteins, in association with DnaK and GrpE. It is the nucleotide exchange factor for DnaK and may function as a thermosensor. Unfolded proteins bind initially to DnaJ	grpE	-	-	ko:K03687	-	-	-	-	ko00000,ko03029,ko03110	-	-	-	GrpE
M.mahonii.peg.253	272635.MYPU_2230	5.51e-287	801	COG0443@1|root,COG0443@2|Bacteria,3WT0V@544448|Tenericutes	544448|Tenericutes	O	Heat shock 70 kDa protein	dnaK	-	-	ko:K04043	ko03018,ko04212,ko05152,map03018,map04212,map05152	-	-	-	ko00000,ko00001,ko03019,ko03029,ko03110,ko04147	1.A.33.1	-	-	HSP70
M.mahonii.peg.491	519441.Smon_1226	1.81e-80	253	COG0330@1|root,COG0330@2|Bacteria,378N2@32066|Fusobacteria	32066|Fusobacteria	O	SPFH Band 7 PHB domain protein	-	-	-	-	-	-	-	-	-	-	-	-	Band_7
M.mahonii.peg.632	272635.MYPU_3270	8.76e-49	159	COG1546@1|root,COG1546@2|Bacteria,3WTZG@544448|Tenericutes	544448|Tenericutes	O	Belongs to the CinA family	cinA	-	3.5.1.42	ko:K03742,ko:K03743	ko00760,map00760	-	R02322	RC00100	ko00000,ko00001,ko01000	-	-	-	CinA,HSP33
M.mahonii.peg.751	267748.MMOB5400	7.32e-223	645	COG0465@1|root,COG0465@2|Bacteria,3WSUZ@544448|Tenericutes	544448|Tenericutes	O	Acts as a processive, ATP-dependent zinc metallopeptidase for both cytoplasmic and membrane proteins. Plays a role in the quality control of integral membrane proteins	ftsH	-	-	ko:K03798	-	M00742	-	-	ko00000,ko00002,ko01000,ko01002,ko03110	-	-	-	AAA,Peptidase_M41
M.mahonii.peg.8	1188234.MALK_5460	1.94e-76	243	COG0618@1|root,COG0618@2|Bacteria,3WT1S@544448|Tenericutes	544448|Tenericutes	P	DHH family	dhh	-	3.1.13.3,3.1.3.7	ko:K06881	ko00920,ko01100,ko01120,map00920,map01100,map01120	-	R00188,R00508	RC00078	ko00000,ko00001,ko01000,ko03400	-	-	-	DHH,DHHA1
M.mahonii.peg.10	1188233.MAU_4340	3.12e-101	305	COG3638@1|root,COG3638@2|Bacteria,3WTFH@544448|Tenericutes	544448|Tenericutes	P	Part of the ABC transporter complex PhnCDE involved in phosphonates import. Responsible for energy coupling to the transport system	phnC	-	3.6.3.28	ko:K02041	ko02010,map02010	M00223	-	-	ko00000,ko00001,ko00002,ko01000,ko02000	3.A.1.9	-	-	ABC_tran
M.mahonii.peg.14	1188234.MALK_5460	4.02e-69	224	COG0618@1|root,COG0618@2|Bacteria,3WT1S@544448|Tenericutes	544448|Tenericutes	P	DHH family	dhh	-	3.1.13.3,3.1.3.7	ko:K06881	ko00920,ko01100,ko01120,map00920,map01100,map01120	-	R00188,R00508	RC00078	ko00000,ko00001,ko01000,ko03400	-	-	-	DHH,DHHA1
M.mahonii.peg.22	747682.MALL_0364	9.29e-92	283	COG0395@1|root,COG0395@2|Bacteria,3WSW9@544448|Tenericutes	544448|Tenericutes	P	ABC transporter permease	ugpE	-	-	ko:K02026	-	M00207	-	-	ko00000,ko00002,ko02000	3.A.1.1	-	-	BPD_transp_1
M.mahonii.peg.23	512564.MCRO_0704	2.27e-84	265	COG1175@1|root,COG1175@2|Bacteria,3WT0S@544448|Tenericutes	544448|Tenericutes	P	ABC transporter permease	ugpA	-	-	ko:K02025	-	M00207	-	-	ko00000,ko00002,ko02000	3.A.1.1	-	-	BPD_transp_1
M.mahonii.peg.68	1034808.GIG_03153	6.33e-101	317	COG2239@1|root,COG2239@2|Bacteria,3WSZY@544448|Tenericutes	544448|Tenericutes	P	Acts as a magnesium transporter	mgtE	-	-	ko:K06213	-	-	-	-	ko00000,ko02000	1.A.26.1	-	-	CBS,MgtE,MgtE_N
M.mahonii.peg.150	1405.DJ92_3606	7.05e-74	245	COG3842@1|root,COG3842@2|Bacteria,1TP2M@1239|Firmicutes,4HAMQ@91061|Bacilli,1ZBDW@1386|Bacillus	91061|Bacilli	P	Belongs to the ABC transporter superfamily	msmX	-	-	ko:K10112	ko02010,map02010	M00194,M00196,M00197,M00200,M00201,M00206,M00207,M00491,M00602,M00605,M00606	-	-	ko00000,ko00001,ko00002,ko02000	3.A.1.1	-	-	ABC_tran,TOBE,TOBE_2
M.mahonii.peg.210	585524.HMPREF0493_1438	1.37e-52	188	COG3842@1|root,COG3842@2|Bacteria,1TP2M@1239|Firmicutes,4HAMQ@91061|Bacilli,3FC3D@33958|Lactobacillaceae	91061|Bacilli	P	Belongs to the ABC transporter superfamily	msmX	-	-	ko:K10112	ko02010,map02010	M00194,M00196,M00197,M00200,M00201,M00206,M00207,M00491,M00602,M00605,M00606	-	-	ko00000,ko00001,ko00002,ko02000	3.A.1.1	-	-	ABC_tran,TOBE,TOBE_2
M.mahonii.peg.244	1188234.MALK_2890	1.17e-35	131	COG3638@1|root,COG3638@2|Bacteria,3WTFH@544448|Tenericutes	544448|Tenericutes	P	Part of the ABC transporter complex PhnCDE involved in phosphonates import. Responsible for energy coupling to the transport system	phnC	-	3.6.3.28	ko:K02041	ko02010,map02010	M00223	-	-	ko00000,ko00001,ko00002,ko01000,ko02000	3.A.1.9	-	-	ABC_tran
M.mahonii.peg.314	267748.MMOB4260	3.58e-124	380	COG0168@1|root,COG0168@2|Bacteria,3WT0E@544448|Tenericutes	544448|Tenericutes	P	Potassium uptake protein	ktrB	-	-	ko:K03498	-	-	-	-	ko00000,ko02000	2.A.38.1,2.A.38.4	-	-	TrkH
M.mahonii.peg.367	1196322.A370_03955	1.44e-17	78.2	COG0607@1|root,COG0607@2|Bacteria,1UV62@1239|Firmicutes,24K2F@186801|Clostridia,36JTP@31979|Clostridiaceae	186801|Clostridia	P	domain protein	-	-	-	-	-	-	-	-	-	-	-	-	Rhodanese
M.mahonii.peg.424	1476876.JOJO01000104_gene4031	9.85e-15	79.7	COG2217@1|root,COG2217@2|Bacteria	2|Bacteria	P	Heavy metal translocating P-type atpase	copA	-	3.6.3.54	ko:K17686	ko01524,ko04016,map01524,map04016	-	R00086	RC00002	ko00000,ko00001,ko01000	3.A.3.5	-	-	E1-E2_ATPase,HMA,Hydrolase
M.mahonii.peg.580	267748.MMOB4310	1.78e-84	262	COG0619@1|root,COG0619@2|Bacteria,3WT0Y@544448|Tenericutes	544448|Tenericutes	P	COG0619 ABC-type cobalt transport system, permease component CbiQ and related transporters	cbiQ	-	-	ko:K16785	ko02010,map02010	M00582	-	-	ko00000,ko00001,ko00002,ko02000	3.A.1.25,3.A.1.28,3.A.1.29,3.A.1.30,3.A.1.31,3.A.1.32,3.A.1.33,3.A.1.35	-	-	CbiQ
M.mahonii.peg.581	267748.MMOB4320	1.7e-106	318	COG1122@1|root,COG1122@2|Bacteria,3WSX1@544448|Tenericutes	544448|Tenericutes	P	ATP-binding (A) component of a common energy-coupling factor (ECF) ABC-transporter complex. Unlike classic ABC transporters this ECF transporter provides the energy necessary to transport a number of different substrates	cbiO2	-	-	ko:K16787	ko02010,map02010	M00582	-	-	ko00000,ko00001,ko00002,ko01000,ko02000	3.A.1.25,3.A.1.28,3.A.1.29,3.A.1.30,3.A.1.31,3.A.1.32,3.A.1.33,3.A.1.35	-	-	ABC_tran
M.mahonii.peg.582	2113.MCFN_01470	7.88e-118	345	COG1122@1|root,COG1122@2|Bacteria,3WSWM@544448|Tenericutes	544448|Tenericutes	P	ATP-binding (A) component of a common energy-coupling factor (ECF) ABC-transporter complex. Unlike classic ABC transporters this ECF transporter provides the energy necessary to transport a number of different substrates	cbiO1	-	-	ko:K16786	ko02010,map02010	M00582	-	-	ko00000,ko00001,ko00002,ko01000,ko02000	3.A.1.25,3.A.1.28,3.A.1.29,3.A.1.30,3.A.1.31,3.A.1.32,3.A.1.33,3.A.1.35	-	-	ABC_tran
M.mahonii.peg.618	45361.MCJ_002380	1.65e-53	186	COG0601@1|root,COG0601@2|Bacteria,3WSVD@544448|Tenericutes	544448|Tenericutes	P	abc transporter permease protein	oppB	-	-	ko:K02033,ko:K15581	ko01501,ko02010,ko02024,map01501,map02010,map02024	M00239,M00439	-	-	ko00000,ko00001,ko00002,ko02000	3.A.1.5,3.A.1.5.1,3.A.1.5.18,3.A.1.5.19,3.A.1.5.25	-	-	BPD_transp_1
M.mahonii.peg.768	926561.KB900617_gene1489	2.1e-97	294	COG1117@1|root,COG1117@2|Bacteria,1TP1M@1239|Firmicutes,247RD@186801|Clostridia,3WA6K@53433|Halanaerobiales	186801|Clostridia	P	Part of the ABC transporter complex PstSACB involved in phosphate import. Responsible for energy coupling to the transport system	pstB	-	3.6.3.27	ko:K02036	ko02010,map02010	M00222	-	-	ko00000,ko00001,ko00002,ko01000,ko02000	3.A.1.7	-	-	ABC_tran
M.mahonii.peg.769	1167006.UWK_01014	1.08e-32	135	COG0581@1|root,COG0581@2|Bacteria,1MUWB@1224|Proteobacteria,42MWK@68525|delta/epsilon subdivisions,2WJKH@28221|Deltaproteobacteria,2MJ3A@213118|Desulfobacterales	28221|Deltaproteobacteria	P	TIGRFAM phosphate ABC transporter, inner membrane subunit PstA	-	-	-	ko:K02038	ko02010,map02010	M00222	-	-	ko00000,ko00001,ko00002,ko02000	3.A.1.7	-	-	BPD_transp_1
M.mahonii.peg.351	1048830.GUU_00462	2.62e-60	195	COG0613@1|root,COG0613@2|Bacteria	2|Bacteria	Q	PHP domain protein	-	-	-	-	-	-	-	-	-	-	-	-	AlbA_2,PHP,SMC_N
M.mahonii.peg.16	1460634.JCM19037_916	5.28e-53	179	COG0391@1|root,COG0391@2|Bacteria,1TPNV@1239|Firmicutes,4HA0Z@91061|Bacilli	91061|Bacilli	S	Required for morphogenesis under gluconeogenic growth conditions	yvcK	-	-	-	-	-	-	-	-	-	-	-	UPF0052
M.mahonii.peg.18	2110.MAGa1820	1.22e-69	225	COG0561@1|root,COG0561@2|Bacteria,3WSUS@544448|Tenericutes	544448|Tenericutes	S	haloacid dehalogenase-like hydrolase	yitU	-	3.1.3.104	ko:K21064	ko00740,ko01100,ko01110,map00740,map01100,map01110	M00125	R07280	RC00017	ko00000,ko00001,ko00002,ko01000	-	-	-	Hydrolase_3
M.mahonii.peg.67	267748.MMOB4550	2.13e-65	207	COG1624@1|root,COG1624@2|Bacteria,3WTA6@544448|Tenericutes	544448|Tenericutes	S	Catalyzes the condensation of 2 ATP molecules into cyclic di-AMP (c-di-AMP), a second messenger used to regulate differing processes in different bacteria	dacA	-	2.7.7.85	ko:K18672	-	-	-	-	ko00000,ko01000	-	-	-	DisA_N
M.mahonii.peg.72	267748.MMOB2690	1.8e-39	138	COG4508@1|root,COG4508@2|Bacteria,3WTCQ@544448|Tenericutes	544448|Tenericutes	S	protein conserved in bacteria	-	-	-	-	-	-	-	-	-	-	-	-	dUTPase_2
M.mahonii.peg.82	496833.MBIO_0153	1.49e-17	76.3	COG2739@1|root,COG2739@2|Bacteria,3WTXC@544448|Tenericutes	544448|Tenericutes	S	Might take part in the signal recognition particle (SRP) pathway. This is inferred from the conservation of its genetic proximity to ftsY ffh. May be a regulatory protein	-	-	-	ko:K09787	-	-	-	-	ko00000	-	-	-	UPF0122
M.mahonii.peg.114	267748.MMOB2310	8.25e-106	314	COG4123@1|root,COG4123@2|Bacteria,3WT1N@544448|Tenericutes	544448|Tenericutes	S	Methyltransferase small domain	yabB	-	2.1.1.223	ko:K15460	-	-	-	-	ko00000,ko01000,ko03016	-	-	-	MTS
M.mahonii.peg.130	1479237.JMLY01000001_gene3549	4.27e-22	107	COG1288@1|root,COG1288@2|Bacteria,1MY1J@1224|Proteobacteria,1RS2M@1236|Gammaproteobacteria,4657Q@72275|Alteromonadaceae	1236|Gammaproteobacteria	S	membrane	-	-	-	-	-	-	-	-	-	-	-	-	DcuC
M.mahonii.peg.166	272635.MYPU_0500	1.87e-29	108	COG0718@1|root,COG0718@2|Bacteria,3WTX0@544448|Tenericutes	544448|Tenericutes	S	Binds to DNA and alters its conformation. May be involved in regulation of gene expression, nucleoid organization and DNA protection	-	-	-	ko:K09747	-	-	-	-	ko00000	-	-	-	YbaB_DNA_bd
M.mahonii.peg.171	1121914.AUDW01000007_gene606	4.34e-15	69.3	COG4481@1|root,COG4481@2|Bacteria,1VEQ7@1239|Firmicutes,4HNHU@91061|Bacilli,3WF49@539002|Bacillales incertae sedis	91061|Bacilli	S	Bacterial protein of unknown function (DUF951)	yyzM	-	-	-	-	-	-	-	-	-	-	-	DUF951
M.mahonii.peg.176	411462.DORLON_02946	9.66e-11	67	COG1451@1|root,COG1451@2|Bacteria,1V6WP@1239|Firmicutes,24JGH@186801|Clostridia,27VP1@189330|Dorea	186801|Clostridia	S	WLM domain	-	-	-	ko:K07043	-	-	-	-	ko00000	-	-	-	DUF45
M.mahonii.peg.179	1118964.MOS_077	4.4e-184	526	COG1160@1|root,COG1160@2|Bacteria,3WSVN@544448|Tenericutes	544448|Tenericutes	S	GTPase that plays an essential role in the late steps of ribosome biogenesis	engA	-	-	ko:K03977	-	-	-	-	ko00000,ko03009	-	-	-	KH_dom-like,MMR_HSR1
M.mahonii.peg.217	243272.MARTH_orf017	2.48e-19	94	COG4720@1|root,COG4720@2|Bacteria,3WV3M@544448|Tenericutes	544448|Tenericutes	S	Psort location CytoplasmicMembrane, score	-	-	-	-	-	-	-	-	-	-	-	-	ECF-ribofla_trS
M.mahonii.peg.243	1034808.GIG_01885	1.12e-56	197	2B5D6@1|root,31Y7G@2|Bacteria,3WT3Q@544448|Tenericutes	544448|Tenericutes	S	ABC transporter	phnD	GO:0005575,GO:0005623,GO:0005886,GO:0016020,GO:0044464,GO:0071944	-	ko:K02044	ko02010,map02010	M00223	-	-	ko00000,ko00001,ko00002,ko02000	3.A.1.9	-	-	Mycoplasma_p37
M.mahonii.peg.255	743966.MYB_01165	2.54e-124	364	COG0561@1|root,COG0561@2|Bacteria,3WSUS@544448|Tenericutes	544448|Tenericutes	S	haloacid dehalogenase-like hydrolase	yitU	-	3.1.3.104	ko:K21064	ko00740,ko01100,ko01110,map00740,map01100,map01110	M00125	R07280	RC00017	ko00000,ko00001,ko00002,ko01000	-	-	-	Hydrolase_3
M.mahonii.peg.261	441769.ABFU01000021_gene2208	5.79e-10	63.9	COG0561@1|root,COG0561@2|Bacteria,1TREF@1239|Firmicutes,4H9Y9@91061|Bacilli,1ZC4W@1386|Bacillus	91061|Bacilli	S	hydrolases of the HAD superfamily	yitU	-	3.1.3.104	ko:K21064	ko00740,ko01100,ko01110,map00740,map01100,map01110	M00125	R07280	RC00017	ko00000,ko00001,ko00002,ko01000	-	-	-	Hydrolase_3
M.mahonii.peg.265	512564.MCRO_0678	8.69e-12	61.6	2DQY2@1|root,339BT@2|Bacteria,3WU42@544448|Tenericutes	544448|Tenericutes	S	acyl carrier protein	acpP	-	-	ko:K02078	-	-	-	-	ko00000,ko00001	-	-	-	PP-binding
M.mahonii.peg.266	512564.MCRO_0050	2.43e-59	197	COG1307@1|root,COG1307@2|Bacteria,3WT33@544448|Tenericutes	544448|Tenericutes	S	lipid binding	degV1	-	-	-	-	-	-	-	-	-	-	-	DegV
M.mahonii.peg.289	1246955.MCYN_0680	7.72e-89	281	COG1253@1|root,COG1253@2|Bacteria,3WSWD@544448|Tenericutes	544448|Tenericutes	S	Domain of unknown function DUF21	hlyC	-	-	ko:K03699	-	-	-	-	ko00000,ko02042	-	-	-	CBS,CorC_HlyC,DUF21
M.mahonii.peg.293	1188236.MARG_2240	3.06e-226	645	COG0595@1|root,COG0595@2|Bacteria,3WSWC@544448|Tenericutes	544448|Tenericutes	S	An RNase that has 5'-3' exonuclease and possibly endonuclease activity. Involved in maturation of rRNA and in some organisms also mRNA maturation and or decay	rnj	-	-	ko:K12574	ko03018,map03018	-	-	-	ko00000,ko00001,ko01000,ko03019	-	-	-	Lactamase_B,Lactamase_B_2,RMMBL
M.mahonii.peg.300	347256.MHO_4890	1e-91	280	COG1162@1|root,COG1162@2|Bacteria,3WT2Y@544448|Tenericutes	544448|Tenericutes	S	One of several proteins that assist in the late maturation steps of the functional core of the 30S ribosomal subunit. Helps release RbfA from mature subunits. May play a role in the assembly of ribosomal proteins into the subunit. Circularly permuted GTPase that catalyzes slow GTP hydrolysis, GTPase activity is stimulated by the 30S ribosomal subunit	rsgA	-	3.1.3.100	ko:K06949	ko00730,ko01100,map00730,map01100	-	R00615,R02135	RC00002,RC00017	ko00000,ko00001,ko01000,ko03009	-	-	-	RsgA_GTPase,RsgA_N
M.mahonii.peg.304	267748.MMOB4130	5.85e-179	522	COG1461@1|root,COG1461@2|Bacteria,3WT00@544448|Tenericutes	544448|Tenericutes	S	kinase related to dihydroxyacetone kinase	yloV	-	-	ko:K07030	-	-	-	-	ko00000	-	-	-	Dak1_2,Dak2
M.mahonii.peg.318	1118964.MOS_087	2.92e-125	367	COG1323@1|root,COG1323@2|Bacteria,3WSXW@544448|Tenericutes	544448|Tenericutes	S	Belongs to the UPF0348 family	-	-	-	-	-	-	-	-	-	-	-	-	HIGH_NTase1
M.mahonii.peg.373	1037410.MCSF7_02569	4.18e-101	304	COG1159@1|root,COG1159@2|Bacteria,3WT35@544448|Tenericutes	544448|Tenericutes	S	An essential GTPase that binds both GDP and GTP, with rapid nucleotide exchange. Plays a role in 16S rRNA processing and 30S ribosomal subunit biogenesis and possibly also in cell cycle regulation and energy metabolism	era	-	-	ko:K03595	-	-	-	-	ko00000,ko03009,ko03029	-	-	-	KH_2,MMR_HSR1
M.mahonii.peg.383	1423758.BN55_00060	1.75e-21	98.6	COG4152@1|root,COG4152@2|Bacteria,1TR06@1239|Firmicutes,4H9RX@91061|Bacilli,3F4J8@33958|Lactobacillaceae	91061|Bacilli	S	ABC transporter, ATP-binding protein	natA	-	-	ko:K01990	-	M00254	-	-	ko00000,ko00002,ko02000	3.A.1	-	-	ABC_tran,DUF4162
M.mahonii.peg.422	1232449.BAHV02000010_gene3138	2.35e-23	90.9	COG3763@1|root,COG3763@2|Bacteria,1VEJC@1239|Firmicutes,252RD@186801|Clostridia	186801|Clostridia	S	Uncharacterised protein family (UPF0154)	-	-	-	-	-	-	-	-	-	-	-	-	UPF0154
M.mahonii.peg.478	398512.JQKC01000020_gene4062	4.13e-23	103	COG0327@1|root,COG0327@2|Bacteria,1TQ27@1239|Firmicutes,248Q2@186801|Clostridia,3WJ9H@541000|Ruminococcaceae	186801|Clostridia	S	dinuclear metal center protein, YbgI	-	-	-	-	-	-	-	-	-	-	-	-	NIF3
M.mahonii.peg.523	1294265.JCM21738_383	1.12e-43	165	COG4603@1|root,COG4603@2|Bacteria,1TP1F@1239|Firmicutes,4H9VE@91061|Bacilli,1ZCTP@1386|Bacillus	91061|Bacilli	S	Belongs to the binding-protein-dependent transport system permease family	yufP	GO:0003674,GO:0005215,GO:0005575,GO:0005623,GO:0005886,GO:0006810,GO:0008150,GO:0008643,GO:0015144,GO:0015145,GO:0015749,GO:0016020,GO:0016021,GO:0022857,GO:0031224,GO:0034219,GO:0044425,GO:0044464,GO:0051119,GO:0051179,GO:0051234,GO:0055085,GO:0071702,GO:0071944	-	ko:K02057	-	M00221	-	-	ko00000,ko00002,ko02000	3.A.1.2	-	-	BPD_transp_2
M.mahonii.peg.524	1188240.MYEA_5850	2.46e-178	518	COG3845@1|root,COG3845@2|Bacteria,3WSUM@544448|Tenericutes	544448|Tenericutes	S	abc transporter atp-binding protein	mglA	-	3.6.3.17	ko:K02056	-	M00221	-	-	ko00000,ko00002,ko01000,ko02000	3.A.1.2	-	-	ABC_tran
M.mahonii.peg.559	397287.C807_01933	1.15e-07	61.2	COG3177@1|root,COG3177@2|Bacteria,1TQMC@1239|Firmicutes,248JU@186801|Clostridia,27KJX@186928|unclassified Lachnospiraceae	186801|Clostridia	S	Fic/DOC family	-	-	-	-	-	-	-	-	-	-	-	-	Fic,HTH_24
M.mahonii.peg.579	272635.MYPU_3060	3.33e-94	286	COG1161@1|root,COG1161@2|Bacteria,3WSWF@544448|Tenericutes	544448|Tenericutes	S	Required for a late step of 50S ribosomal subunit assembly. Has GTPase activity	rbgA	-	-	ko:K14540	-	-	-	-	ko00000,ko03009	-	-	-	MMR_HSR1
M.mahonii.peg.597	496833.MBIO_0426	2.75e-166	480	COG0536@1|root,COG0536@2|Bacteria,3WSWY@544448|Tenericutes	544448|Tenericutes	S	An essential GTPase which binds GTP, GDP and possibly (p)ppGpp with moderate affinity, with high nucleotide exchange rates and a fairly low GTP hydrolysis rate. Plays a role in control of the cell cycle, stress response, ribosome biogenesis and in those bacteria that undergo differentiation, in morphogenesis control	obg	-	-	ko:K03979	-	-	-	-	ko00000,ko01000,ko03009	-	-	-	DUF1967,GTP1_OBG,MMR_HSR1
M.mahonii.peg.606	861530.ALOZ01000068_gene276	1.29e-21	102	COG3641@1|root,COG3641@2|Bacteria,1TS5F@1239|Firmicutes,4HC7U@91061|Bacilli,4GXR2@90964|Staphylococcaceae	91061|Bacilli	S	Phosphotransferase system, EIIC	-	-	-	ko:K07035	-	-	-	-	ko00000	-	-	-	PTS_EIIC_2
M.mahonii.peg.608	911104.AEKT01000021_gene1688	4.24e-13	75.5	COG0561@1|root,COG0561@2|Bacteria,1TR16@1239|Firmicutes,4HCZ6@91061|Bacilli,4AYI4@81850|Leuconostocaceae	91061|Bacilli	S	haloacid dehalogenase-like hydrolase	-	-	-	-	-	-	-	-	-	-	-	-	Hydrolase_3
M.mahonii.peg.630	747682.MALL_0313	4.15e-108	320	COG1692@1|root,COG1692@2|Bacteria,3WT0D@544448|Tenericutes	544448|Tenericutes	S	YmdB-like protein	ymdB	-	-	ko:K09769	-	-	-	-	ko00000	-	-	-	YmdB
M.mahonii.peg.633	838561.P344_03745	4.49e-46	157	COG2179@1|root,COG2179@2|Bacteria,3WTSZ@544448|Tenericutes	544448|Tenericutes	S	Mitochondrial PGP phosphatase	yqeG	-	-	ko:K07015	-	-	-	-	ko00000	-	-	-	Hydrolase_like,PGP_phosphatase
M.mahonii.peg.646	1189619.pgond44_09281	4.85e-11	69.7	COG3177@1|root,COG3177@2|Bacteria,4NFBY@976|Bacteroidetes,1HXAM@117743|Flavobacteriia,4C41T@83612|Psychroflexus	976|Bacteroidetes	S	Fic/DOC family	-	-	-	-	-	-	-	-	-	-	-	-	Fic,Fic_N
M.mahonii.peg.653	78898.MVEG_02288T0	6.23e-08	61.2	2D9JS@1|root,2TEZE@2759|Eukaryota,3ADYH@33154|Opisthokonta,3Q2F1@4751|Fungi,1GXII@112252|Fungi incertae sedis	4751|Fungi	S	haloacid dehalogenase-like hydrolase	-	-	-	-	-	-	-	-	-	-	-	-	Hydrolase_3
M.mahonii.peg.654	347256.MHO_3210	6.52e-265	739	COG0488@1|root,COG0488@2|Bacteria,3WT1U@544448|Tenericutes	544448|Tenericutes	S	abc transporter atp-binding protein	yheS_2	-	-	-	-	-	-	-	-	-	-	-	ABC_tran,ABC_tran_Xtn
M.mahonii.peg.746	243272.MARTH_orf004	3.93e-17	75.1	COG2501@1|root,COG2501@2|Bacteria,3WU4A@544448|Tenericutes	544448|Tenericutes	S	S4 domain	-	-	-	-	-	-	-	-	-	-	-	-	S4_2
M.mahonii.peg.766	1294265.JCM21738_2015	3.6e-33	134	COG2252@1|root,COG2252@2|Bacteria,1TQC6@1239|Firmicutes,4HANG@91061|Bacilli,1ZARH@1386|Bacillus	91061|Bacilli	S	permease	pbuG	-	-	ko:K06901	-	-	-	-	ko00000,ko02000	2.A.1.40	-	-	Xan_ur_permease
M.mahonii.peg.63	1121289.JHVL01000067_gene331	5.49e-243	689	COG1217@1|root,COG1217@2|Bacteria,1TQ5Y@1239|Firmicutes,248EB@186801|Clostridia,36EAY@31979|Clostridiaceae	186801|Clostridia	T	GTP-binding protein TypA	typA	-	-	ko:K06207	-	-	-	-	ko00000	-	-	-	EFG_C,EFG_II,GTP_EFTU,GTP_EFTU_D2
M.mahonii.peg.286	267748.MMOB1730	4.42e-160	482	COG3887@1|root,COG3887@2|Bacteria,3WSY1@544448|Tenericutes	544448|Tenericutes	T	binds to the 23S rRNA	rplI	-	-	-	-	-	-	-	-	-	-	-	DHH,DHHA1,Ribosomal_L9_C,Ribosomal_L9_N
M.mahonii.peg.298	272635.MYPU_6860	1.32e-76	238	COG0631@1|root,COG0631@2|Bacteria,3WTHH@544448|Tenericutes	544448|Tenericutes	T	phosphatase	prpC	-	3.1.3.16	ko:K20074	-	-	-	-	ko00000,ko01000,ko01009	-	-	-	PP2C,PP2C_2
M.mahonii.peg.9	1188236.MARG_4300	4.11e-142	440	COG3639@1|root,COG3639@2|Bacteria,3WT91@544448|Tenericutes	544448|Tenericutes	U	Binding-protein-dependent transport system inner membrane component	phnE	-	-	ko:K02042	ko02010,map02010	M00223	-	-	ko00000,ko00001,ko00002,ko02000	3.A.1.9	-	-	BPD_transp_1
M.mahonii.peg.40	289397.MBOVPG45_0067	1.71e-67	240	COG0706@1|root,COG0706@2|Bacteria,3WSXV@544448|Tenericutes	544448|Tenericutes	U	Required for the insertion and or proper folding and or complex formation of integral membrane proteins into the membrane. Involved in integration of membrane proteins that insert both dependently and independently of the Sec translocase complex, as well as at least some lipoproteins. Aids folding of multispanning membrane proteins (By similarity)	yidC	-	-	ko:K03217	ko02024,ko03060,ko03070,map02024,map03060,map03070	M00335	-	-	ko00000,ko00001,ko00002,ko02044,ko03029	2.A.9	-	-	60KD_IMP
M.mahonii.peg.56	267748.MMOB0860	2.86e-293	837	COG0653@1|root,COG0653@2|Bacteria,3WSXQ@544448|Tenericutes	544448|Tenericutes	U	Part of the Sec protein translocase complex. Interacts with the SecYEG preprotein conducting channel. Has a central role in coupling the hydrolysis of ATP to the transfer of proteins into and across the cell membrane, serving as an ATP-driven molecular motor driving the stepwise translocation of polypeptide chains across the membrane	secA	-	-	ko:K03070	ko02024,ko03060,ko03070,map02024,map03060,map03070	M00335	-	-	ko00000,ko00001,ko00002,ko02044	3.A.5.1,3.A.5.10,3.A.5.2,3.A.5.4	-	-	Helicase_C,SecA_DEAD,SecA_PP_bind,SecA_SW
M.mahonii.peg.61	512564.MCRO_0160	2.42e-22	88.6	29ZVB@1|root,30MWH@2|Bacteria,3WTVT@544448|Tenericutes	544448|Tenericutes	U	Preprotein translocase SecG subunit	secG	-	-	ko:K03075	ko02024,ko03060,ko03070,map02024,map03060,map03070	M00335	-	-	ko00000,ko00001,ko00002,ko02044	3.A.5.1,3.A.5.2	-	-	SecG
M.mahonii.peg.148	118163.Ple7327_2868	3.07e-35	135	COG0395@1|root,COG0395@2|Bacteria,1G0UG@1117|Cyanobacteria,3VM15@52604|Pleurocapsales	1117|Cyanobacteria	U	PFAM Binding-protein-dependent transport system inner membrane component	-	-	-	ko:K02026	-	M00207	-	-	ko00000,ko00002,ko02000	3.A.1.1	-	-	BPD_transp_1
M.mahonii.peg.177	272635.MYPU_3420	2.02e-195	556	COG0541@1|root,COG0541@2|Bacteria,3WT21@544448|Tenericutes	544448|Tenericutes	U	Involved in targeting and insertion of nascent membrane proteins into the cytoplasmic membrane. Binds to the hydrophobic signal sequence of the ribosome-nascent chain (RNC) as it emerges from the ribosomes. The SRP-RNC complex is then targeted to the cytoplasmic membrane where it interacts with the SRP receptor FtsY	ffh	-	3.6.5.4	ko:K03106	ko02024,ko03060,ko03070,map02024,map03060,map03070	M00335	-	-	ko00000,ko00001,ko00002,ko01000,ko02044	3.A.5.1,3.A.5.2,3.A.5.7,3.A.5.8,3.A.5.9	-	-	SRP54,SRP54_N,SRP_SPB
M.mahonii.peg.387	1037410.MCSF7_02076	8.42e-201	600	COG0341@1|root,COG0342@1|root,COG0341@2|Bacteria,COG0342@2|Bacteria,3WSV4@544448|Tenericutes	544448|Tenericutes	U	Part of the Sec protein translocase complex. Interacts with the SecYEG preprotein conducting channel. SecDF uses the proton motive force (PMF) to complete protein translocation after the ATP-dependent function of SecA	secD	-	-	ko:K12257	ko02024,ko03060,ko03070,map02024,map03060,map03070	M00335	-	-	ko00000,ko00001,ko00002,ko02044	2.A.6.4	-	-	SecD_SecF,Sec_GG
M.mahonii.peg.498	1118964.MOS_429	2.24e-133	402	COG0201@1|root,COG0201@2|Bacteria,3WSZH@544448|Tenericutes	544448|Tenericutes	U	The central subunit of the protein translocation channel SecYEG. Consists of two halves formed by TMs 1-5 and 6-10. These two domains form a lateral gate at the front which open onto the bilayer between TMs 2 and 7, and are clamped together by SecE at the back. The channel is closed by both a pore ring composed of hydrophobic SecY resides and a short helix (helix 2A) on the extracellular side of …	secY	-	-	ko:K03076	ko02024,ko03060,ko03070,map02024,map03060,map03070	M00335	-	-	ko00000,ko00001,ko00002,ko02044	3.A.5	-	-	SecY
M.mahonii.peg.522	1129368.SMIPMB4A_v3c3640	2.55e-61	204	COG1079@1|root,COG1079@2|Bacteria,3WT8Q@544448|Tenericutes	544448|Tenericutes	U	Belongs to the binding-protein-dependent transport system permease family	rbsC-2	-	-	ko:K02057	-	M00221	-	-	ko00000,ko00002,ko02000	3.A.1.2	-	-	BPD_transp_2
M.mahonii.peg.341	398720.MED217_12069	2.4e-08	63.5	COG3440@1|root,COG3440@2|Bacteria,4NJIG@976|Bacteroidetes,1I0PV@117743|Flavobacteriia	976|Bacteroidetes	V	HNH endonuclease	-	-	-	-	-	-	-	-	-	-	-	-	HNH_2
M.mahonii.peg.364	272633	1.08e-62	206	COG1131@1|root,COG1131@2|Bacteria,3WSYJ@544448|Tenericutes	544448|Tenericutes	V	ATPases associated with a variety of cellular activities	-	-	-	ko:K01990	-	M00254	-	-	ko00000,ko00002,ko02000	3.A.1	-	-	ABC_tran
M.mahonii.peg.484	1122134.KB893650_gene1517	3.82e-70	243	COG1132@1|root,COG1132@2|Bacteria,1MUBM@1224|Proteobacteria,1RMUR@1236|Gammaproteobacteria,1XII4@135619|Oceanospirillales	135619|Oceanospirillales	V	Involved in lipid A export and possibly also in glycerophospholipid export and for biogenesis of the outer membrane. Transmembrane domains (TMD) form a pore in the inner membrane and the ATP-binding domain (NBD) is responsible for energy generation	msbA	-	-	ko:K11085	ko02010,map02010	-	-	-	ko00000,ko00001,ko01000,ko02000	3.A.1.106	-	-	ABC_membrane,ABC_tran
M.mahonii.peg.494	1048830.GUU_02042	1.03e-75	242	COG1131@1|root,COG1131@2|Bacteria,3WT59@544448|Tenericutes	544448|Tenericutes	V	abc transporter atp-binding protein	yhcH	-	-	ko:K01990	-	M00254	-	-	ko00000,ko00002,ko02000	3.A.1	-	-	ABC_tran
M.mahonii.peg.641	865861.AZSU01000005_gene937	2.29e-91	283	COG1619@1|root,COG1619@2|Bacteria,1TRBB@1239|Firmicutes,24ABA@186801|Clostridia,36EBC@31979|Clostridiaceae	186801|Clostridia	V	PFAM peptidase U61, LD-carboxypeptidase A	-	-	-	-	-	-	-	-	-	-	-	-	Peptidase_S66
M.mahonii.peg.681	1037410.MCSF7_02704	9.18e-77	243	COG1136@1|root,COG1136@2|Bacteria,3WSX2@544448|Tenericutes	544448|Tenericutes	V	abc transporter atp-binding protein	-	-	-	ko:K02003	-	M00258	-	-	ko00000,ko00002,ko02000	3.A.1	-	-	ABC_tran

## Sheet: S5 - Genes replic recobi repair
KO-number	Gene	Product	Protein length (bp)	Type	Category
K03530	hupB	DNA-binding protein HU-beta	273	DNA Replication Initiation Factors	Replication/Recombination
K02313	dnaA	Chromosomal replication initiator protein	1350	DNA Replication Initiation Factors	Replication
K02314	dnaB	replicative DNA helicase	1323	DNA Replication Initiation Factors	Replication
K02316	dnaG	DNA primase	1668	DNA Replication Initiation Factors	Replication
K11144	dnaI	Primosomal protein DnaI	831	DNA Replication Initiation Factors	Replication
K03111	ssb	single-strand DNA-binding protein	480	DNA Replication Initiation Factors	Replication/Repair
K02337	dnaE	DNA polymerase III subunit alpha	2913	DNA Replication Elongation Factors	Replication/Repair
K03763	polC	DNA polymerase III subunit alpha	4278	DNA Replication Elongation Factors	Replication/Repair
K02338	dnaN	DNA polymerase III subunit beta	1098	DNA Replication Elongation Factors	Replication/Repair
K02340	holA	DNA polymerase III subunit delta	915	DNA Replication Elongation Factors	Replication/Repair
K02341	holB	DNA polymerase III subunit delta	939	DNA Replication Elongation Factors	Replication/Repair
K02343	dnaX	DNA polymerase III subunit gamma/tau	1878	DNA Replication Elongation Factors	Replication/Repair
K03470	rnhB	ribonuclease HII	738	DNA Replication Elongation Factors	Replication
K02335	polA	DNA polymerase I	915	DNA Replication Elongation Factors	Replication/Repair
K01972	ligA	DNA ligase	1983	DNA Replication Elongation Factors	Replication/Repair/Recombination
K06223	dam	DNA adenine methylase	864	DNA Replication Termination Factors	Replication/Repair
K02469	gyrA	DNA gyrase subunit A	2691	DNA topoisomerases	Repair/Recombination
K02470	gyrB	DNA gyrase subunit B	1908	DNA topoisomerases	Repair/Recombination
K02621	parC	Topoisomerase IV subunit A	2541	DNA topoisomerases	Replication
K02622	parE	Topoisomerase IV subunit B	1920	DNA topoisomerases	Replication
K03168	topA	DNA topoisomerase I	2049	DNA topoisomerases	Repair/Recombination
K03648	UNG,UDG	Uracil-DNA glycosylase	564	Single strand breaks repair (SSBR)	Repair
K10563	mutM, fpg	Formamidopyrimidine-DNA glycosylase	810	Single strand breaks repair (SSBR)	Repair
K01151	nfo	Deoxyribonuclease IV	870	Single strand breaks repair (SSBR)	Repair
K03701	uvrA	excinuclease ABC subunit A	2835	Single strand breaks repair (SSBR)	Repair/Recombination
K03702	uvrB	excinuclease ABC subunit B	1974	Single strand breaks repair (SSBR)	Repair/Recombination
K03703	uvrC	excinuclease ABC subunit C	1656	Single strand breaks repair (SSBR)	Repair
K03657	uvrD,pcrA	ATP-dependent DNA helicase UvrD/PcrA	2118	Single strand breaks repair (SSBR)	Repair
K03043	rpoB	DNA-directed RNA polymerase subunit beta	3528	Single strand breaks repair (SSBR)	Repair
K03046	rpoC	DNA-directed RNA polymerase subunit beta	4290	Single strand breaks repair (SSBR)	Repair
K03040	rpoA	DNA-directed RNA polymerase subunit alpha	993	Single strand breaks repair (SSBR)	Repair/Recombination
K03581	recD	Exodeoxyribonuclease V alpha subunit	1635	Double strand breaks repair (DSBR)	Repair/Recombination
K03553	recA	Recombination protein RecA	1062	Double strand breaks repair (DSBR)	Repair/Recombination
K03550	ruvA	Holliday junction DNA helicase RuvA	567	Double strand breaks repair (DSBR)	Repair/Recombination
K03551	ruvB	Holliday junction DNA helicase RuvB	957	Double strand breaks repair (DSBR)	Repair/Recombination
K03584	recO	DNA repair protein RecO	663	Double strand breaks repair (DSBR)	Repair/Recombination
K06187	recR	recombination protein RecR	582	Double strand breaks repair (DSBR)	Repair/Recombination
K03700	recU	recombination protein U	492	Double strand breaks repair (DSBR)	Repair/Recombination
K15342	cas1	CRISP-associated protein Cas1	885	Double strand breaks repair (DSBR)	Repair/Recombination
K02346	dinB	DNA polymerase IV	1242	TLS factors	Repair
K00525	nrdA,nrdE	Ribonucleoside-diphosphate reductase alpha chain	2154	Other DNA Repair Factors	Repair
K00526	nrdB,nrdF	Ribonucleoside-diphosphate reductase beta chain	1014	Other DNA Repair Factors	Repair
K06881	nrnA	Bifunctional oligoribonuclease and PAP phosphatase	900	Other DNA Repair Factors	Repair

## Sheet: S6 - Genes transcription
KO-number	Gene	Product	Protein length (bp)	Category
K03040	rpoA	DNA-directed RNA polymerase subunit alpha	993	RNA polymerase
K03043	rpoB	DNA-directed RNA polymerase subunit beta	3528	RNA polymerase
K03046	rpoC	DNA-directed RNA polymerase subunit beta'	4290	RNA polymerase
K03086	rpoD	RNA polymerase primary sigma factor	1209	RNA polymerase
K02600	nusA	transcription termination/antitermination protein	1419	RNA polymerase-associated proteins
K03625	nusB	transcription antitermination protein	402	RNA polymerase-associated proteins
K02601	nusG	transcription termination/antitermination protein	573	RNA polymerase-associated proteins
K03624	greA	transcription elongation factor	477	Transcription elongation factors
K18831	higA	HTH-type transcriptional regulator	960	Transcription regulator
K03705	hrcA	heat-inducible transcriptional repressor	984	Other transcription factors
K03925	mraZ	transcriptional regulator	441	Other transcription factors
	yebC	Probable transcriptional regulatory protein	741	Other transcription factors

## Sheet: S7- Genes translation
KO-number	Gene	Product	Protein length (bp)	Category
K02967	rpsB	small subunit ribosomal protein S2	1125	Ribosomal protein -Small subunit
K02982	rpsC	small subunit ribosomal protein S3	675	Ribosomal protein -Small subunit
K02986	rpsD	small subunit ribosomal protein S4	600	Ribosomal protein -Small subunit
K02988	rpsE	small subunit ribosomal protein S5	699	Ribosomal protein -Small subunit
K02990	rpsF	small subunit ribosomal protein S6	438	Ribosomal protein -Small subunit
K02992	rpsG	small subunit ribosomal protein S7	471	Ribosomal protein -Small subunit
K02994	rpsH	small subunit ribosomal protein S8	399	Ribosomal protein -Small subunit
K02996	rpsI	small subunit ribosomal protein S9	393	Ribosomal protein -Small subunit
K02946	rpsJ	small subunit ribosomal protein S10	303	Ribosomal protein -Small subunit
K02948	rpsK	small subunit ribosomal protein S11	411	Ribosomal protein -Small subunit
K02950	rpsL	small subunit ribosomal protein S12	420	Ribosomal protein -Small subunit
K02952	rpsM	small subunit ribosomal protein S13	369	Ribosomal protein -Small subunit
K02954	rpsN	small subunit ribosomal protein S14	186	Ribosomal protein -Small subunit
K02956	rpsO	small subunit ribosomal protein S15	267	Ribosomal protein -Small subunit
K02959	rpsP	small subunit ribosomal protein S16	384	Ribosomal protein -Small subunit
K02961	rpsQ	small subunit ribosomal protein S17	267	Ribosomal protein -Small subunit
K02963	rpsR	small subunit ribosomal protein S18	252	Ribosomal protein -Small subunit
K02965	rpsS	small subunit ribosomal protein S19	276	Ribosomal protein -Small subunit
K02968	rpsT	small subunit ribosomal protein S20	258	Ribosomal protein -Small subunit
K02863	rplA	large subunit ribosomal protein L1	696	Ribosomal protein -Large subunit
K02886	rplB	large subunit ribosomal protein L2	843	Ribosomal protein -Large subunit
K02906	rplC	large subunit ribosomal protein L3	822	Ribosomal protein -Large subunit
K02926	rplD	large subunit ribosomal protein L4	591	Ribosomal protein -Large subunit
K02931	rplE	large subunit ribosomal protein L5	558	Ribosomal protein -Large subunit
K02933	rplF	large subunit ribosomal protein L6	540	Ribosomal protein -Large subunit
K02935	rplL	large subunit ribosomal protein L7/L12	372	Ribosomal protein -Large subunit
K02939	rplI	large subunit ribosomal protein L9	438	Ribosomal protein -Large subunit
K02864	rplJ	large subunit ribosomal protein L10	690	Ribosomal protein -Large subunit
K02867	rplK	large subunit ribosomal protein L11	618	Ribosomal protein -Large subunit
K02871	rplM	large subunit ribosomal protein L13	435	Ribosomal protein -Large subunit
K02874	rplN	large subunit ribosomal protein L14	369	Ribosomal protein -Large subunit
K02876	rplO	large subunit ribosomal protein L15	435	Ribosomal protein -Large subunit
K02878	rplP	large subunit ribosomal protein L16	417	Ribosomal protein -Large subunit
K02879	rplQ	large subunit ribosomal protein L17	363	Ribosomal protein -Large subunit
K02881	rplR	large subunit ribosomal protein L18	354	Ribosomal protein -Large subunit
K02884	rplS	large subunit ribosomal protein L19	348	Ribosomal protein -Large subunit
K02887	rplT	large subunit ribosomal protein L20	354	Ribosomal protein -Large subunit
K02888	rplU	large subunit ribosomal protein L21	300	Ribosomal protein -Large subunit
K02890	rplV	large subunit ribosomal protein L22	336	Ribosomal protein -Large subunit
K02892	rplW	large subunit ribosomal protein L23	516	Ribosomal protein -Large subunit
K02895	rplX	large subunit ribosomal protein L24	501	Ribosomal protein -Large subunit
K02899	rpmA	large subunit ribosomal protein L27	294	Ribosomal protein -Large subunit
K02902	rpmB	large subunit ribosomal protein L28	195	Ribosomal protein -Large subunit
K02904	rpmC	large subunit ribosomal protein L29	234	Ribosomal protein -Large subunit
K02909	rpmE	large subunit ribosomal protein L31	219	Ribosomal protein -Large subunit
K02911	rpmF	large subunit ribosomal protein L32	165	Ribosomal protein -Large subunit
K02913	rpmG	large subunit ribosomal protein L33	144	Ribosomal protein -Large subunit
K02914	rpmH	large subunit ribosomal protein L34	150	Ribosomal protein -Large subunit
K02916	rpmI	large subunit ribosomal protein L35	189	Ribosomal protein -Large subunit
K02518	infA	translation initiation factor IF-1	213	Translation Initiation Factors
K02519	infB	translation initiation factor IF-2	1800	Translation Initiation Factors
K02520	infC	translation initiation factor IF-3	561	Translation Initiation Factors
K02357	tsf	elongation factor Ts	870	Translation Elongation Factors
K02358	tuf	elongation factor Tu	1188	Translation Elongation Factors
K02355	fusA	elongation factor G	2076	Translation Elongation Factors
K02356	efp	elongation factor P	564	Translation Elongation Factors
K02835	prfA	peptide chain release factor 1	1104	Peptide Chain Release Factors
K02838	frr	ribosome recycling factor	552	Peptide Chain Release Factors
K02493	hemK	release factor glutamine methyltransferase	693	Peptide Chain Release Factors
K01056	PTH1	peptidyl-tRNA hydrolase, PTH1 family	555	Peptide Chain Release Factors
K00604	MFMT, fmt	methionyl-tRNA formyltransferase	831	Aminoacyl-tRNA biosynthesis
K01866	YARS, tyrS	tyrosyl-tRNA synthetase	1236	Aminoacyl-tRNA biosynthesis
K01867	WARS, trpS	tryptophanyl-tRNA synthetase	987	Aminoacyl-tRNA biosynthesis
K01868	TARS, thrS	threonyl-tRNA synthetase	1719	Aminoacyl-tRNA biosynthesis
K01869	LARS, leuS	leucyl-tRNA synthetase	1911	Aminoacyl-tRNA biosynthesis
K01870	IARS, ileS	isoleucyl-tRNA synthetase	2673	Aminoacyl-tRNA biosynthesis
K01872	AARS, alaS	alanyl-tRNA synthetase	2514	Aminoacyl-tRNA biosynthesis
K01873	VARS, valS	valyl-tRNA synthetase	2469	Aminoacyl-tRNA biosynthesis
K01874	MARS, metG	methionyl-tRNA synthetase	1536	Aminoacyl-tRNA biosynthesis
K01875	SARS, serS	seryl-tRNA synthetase	1266	Aminoacyl-tRNA biosynthesis
K01876	DARS2, aspS	aspartyl-tRNA synthetase	1695	Aminoacyl-tRNA biosynthesis
K01880	GARS, glys1	glycyl-tRNA synthetase	1347	Aminoacyl-tRNA biosynthesis
K01881	PARS, proS	prolyl-tRNA synthetase	1428	Aminoacyl-tRNA biosynthesis
K01883	CARS, cysS	cysteinyl-tRNA synthetase	1209	Aminoacyl-tRNA biosynthesis
K01887	RARS, argS	arginyl-tRNA synthetase	1581	Aminoacyl-tRNA biosynthesis
K01889	FARSA, pheS	phenylalanyl-tRNA synthetase alpha chain	948	Aminoacyl-tRNA biosynthesis
K01890	FARSB, pheT	phenylalanyl-tRNA synthetase beta chain	2121	Aminoacyl-tRNA biosynthesis
K01892	HARS, hisS	histidyl-tRNA synthetase	1299	Aminoacyl-tRNA biosynthesis
K01893	NARS, asnS	asparaginyl-tRNA synthetase	1329	Aminoacyl-tRNA biosynthesis
K02433	QRSL1, gatA	aspartyl-tRNA(Asn)/glutamyl-tRNA(Gln) amidotransferase subunit A	1305	Aminoacyl-tRNA biosynthesis
K02434	PET112, gatB	aspartyl-tRNA(Asn)/glutamyl-tRNA(Gln) amidotransferase subunit B	1419	Aminoacyl-tRNA biosynthesis
K02435	GATC, gatC	aspartyl-tRNA(Asn)/glutamyl-tRNA(Gln) amidotransferase subunit C	285	Aminoacyl-tRNA biosynthesis
K04567	KARS, lysS	lysyl-tRNA synthetase	1476	Aminoacyl-tRNA biosynthesis
K09698	gltX	nondiscriminating glutamyl-tRNA synthetase	1374	Aminoacyl-tRNA biosynthesis

## Sheet: S8 - Gene transporters
KO-number	Gene	Product	Protein length (bp)	Type	Category
K10112	msmX, msmK, malK, sugC, ggtA, msiK	multiple sugar transport system ATP-binding protein	1947	Multiple sugar transporter	ABC transport system
K02025	ABC.MS.P	multiple sugar transport system permease protein	999	Multiple sugar transporter	ABC transport system
K02026	ABC.MS.P1	multiple sugar transport system permease protein	954	Multiple sugar transporter	ABC transport system
K07335	bmpA, bmpB, bmpC	basic membrane protein A and related proteins	1161	General nucleoside transporter	ABC transport system
K23535	nupB	general nucleoside transport system permease protein	1173	General nucleoside transporter	ABC transport system
K23536	nupC	general nucleoside transport system permease protein	909	General nucleoside transporter	ABC transport system
K23537	nupA	general nucleoside transport system ATP-binding protein	1533	General nucleoside transporter	ABC transport system
K02040	pstS	phosphate transport system substrate-binding protein	1083	Phosphate transporter	ABC transport system
K02037	pstC	phosphate transport system permease protein	2022	Phosphate transporter	ABC transport system
K02038	pstA	phosphate transport system permease protein	2022	Phosphate transporter	ABC transport system
K02036	pstB	phosphate transport system ATP-binding protein	903	Phosphate transporter	ABC transport system
K02044	phnD	phosphonate transport system substrate-binding	1194	Phosphonate transporter	ABC transport system
K02042	phnE	phosphonate transport system permease protein	2106	Phosphonate transporter	ABC transport system
K02041	phnC	phosphonate transport system ATP-binding protein	903	Phosphonate transporter	ABC transport system
K15581	oppB	oligopeptide transport system permease protein	996	Oligopeptide transporter	ABC transport system
K15582	oppC	oligopeptide transport system permease protein	1197	Oligopeptide transporter	ABC transport system
K15583	oppD	oligopeptide transport system ATP-binding protein	1134	Oligopeptide transporter	ABC transport system
K10823	oppF	oligopeptide transport system ATP-binding protein	2268	Oligopeptide transporter	ABC transport system
K25290	fhuA	ferric hydroxamate/heme transport system ATP-binding protein	798	Ferric hydroxamate/heme transporter	ABC transport system
K16785	ecfT	energy-coupling factor transport system permease	858	Energy-coupling factor transporter	ABC transport system
K16786	ecfA1	energy-coupling factor transport system ATP-binding protein	798	Energy-coupling factor transporter	ABC transport system
K16787	ecfA2	energy-coupling factor transport system ATP-binding protein	837	Energy-coupling factor transporter	ABC transport system
K01990	ABC-2.A	ABC-2 type transport system ATP-binding protein	831	ABC-2 type transporter	ABC transport system
K02004	ABC.CD.P	ABC transport system permease protein	3558	ABC-2 type transporter	ABC transport system
K02003	ABC.CD.A	ABC transport system ATP-binding protein	816	ABC-2 type transporter	ABC transport system
K06147	ABCB-BAC	ATP-binding casette, subfamily B, bacterial	1716	Other ABC transporters	ABC transport system
K02021	ABC.MR	ABC transport system ATP-binding protein	2028	Other ABC transporters	ABC transport system
K08483	ptsI	phosphoenolpyruvate-protein phosphotransferase	1707	Phosphotransferase sytem	Phosphotransferase sytem
K02784	ptsH	phosphocarrier protein HPr	264	Phosphotransferase sytem	Phosphotransferase sytem
K02770	fruA	fructose PTS system EIIBC or EIIC component	2109	Phosphotransferase sytem	Phosphotransferase sytem
K02760	celA	cellobiose PTS system EIIB component	171	Phosphotransferase sytem	Phosphotransferase sytem
K06213	mgtE	magnesium transporter	1377		Other transporters
K03699	tlyC	magnesium and cobalt exporter	1209		Other transporters
K07301	yrbG	cation:H+ antiporter	1032		Other transporters
K03498	trkH	trk/ktr system potassium uptake protein	1539		Other transporters
K03499	trkA	trk/ktr system potassium uptake protein	735		Other transporters
K10974	codB	cytosine permease	1281		Other transporters
K06901	pbuG	adenine/guanine/hypoxanthine permease	1560		Other transporters
K23675	fmnP	riboflavin transporter	594		Other transporters

## Sheet: S9- Genes secretion systems
KO-number	Gene	Product	Protein length (bp)	Category
K01493	comEB	dCMP deaminase	420	Type II secretion system
K02238	comEC	competence protein ComEC	1116	Type II secretion system
K03070	secA	preprotein translocase subunit SecA	2571	Sec-secretion system
K12257	secDF	SecD/SecF fusion protein	2517	Sec-secretion system
K03073	secE	preprotein translocase subunit SecE	183	Sec-secretion system
K03075	secG	preprotein translocase subunit SecG	231	Sec-secretion system
K03076	secY	preprotein translocase subunit SecY	1515	Sec-secretion system
K03106	ffh	signal recognition particle subunit SRP54	1347	Sec-secretion system
K03110	ftsY	fused signal recognition particle receptor	1119	Sec-secretion system
K03217	yidC	YidC/Oxa1 family membrane protein insertase	1764	Sec-secretion system

## Sheet: S10- dDDH
Query strain	Subject strain	dDDH (d0, in %)	C.I. (d0, in %)	dDDH (d4, in %)	C.I. (d4, in %)	dDDH (d6, in %)	C.I. (d6, in %)	G+C content difference (in %)
'Ca.M.mahonii'	Mycoplasma mobile 163K	12.6	[10.0 - 15.9]	27.9	[25.5 - 30.4]	13	[10.7 - 15.8]	5.12
'Ca.M.mahonii'	Mycoplasma iguanae 2327	12.6	[10.0 - 15.9]	27.1	[24.7 - 29.5]	13.1	[10.7 - 15.8]	3.12
'Ca.M.mahonii'	Mycoplasma zalophi CSL 4296	12.7	[10.0 - 16.0]	27.1	[24.8 - 29.6]	13.1	[10.8 - 15.8]	4.82
'Ca.M.mahonii'	Mycoplasma simbae ATCC 49888	12.7	[10.0 - 15.9]	27	[24.7 - 29.5]	13.1	[10.7 - 15.8]	1.71
'Ca.M.mahonii'	Mycoplasma miroungirhinis Mirounga ES2806-NAS	12.7	[10.0 - 16.0]	27	[24.6 - 29.5]	13.1	[10.8 - 15.8]	6.01
'Ca.M.mahonii'	Metamycoplasma spumans ATCC 19526	12.6	[10.0 - 15.9]	26.1	[23.7 - 28.5]	13	[10.7 - 15.8]	2.77
'Ca.M.mahonii'	Metamycoplasma neophronis DSM 24097	12.6	[9.9 - 15.9]	25.9	[23.6 - 28.4]	13	[10.7 - 15.8]	0.07
'Ca.M.mahonii'	Metamycoplasma arthritidis NCTC 10162	12.6	[9.9 - 15.9]	25.7	[23.4 - 28.2]	13	[10.7 - 15.8]	0.68
'Ca.M.mahonii'	Mycoplasma tauri ATCC BAA-1891T	12.6	[10.0 - 15.9]	25.1	[22.8 - 27.6]	13	[10.7 - 15.8]	3.15
'Ca.M.mahonii'	Mycoplasmopsis pulmonis NCTC 10139	12.6	[10.0 - 15.9]	24.7	[22.3 - 27.1]	13	[10.7 - 15.8]	3.55
'Ca.M.mahonii'	Mesomycoplasma molare ATCC 27746	12.8	[10.1 - 16.1]	24.6	[22.3 - 27.1]	13.2	[10.9 - 16.0]	5.2
'Ca.M.mahonii'	Metamycoplasma hominis ATCC 23114	12.7	[10.0 - 16.0]	24.5	[22.2 - 27.0]	13.1	[10.8 - 15.8]	2.95
'Ca.M.mahonii'	Mycoplasma procyoni LR5794	12.7	[10.0 - 16.0]	23.9	[21.6 - 26.4]	13.1	[10.7 - 15.8]	1.05
'Ca.M.mahonii'	Mycoplasma todarodis 5H	12.7	[10.0 - 16.0]	23.6	[21.3 - 26.1]	13.1	[10.8 - 15.9]	0.79
'Ca.M.mahonii'	Mesomycoplasma lagogenitalium 12MS	12.7	[10.0 - 16.0]	23.3	[21.0 - 25.8]	13.1	[10.8 - 15.9]	5.23
'Ca.M.mahonii'	Mycoplasma marinum PE	12.7	[10.0 - 16.0]	22.8	[20.5 - 25.3]	13.1	[10.8 - 15.9]	1.65
'Ca.M.mahonii'	Mycoplasmopsis agassizii ATCC 700616	12.6	[10.0 - 15.9]	21.6	[19.4 - 24.1]	13	[10.7 - 15.8]	1.62
'Ca.M.mahonii'	Mycoplasma gypis B1/T1	12.8	[10.1 - 16.0]	21.5	[19.3 - 24.0]	13.1	[10.8 - 15.9]	2.05
'Ca.M.mahonii'	Mesomycoplasma moatsii ATCC 27625	12.7	[10.0 - 16.0]	21.4	[19.2 - 23.9]	13.1	[10.8 - 15.8]	3.62

[truncated: 2 more sheets: S11- GTDB-TK, S12 - GenBank IDs]
