# Supplementary material for: Genomic characterization of a novel, widely distributed Mycoplasma species “Candidatus Mycoplasma mahonii” associated with the brittlestar Gorgonocephalus chilensis
Source: PLoS One. 2023 Aug 24;18(8):e0290305. doi: 10.1371/journal.pone.0290305 (PMC10449156; doi:10.1371/journal.pone.0290305)
Supplement: S4 Table — (XLSX) [file pone.0290305.s012.xlsx]

## Sheet: Sheet1
#query	seed_ortholog	evalue	score	eggNOG_OGs	max_annot_lvl	COG_category	Description	Preferred_name	GOs	EC	KEGG_ko	KEGG_Pathway	KEGG_Module	KEGG_Reaction	KEGG_rclass	BRITE	KEGG_TC	CAZy	BiGG_Reaction	PFAMs
M.mahonii.peg.268	1276227.SCHRY_v1c08660	6.28e-22	92	2ETGG@1|root,33M0B@2|Bacteria,3WU71@544448|Tenericutes	544448|Tenericutes	-	-	-	-	-	-	-	-	-	-	-	-	-	-	-
M.mahonii.peg.365	267748.MMOB1970	4.16e-14	81.3	2BHPH@1|root,32BSP@2|Bacteria,3WTK2@544448|Tenericutes	544448|Tenericutes	-	-	-	-	-	-	-	-	-	-	-	-	-	-	-
M.mahonii.peg.592	1289135.A966_09881	2.35e-11	65.1	2F75D@1|root,33ZKW@2|Bacteria	2|Bacteria	-	-	-	-	-	-	-	-	-	-	-	-	-	-	-
M.mahonii.peg.657	272635.MYPU_1750	1.03e-18	79	2BPUA@1|root,32IMS@2|Bacteria,3WTW6@544448|Tenericutes	544448|Tenericutes	-	-	-	-	-	-	-	-	-	-	-	-	-	-	-
M.mahonii.peg.773	262719.MHJ_0247	3.17e-12	65.1	29ZVE@1|root,30MWK@2|Bacteria,3WTVV@544448|Tenericutes	544448|Tenericutes	-	-	-	-	-	-	-	-	-	-	-	-	-	-	-
M.mahonii.peg.1	45361.MCJ_000700	8.27e-84	271	COG1249@1|root,COG1249@2|Bacteria,3WT6R@544448|Tenericutes	544448|Tenericutes	C	dehydrogenase	pdhD	GO:0005575,GO:0005622,GO:0005623,GO:0005737,GO:0044424,GO:0044464	1.8.1.4	ko:K00382	ko00010,ko00020,ko00260,ko00280,ko00620,ko00630,ko00640,ko01100,ko01110,ko01120,ko01130,ko01200,map00010,map00020,map00260,map00280,map00620,map00630,map00640,map01100,map01110,map01120,map01130,map01200	M00009,M00011,M00036,M00307,M00532	R00209,R01221,R01698,R03815,R07618,R08549	RC00004,RC00022,RC00583,RC02742,RC02833,RC02834	br01601,ko00000,ko00001,ko00002,ko01000,ko04147	-	-	-	Biotin_lipoyl,Pyr_redox_2,Pyr_redox_dim
M.mahonii.peg.59	267748.MMOB1840	1.03e-102	310	COG0492@1|root,COG0492@2|Bacteria,3WT71@544448|Tenericutes	544448|Tenericutes	C	Belongs to the class-II pyridine nucleotide-disulfide oxidoreductase family	trxB	-	1.8.1.9	ko:K00384	ko00450,map00450	-	R02016,R03596,R09372	RC00013,RC02518,RC02873	ko00000,ko00001,ko01000	-	-	-	Pyr_redox_2
M.mahonii.peg.100	1034808.GIG_03752	2.79e-90	268	COG0221@1|root,COG0221@2|Bacteria,3WTDN@544448|Tenericutes	544448|Tenericutes	C	Catalyzes the hydrolysis of inorganic pyrophosphate (PPi) forming two phosphate ions	ppa	-	3.6.1.1	ko:K01507	ko00190,map00190	-	-	-	ko00000,ko00001,ko01000	-	-	-	Pyrophosphatase
M.mahonii.peg.144	1246955.MCYN_0517	9.5e-95	290	COG0280@1|root,COG0280@2|Bacteria,3WSW4@544448|Tenericutes	544448|Tenericutes	C	phosphate acetyltransferase	pta	-	2.3.1.8	ko:K00625	ko00430,ko00620,ko00640,ko00680,ko00720,ko01100,ko01120,ko01200,map00430,map00620,map00640,map00680,map00720,map01100,map01120,map01200	M00357,M00579	R00230,R00921	RC00004,RC02746,RC02816	ko00000,ko00001,ko00002,ko01000	-	-	-	PTA_PTB
M.mahonii.peg.156	272635.MYPU_0230	3.25e-188	539	COG0446@1|root,COG0446@2|Bacteria,3WT2T@544448|Tenericutes	544448|Tenericutes	C	nadh oxidase	nox	-	-	-	-	-	-	-	-	-	-	-	Pyr_redox_2,Pyr_redox_dim
M.mahonii.peg.161	747682.MALL_0694	1.51e-110	332	COG1052@1|root,COG1052@2|Bacteria,3WSZZ@544448|Tenericutes	544448|Tenericutes	C	Belongs to the D-isomer specific 2-hydroxyacid dehydrogenase family	-	-	1.1.1.28	ko:K03778	ko00620,ko01120,map00620,map01120	-	R00704	RC00044	ko00000,ko00001,ko01000	-	-	-	2-Hacid_dh,2-Hacid_dh_C
M.mahonii.peg.313	267748.MMOB4270	2.15e-68	219	COG0569@1|root,COG0569@2|Bacteria,3WSW5@544448|Tenericutes	544448|Tenericutes	C	potassium uptake protein	ktrA	-	-	ko:K03499	-	-	-	-	ko00000,ko02000	2.A.38.1,2.A.38.4	-	-	TrkA_C,TrkA_N
M.mahonii.peg.402	267748.MMOB2150	1.94e-78	244	COG0356@1|root,COG0356@2|Bacteria,3WTMD@544448|Tenericutes	544448|Tenericutes	C	ATP synthase	atpB	-	-	ko:K02108	ko00190,ko00195,ko01100,map00190,map00195,map01100	M00157	-	-	ko00000,ko00001,ko00002,ko00194,ko03110	3.A.2.1	-	-	ATP-synt_A
M.mahonii.peg.403	650150.ERH_0366	1.19e-13	67.4	COG0636@1|root,COG0636@2|Bacteria,1VEHP@1239|Firmicutes,3VRWB@526524|Erysipelotrichia	526524|Erysipelotrichia	C	F(1)F(0) ATP synthase produces ATP from ADP in the presence of a proton or sodium gradient. F-type ATPases consist of two structural domains, F(1) containing the extramembraneous catalytic core and F(0) containing the membrane proton channel, linked together by a central stalk and a peripheral stalk. During catalysis, ATP synthesis in the catalytic domain of F(1) is coupled via a rotary mechanism…	atpE	-	-	ko:K02110	ko00190,ko00195,ko01100,map00190,map00195,map01100	M00157	-	-	ko00000,ko00001,ko00002,ko00194	3.A.2.1	-	-	ATP-synt_C
M.mahonii.peg.407	272635.MYPU_2670	1.7e-67	218	COG0224@1|root,COG0224@2|Bacteria,3WTK1@544448|Tenericutes	544448|Tenericutes	C	Produces ATP from ADP in the presence of a proton gradient across the membrane. The gamma chain is believed to be important in regulating ATPase activity and the flow of protons through the CF(0) complex	atpG	-	-	ko:K02115	ko00190,ko00195,ko01100,map00190,map00195,map01100	M00157	-	-	ko00000,ko00001,ko00002,ko00194	3.A.2.1	-	-	ATP-synt
M.mahonii.peg.408	1391646.AVSU01000012_gene1799	5.7e-253	704	COG0055@1|root,COG0055@2|Bacteria,1TPGF@1239|Firmicutes,2489W@186801|Clostridia,25QEH@186804|Peptostreptococcaceae	186801|Clostridia	C	Produces ATP from ADP in the presence of a proton gradient across the membrane. The catalytic sites are hosted primarily by the beta subunits	atpD	GO:0005575,GO:0005623,GO:0005886,GO:0016020,GO:0044464,GO:0071944	3.6.3.14	ko:K02112	ko00190,ko00195,ko01100,map00190,map00195,map01100	M00157	-	-	ko00000,ko00001,ko00002,ko00194,ko01000	3.A.2.1	-	-	ATP-synt_ab,ATP-synt_ab_N
M.mahonii.peg.409	272635.MYPU_2650	6.83e-23	94.4	COG0355@1|root,COG0355@2|Bacteria,3WTQG@544448|Tenericutes	544448|Tenericutes	C	Produces ATP from ADP in the presence of a proton gradient across the membrane	atpC	-	-	ko:K02114	ko00190,ko00195,ko01100,map00190,map00195,map01100	M00157	-	-	ko00000,ko00001,ko00002,ko00194	3.A.2.1	-	-	ATP-synt_DE,ATP-synt_DE_N
M.mahonii.peg.421	272633	1.71e-91	287	COG1979@1|root,COG1979@2|Bacteria,3WTK7@544448|Tenericutes	544448|Tenericutes	C	Iron-containing alcohol dehydrogenase	bdhA	-	-	ko:K00100	ko00650,ko01120,map00650,map01120	-	R03544,R03545	RC00087	ko00000,ko00001,ko01000	-	-	-	Fe-ADH
M.mahonii.peg.432	267748.MMOB3510	3.32e-66	209	COG1182@1|root,COG1182@2|Bacteria,3WSZ4@544448|Tenericutes	544448|Tenericutes	C	Catalyzes the reductive cleavage of azo bond in aromatic azo compounds to the corresponding amines. Requires NADH, but not NADPH, as an electron donor for its activity	acpD	-	-	ko:K01118	-	-	-	-	ko00000,ko01000	-	-	-	Flavodoxin_2
M.mahonii.peg.442	267748.MMOB2960	4.43e-136	407	COG0055@1|root,COG0055@2|Bacteria,3WSWJ@544448|Tenericutes	544448|Tenericutes	C	ATP synthase	-	-	3.6.3.14	ko:K02112	ko00190,ko00195,ko01100,map00190,map00195,map01100	M00157	-	-	ko00000,ko00001,ko00002,ko00194,ko01000	3.A.2.1	-	-	ATP-synt_ab
M.mahonii.peg.443	267748.MMOB2970	4.48e-112	348	COG0056@1|root,COG0056@2|Bacteria,3WSUY@544448|Tenericutes	544448|Tenericutes	C	ATP synthase	-	-	3.6.3.14	ko:K02111	ko00190,ko00195,ko01100,map00190,map00195,map01100	M00157	-	-	ko00000,ko00001,ko00002,ko00194,ko01000	3.A.2.1	-	-	ATP-synt_ab,ATP-synt_ab_C
M.mahonii.peg.562	525367.HMPREF0556_10568	5.83e-81	254	COG0656@1|root,COG0656@2|Bacteria,1TPM1@1239|Firmicutes,4HARE@91061|Bacilli,26MGS@186820|Listeriaceae	91061|Bacilli	C	Aldo/keto reductase family	-	-	-	-	-	-	-	-	-	-	-	-	Aldo_ket_red
M.mahonii.peg.677	1188240.MYEA_2260	1.02e-127	385	COG1012@1|root,COG1012@2|Bacteria,3WT5K@544448|Tenericutes	544448|Tenericutes	C	Belongs to the aldehyde dehydrogenase family	gapN	-	1.2.1.18,1.2.1.27,1.2.1.88,1.2.1.9	ko:K00131,ko:K00140,ko:K00294	ko00010,ko00030,ko00250,ko00280,ko00330,ko00410,ko00562,ko00640,ko01100,ko01120,ko01200,map00010,map00030,map00250,map00280,map00330,map00410,map00562,map00640,map01100,map01120,map01200	M00013,M00308,M00633	R00245,R00705,R00706,R00707,R00708,R00922,R00935,R01058,R04444,R04445,R05051	RC00004,RC00080,RC00216,RC00242,RC00255,RC02723,RC02817	ko00000,ko00001,ko00002,ko01000	-	-	-	Aldedh
M.mahonii.peg.777	272635.MYPU_7640	1.17e-165	474	COG1071@1|root,COG1071@2|Bacteria,3WSVZ@544448|Tenericutes	544448|Tenericutes	C	pyruvate dehydrogenase e1 component, alpha subunit	pdhA	GO:0003674,GO:0005488,GO:0005515,GO:0140030,GO:0140032	1.2.4.1	ko:K00161	ko00010,ko00020,ko00620,ko01100,ko01110,ko01120,ko01130,ko01200,ko04066,ko04922,ko05230,map00010,map00020,map00620,map01100,map01110,map01120,map01130,map01200,map04066,map04922,map05230	M00307	R00014,R00209,R01699,R03270	RC00004,RC00027,RC00627,RC02742,RC02744,RC02882	br01601,ko00000,ko00001,ko00002,ko01000	-	-	-	E1_dh
M.mahonii.peg.778	1246955.MCYN_0510	1.99e-168	478	COG0022@1|root,COG0022@2|Bacteria,3WSYT@544448|Tenericutes	544448|Tenericutes	C	dehydrogenase e1 component	pdhB	GO:0003674,GO:0005488,GO:0005515,GO:0140030,GO:0140032	1.2.4.1,1.2.4.4	ko:K00162,ko:K11381	ko00010,ko00020,ko00280,ko00620,ko00640,ko01100,ko01110,ko01120,ko01130,ko01200,ko04066,ko04922,ko05230,map00010,map00020,map00280,map00620,map00640,map01100,map01110,map01120,map01130,map01200,map04066,map04922,map05230	M00036,M00307	R00014,R00209,R01699,R03270,R07599,R07600,R07601,R07602,R07603,R07604,R10996,R10997	RC00004,RC00027,RC00627,RC02742,RC02743,RC02744,RC02882,RC02883,RC02949,RC02953	br01601,ko00000,ko00001,ko00002,ko01000	-	-	-	Transket_pyr,Transketolase_C
M.mahonii.peg.779	267748.MMOB5810	3.35e-109	336	COG0508@1|root,COG0508@2|Bacteria,3WT4M@544448|Tenericutes	544448|Tenericutes	C	component of pyruvate dehydrogenase complex	pdhC	-	2.3.1.12	ko:K00627	ko00010,ko00020,ko00620,ko01100,ko01110,ko01120,ko01130,ko01200,map00010,map00020,map00620,map01100,map01110,map01120,map01130,map01200	M00307	R00209,R02569	RC00004,RC02742,RC02857	br01601,ko00000,ko00001,ko00002,ko01000	-	-	-	2-oxoacid_dh,Biotin_lipoyl,E3_binding
M.mahonii.peg.780	1246955.MCYN_0508	1.74e-87	281	COG1249@1|root,COG1249@2|Bacteria,3WT6R@544448|Tenericutes	544448|Tenericutes	C	dehydrogenase	pdhD	GO:0005575,GO:0005622,GO:0005623,GO:0005737,GO:0044424,GO:0044464	1.8.1.4	ko:K00382	ko00010,ko00020,ko00260,ko00280,ko00620,ko00630,ko00640,ko01100,ko01110,ko01120,ko01130,ko01200,map00010,map00020,map00260,map00280,map00620,map00630,map00640,map01100,map01110,map01120,map01130,map01200	M00009,M00011,M00036,M00307,M00532	R00209,R01221,R01698,R03815,R07618,R08549	RC00004,RC00022,RC00583,RC02742,RC02833,RC02834	br01601,ko00000,ko00001,ko00002,ko01000,ko04147	-	-	-	Biotin_lipoyl,Pyr_redox_2,Pyr_redox_dim
M.mahonii.peg.54	751994.AGIG01000034_gene379	4.77e-25	112	COG0544@1|root,COG0544@2|Bacteria,1MUJP@1224|Proteobacteria,1RNZE@1236|Gammaproteobacteria,1J4Y1@118884|unclassified Gammaproteobacteria	1236|Gammaproteobacteria	D	Involved in protein export. Acts as a chaperone by maintaining the newly synthesized protein in an open conformation. Functions as a peptidyl-prolyl cis-trans isomerase	tig	GO:0000413,GO:0003674,GO:0003755,GO:0003824,GO:0005488,GO:0005515,GO:0005575,GO:0005622,GO:0005623,GO:0005737,GO:0005829,GO:0006457,GO:0006458,GO:0006464,GO:0006807,GO:0006950,GO:0008150,GO:0008152,GO:0009266,GO:0009408,GO:0009628,GO:0009987,GO:0016853,GO:0016859,GO:0018193,GO:0018208,GO:0019538,GO:0036211,GO:0042802,GO:0043021,GO:0043022,GO:0043170,GO:0043335,GO:0043412,GO:0044183,GO:0044237,GO:…	-	ko:K03545	-	-	-	-	ko00000	-	-	-	FKBP_C,Trigger_C,Trigger_N
M.mahonii.peg.81	1188236.MARG_3480	1.29e-145	423	COG0552@1|root,COG0552@2|Bacteria,3WSVC@544448|Tenericutes	544448|Tenericutes	D	Involved in targeting and insertion of nascent membrane proteins into the cytoplasmic membrane. Acts as a receptor for the complex formed by the signal recognition particle (SRP) and the ribosome-nascent chain (RNC)	ftsY	-	-	ko:K03110	ko02024,ko03060,ko03070,map02024,map03060,map03070	M00335	-	-	ko00000,ko00001,ko00002,ko02044	3.A.5.1,3.A.5.2,3.A.5.7	-	-	SRP54,SRP54_N
M.mahonii.peg.117	333138.LQ50_06190	5.83e-27	108	COG0544@1|root,COG0544@2|Bacteria,1TQQ8@1239|Firmicutes,4H9Q8@91061|Bacilli,1ZBRE@1386|Bacillus	91061|Bacilli	D	Involved in protein export. Acts as a chaperone by maintaining the newly synthesized protein in an open conformation. Functions as a peptidyl-prolyl cis-trans isomerase	tig	GO:0005575,GO:0005622,GO:0005623,GO:0005737,GO:0044424,GO:0044464	-	ko:K03545	-	-	-	-	ko00000	-	-	-	FKBP_C,Trigger_C,Trigger_N
M.mahonii.peg.211	747682.MALL_0736	4.45e-276	774	COG0445@1|root,COG0445@2|Bacteria,3WSX0@544448|Tenericutes	544448|Tenericutes	D	NAD-binding protein involved in the addition of a carboxymethylaminomethyl (cmnm) group at the wobble position (U34) of certain tRNAs, forming tRNA-cmnm(5)s(2)U34	gidA	-	-	ko:K03495	-	-	R08701	RC00053,RC00209,RC00870	ko00000,ko03016,ko03036	-	-	-	GIDA,GIDA_assoc
M.mahonii.peg.281	1034808.GIG_03537	1.89e-51	170	COG0218@1|root,COG0218@2|Bacteria,3WT9C@544448|Tenericutes	544448|Tenericutes	D	Necessary for normal cell division and for the maintenance of normal septation	engB	-	-	ko:K03978	-	-	-	-	ko00000,ko03036	-	-	-	MMR_HSR1
M.mahonii.peg.307	272635.MYPU_7140	0	922	COG1196@1|root,COG1196@2|Bacteria,3WSUR@544448|Tenericutes	544448|Tenericutes	D	Required for chromosome condensation and partitioning	smc	-	-	ko:K03529	-	-	-	-	ko00000,ko03036	-	-	-	SMC_N,SMC_hinge
M.mahonii.peg.323	272635.MYPU_4910	3.14e-143	419	COG0206@1|root,COG0206@2|Bacteria,3WT2P@544448|Tenericutes	544448|Tenericutes	D	Essential cell division protein that forms a contractile ring structure (Z ring) at the future cell division site. The regulation of the ring assembly controls the timing and the location of cell division. One of the functions of the FtsZ ring is to recruit other cell division proteins to the septum to produce a new cell wall between the dividing cells. Binds GTP and shows GTPase activity	ftsZ	GO:0008150,GO:0009987,GO:0051301	-	ko:K03531	ko04112,map04112	-	-	-	ko00000,ko00001,ko02048,ko03036,ko04812	-	-	-	FtsZ_C,Tubulin
M.mahonii.peg.486	267748.MMOB4760	1.69e-61	196	COG1386@1|root,COG1386@2|Bacteria,3WT47@544448|Tenericutes	544448|Tenericutes	D	Participates in chromosomal partition during cell division. May act via the formation of a condensin-like complex containing Smc and ScpA that pull DNA away from mid-cell into both cell halves	scpB	-	-	ko:K06024	-	-	-	-	ko00000,ko03036	-	-	-	SMC_ScpB
M.mahonii.peg.487	267748.MMOB4770	2.3e-73	230	COG1354@1|root,COG1354@2|Bacteria,3WT8M@544448|Tenericutes	544448|Tenericutes	D	Participates in chromosomal partition during cell division. May act via the formation of a condensin-like complex containing Smc and ScpB that pull DNA away from mid-cell into both cell halves	scpA	-	-	ko:K05896	-	-	-	-	ko00000,ko03036	-	-	-	SMC_ScpA
M.mahonii.peg.729	243272.MARTH_orf854	4.23e-72	231	COG0037@1|root,COG0037@2|Bacteria,3WTGG@544448|Tenericutes	544448|Tenericutes	D	Ligates lysine onto the cytidine present at position 34 of the AUA codon-specific tRNA(Ile) that contains the anticodon CAU, in an ATP-dependent manner. Cytidine is converted to lysidine, thus changing the amino acid specificity of the tRNA from methionine to isoleucine	tilS	-	2.4.2.8,6.3.4.19	ko:K04075,ko:K15780	ko00230,ko01100,ko01110,map00230,map01100,map01110	-	R01132,R01229,R02142,R09597	RC00063,RC00122,RC02633,RC02634	ko00000,ko00001,ko01000,ko03016	-	-	-	ATP_bind_3,TilS_C
M.mahonii.peg.24	1118964.MOS_072	1.19e-141	432	COG3842@1|root,COG3842@2|Bacteria,3WT5C@544448|Tenericutes	544448|Tenericutes	E	Belongs to the ABC transporter superfamily	ugpC	-	-	ko:K10112	ko02010,map02010	M00194,M00196,M00197,M00200,M00201,M00206,M00207,M00491,M00602,M00605,M00606	-	-	ko00000,ko00001,ko00002,ko02000	3.A.1.1	-	-	ABC_tran,TOBE_2
M.mahonii.peg.129	1188240.MYEA_6100	1.06e-113	338	COG0549@1|root,COG0549@2|Bacteria,3WSUJ@544448|Tenericutes	544448|Tenericutes	E	Belongs to the carbamate kinase family	arcC	-	2.7.2.2	ko:K00926	ko00220,ko00230,ko00910,ko01100,ko01120,ko01200,map00220,map00230,map00910,map01100,map01120,map01200	-	R00150,R01395	RC00002,RC00043,RC02803,RC02804	ko00000,ko00001,ko01000	-	-	-	AA_kinase
M.mahonii.peg.131	838561.P344_01075	3.69e-141	409	COG0078@1|root,COG0078@2|Bacteria,3WT22@544448|Tenericutes	544448|Tenericutes	E	Reversibly catalyzes the transfer of the carbamoyl group from carbamoyl phosphate (CP) to the N(epsilon) atom of ornithine (ORN) to produce L-citrulline	arcB	-	2.1.3.3	ko:K00611	ko00220,ko01100,ko01110,ko01130,ko01230,map00220,map01100,map01110,map01130,map01230	M00029,M00844	R01398	RC00096	ko00000,ko00001,ko00002,ko01000	-	-	-	OTCace,OTCace_N
M.mahonii.peg.132	1301100.HG529415_gene2964	8.88e-124	371	COG2235@1|root,COG2235@2|Bacteria,1TQWS@1239|Firmicutes,249V9@186801|Clostridia,36DPX@31979|Clostridiaceae	186801|Clostridia	E	Arginine dihydrolase	arcA	-	3.5.3.6	ko:K01478	ko00220,ko01100,ko01110,ko01130,map00220,map01100,map01110,map01130	-	R00552	RC00177	ko00000,ko00001,ko01000	-	-	-	Amidinotransf
M.mahonii.peg.400	272635.MYPU_3390	1.56e-183	523	COG0112@1|root,COG0112@2|Bacteria,3WSZW@544448|Tenericutes	544448|Tenericutes	E	Catalyzes the reversible interconversion of serine and glycine with tetrahydrofolate (THF) serving as the one-carbon carrier. This reaction serves as the major source of one-carbon groups required for the biosynthesis of purines, thymidylate, methionine, and other important biomolecules. Also exhibits THF- independent aldolase activity toward beta-hydroxyamino acids, producing glycine and aldehyd…	glyA	-	2.1.2.1	ko:K00600	ko00260,ko00460,ko00630,ko00670,ko00680,ko01100,ko01110,ko01120,ko01130,ko01200,ko01230,ko01523,map00260,map00460,map00630,map00670,map00680,map01100,map01110,map01120,map01130,map01200,map01230,map01523	M00140,M00141,M00346,M00532	R00945,R09099	RC00022,RC00112,RC01583,RC02958	ko00000,ko00001,ko00002,ko01000	-	-	-	SHMT
M.mahonii.peg.439	262723.MS53_0330	1.3e-35	151	COG3842@1|root,COG3842@2|Bacteria,3WT5C@544448|Tenericutes	544448|Tenericutes	E	Belongs to the ABC transporter superfamily	ugpC	-	-	ko:K10112	ko02010,map02010	M00194,M00196,M00197,M00200,M00201,M00206,M00207,M00491,M00602,M00605,M00606	-	-	ko00000,ko00001,ko00002,ko02000	3.A.1.1	-	-	ABC_tran,TOBE_2
M.mahonii.peg.468	295358.mhp217	2.57e-103	317	COG0520@1|root,COG0520@2|Bacteria,3WT3J@544448|Tenericutes	544448|Tenericutes	E	Catalyzes the removal of elemental sulfur and selenium atoms from L-cysteine, L-cystine, L-selenocysteine, and L- selenocystine to produce L-alanine	nifS	-	2.8.1.7,4.4.1.16	ko:K11717	ko00450,ko01100,map00450,map01100	-	R03599,R11528	RC00961,RC01789,RC02313	ko00000,ko00001,ko01000	-	-	-	Aminotran_5
M.mahonii.peg.475	267748.MMOB5500	3.78e-117	349	COG0006@1|root,COG0006@2|Bacteria,3WSXU@544448|Tenericutes	544448|Tenericutes	E	XAA-PRO aminopeptidase	pepP	-	3.4.11.9,3.4.13.9	ko:K01262,ko:K01271	-	-	-	-	ko00000,ko01000,ko01002	-	-	-	Creatinase_N,Peptidase_M24
M.mahonii.peg.496	747682.MALL_0333	1.21e-106	315	COG0024@1|root,COG0024@2|Bacteria,3WT36@544448|Tenericutes	544448|Tenericutes	E	Methionine aminopeptidase	map	-	3.4.11.18	ko:K01265	-	-	-	-	ko00000,ko01000,ko01002	-	-	-	Peptidase_M24
M.mahonii.peg.578	512564.MCRO_0619	3.66e-186	545	COG1164@1|root,COG1164@2|Bacteria,3WT06@544448|Tenericutes	544448|Tenericutes	E	hmm tigr00181	pepF	-	-	ko:K08602	-	-	-	-	ko00000,ko01000,ko01002	-	-	-	Peptidase_M3,Peptidase_M3_N
M.mahonii.peg.612	512564.MCRO_0111	5.24e-159	464	COG0260@1|root,COG0260@2|Bacteria,3WSXR@544448|Tenericutes	544448|Tenericutes	E	Belongs to the peptidase M17 family	pepA	-	3.4.11.1	ko:K01255	ko00480,ko01100,map00480,map01100	-	R00899,R04951	RC00096,RC00141	ko00000,ko00001,ko01000,ko01002	-	-	-	Peptidase_M17
M.mahonii.peg.615	441768.ACL_1219	4.76e-47	181	COG4608@1|root,COG4608@2|Bacteria,3WV3J@544448|Tenericutes	544448|Tenericutes	E	Oligopeptide/dipeptide transporter, C-terminal region	oppF	-	-	ko:K02032,ko:K10823	ko01501,ko02010,ko02024,map01501,map02010,map02024	M00239,M00439	-	-	ko00000,ko00001,ko00002,ko02000	3.A.1.5,3.A.1.5.1,3.A.1.5.18,3.A.1.5.19,3.A.1.5.25	-	-	ABC_tran,oligo_HPY
M.mahonii.peg.616	267748.MMOB4490	8.49e-105	332	COG0444@1|root,COG0444@2|Bacteria,3WSW1@544448|Tenericutes	544448|Tenericutes	EP	Belongs to the ABC transporter superfamily	oppD	-	-	ko:K02031,ko:K15583	ko01501,ko02010,ko02024,map01501,map02010,map02024	M00239,M00439	-	-	ko00000,ko00001,ko00002,ko02000	3.A.1.5,3.A.1.5.1,3.A.1.5.18,3.A.1.5.19,3.A.1.5.25	-	-	ABC_tran,oligo_HPY
M.mahonii.peg.617	1078083.HMPREF1208_00379	6.66e-30	125	COG1173@1|root,COG1173@2|Bacteria,1TP4R@1239|Firmicutes,4H9PZ@91061|Bacilli,4GWYG@90964|Staphylococcaceae	91061|Bacilli	EP	permease	oppC	-	-	ko:K15582	ko01501,ko02010,ko02024,map01501,map02010,map02024	M00439	-	-	ko00000,ko00001,ko00002,ko02000	3.A.1.5.1,3.A.1.5.18,3.A.1.5.19,3.A.1.5.25	-	-	BPD_transp_1,OppC_N
M.mahonii.peg.7	1443122.Z958_01845	1.51e-38	138	COG0572@1|root,COG0572@2|Bacteria,1TQ4V@1239|Firmicutes,24850@186801|Clostridia,36DNP@31979|Clostridiaceae	186801|Clostridia	F	Cytidine monophosphokinase	udk	-	2.7.1.48	ko:K00876	ko00240,ko00983,ko01100,map00240,map00983,map01100	-	R00513,R00516,R00517,R00962,R00964,R00967,R00968,R00970,R01548,R01549,R01880,R02091,R02096,R02097,R02327,R02332,R02371,R02372,R08232	RC00002,RC00017	ko00000,ko00001,ko01000	-	-	-	PRK
M.mahonii.peg.57	289397.MBOVPG45_0100	1.77e-67	220	COG1493@1|root,COG1493@2|Bacteria,3WT16@544448|Tenericutes	544448|Tenericutes	F	Catalyzes the ATP- as well as the pyrophosphate- dependent phosphorylation of a specific serine residue in HPr, a phosphocarrier protein of the phosphoenolpyruvate-dependent sugar phosphotransferase system (PTS). HprK P also catalyzes the pyrophosphate-producing, inorganic phosphate-dependent dephosphorylation (phosphorolysis) of seryl-phosphorylated HPr (P- Ser-HPr)	hprK	-	-	ko:K06023	-	-	-	-	ko00000,ko01000	-	-	-	Hpr_kinase_C,Hpr_kinase_N
M.mahonii.peg.83	512564.MCRO_0671	3.09e-111	326	COG0528@1|root,COG0528@2|Bacteria,3WSW8@544448|Tenericutes	544448|Tenericutes	F	Catalyzes the reversible phosphorylation of UMP to UDP	pyrH	-	2.7.4.22	ko:K09903	ko00240,ko01100,map00240,map01100	-	R00158	RC00002	ko00000,ko00001,ko01000	-	-	-	AA_kinase
M.mahonii.peg.106	747682.MALL_0473	1.03e-226	637	COG0148@1|root,COG0148@2|Bacteria,3WT0Q@544448|Tenericutes	544448|Tenericutes	F	Catalyzes the reversible conversion of 2- phosphoglycerate into phosphoenolpyruvate. It is essential for the degradation of carbohydrates via glycolysis	eno	-	4.2.1.11	ko:K01689	ko00010,ko00680,ko01100,ko01110,ko01120,ko01130,ko01200,ko01230,ko03018,ko04066,map00010,map00680,map01100,map01110,map01120,map01130,map01200,map01230,map03018,map04066	M00001,M00002,M00003,M00346,M00394	R00658	RC00349	ko00000,ko00001,ko00002,ko01000,ko03019,ko04147	-	-	-	Enolase_C,Enolase_N
M.mahonii.peg.119	272635.MYPU_6010	1.39e-128	377	COG0205@1|root,COG0205@2|Bacteria,3WT3C@544448|Tenericutes	544448|Tenericutes	F	Catalyzes the phosphorylation of D-fructose 6-phosphate to fructose 1,6-bisphosphate by ATP, the first committing step of glycolysis	pfkA	-	2.7.1.11,2.7.1.90	ko:K00850,ko:K21071	ko00010,ko00030,ko00051,ko00052,ko00680,ko01100,ko01110,ko01120,ko01130,ko01200,ko01230,ko03018,ko04152,ko05230,map00010,map00030,map00051,map00052,map00680,map01100,map01110,map01120,map01130,map01200,map01230,map03018,map04152,map05230	M00001,M00345	R00756,R00764,R02073,R03236,R03237,R03238,R03239,R04779	RC00002,RC00017	ko00000,ko00001,ko00002,ko01000,ko01009,ko03019	-	-	-	PFK
M.mahonii.peg.158	1034808.GIG_03527	3.78e-149	434	COG0282@1|root,COG0282@2|Bacteria,3WT18@544448|Tenericutes	544448|Tenericutes	F	Catalyzes the formation of acetyl phosphate from acetate and ATP. Can also catalyze the reverse reaction	ackA	-	2.7.2.1	ko:K00925	ko00430,ko00620,ko00640,ko00680,ko00720,ko01100,ko01120,ko01200,map00430,map00620,map00640,map00680,map00720,map01100,map01120,map01200	M00357,M00579	R00315,R01353	RC00002,RC00043	ko00000,ko00001,ko00002,ko01000	-	-	-	Acetate_kinase
M.mahonii.peg.168	1034808.GIG_00145	1.8e-65	207	COG0125@1|root,COG0125@2|Bacteria,3WTCT@544448|Tenericutes	544448|Tenericutes	F	Phosphorylation of dTMP to form dTDP in both de novo and salvage pathways of dTTP synthesis	tmk	-	2.7.4.9	ko:K00943	ko00240,ko01100,map00240,map01100	M00053	R02094,R02098	RC00002	ko00000,ko00001,ko00002,ko01000	-	-	-	Thymidylate_kin
M.mahonii.peg.172	267748.MMOB4080	6.33e-192	554	COG0504@1|root,COG0504@2|Bacteria,3WSXC@544448|Tenericutes	544448|Tenericutes	F	Catalyzes the ATP-dependent amination of UTP to CTP with either L-glutamine or ammonia as the source of nitrogen	pyrG	-	6.3.4.2	ko:K01937	ko00240,ko01100,map00240,map01100	M00052	R00571,R00573	RC00010,RC00074	ko00000,ko00001,ko00002,ko01000	-	-	-	CTP_synth_N,GATase
M.mahonii.peg.178	262723.MS53_0143	7.05e-53	181	COG0283@1|root,COG0283@2|Bacteria,3WT15@544448|Tenericutes	544448|Tenericutes	F	Belongs to the cytidylate kinase family. Type 1 subfamily	cmk	-	2.7.4.25	ko:K00945	ko00240,ko01100,map00240,map01100	M00052	R00158,R00512,R01665	RC00002	ko00000,ko00001,ko00002,ko01000	-	-	-	Cytidylate_kin
M.mahonii.peg.191	1276220.STAIW_v1c01210	0	1011	COG0209@1|root,COG0209@2|Bacteria,3WSWN@544448|Tenericutes	544448|Tenericutes	F	Provides the precursors necessary for DNA synthesis. Catalyzes the biosynthesis of deoxyribonucleotides from the corresponding ribonucleotides	nrdE	-	1.17.4.1	ko:K00525	ko00230,ko00240,ko01100,map00230,map00240,map01100	M00053	R02017,R02018,R02019,R02024	RC00613	ko00000,ko00001,ko00002,ko01000,ko03400	-	-	-	Flavodoxin_NdrI,RNR_N,Ribonuc_red_lgC,Ribonuc_red_lgN
M.mahonii.peg.192	1118964.MOS_767	6.66e-55	177	COG1780@1|root,COG1780@2|Bacteria,3WTGD@544448|Tenericutes	544448|Tenericutes	F	Probably involved in ribonucleotide reductase function	nrdI	-	-	ko:K03647	-	-	-	-	ko00000	-	-	-	Flavodoxin_NdrI
M.mahonii.peg.193	272632.MSC_0855	3.97e-203	566	COG0208@1|root,COG0208@2|Bacteria,3WSZA@544448|Tenericutes	544448|Tenericutes	F	ribonucleoside-diphosphate reductase beta	nrdF	-	1.17.4.1	ko:K00526	ko00230,ko00240,ko01100,map00230,map00240,map01100	M00053	R02017,R02018,R02019,R02024	RC00613	ko00000,ko00001,ko00002,ko01000,ko03400	-	-	-	Ribonuc_red_sm
M.mahonii.peg.197	1347369.CCAD010000052_gene37	5.95e-84	260	COG0190@1|root,COG0190@2|Bacteria,1TP1P@1239|Firmicutes,4H9Q6@91061|Bacilli,1ZC9G@1386|Bacillus	91061|Bacilli	F	Catalyzes the oxidation of 5,10- methylenetetrahydrofolate to 5,10-methenyltetrahydrofolate and then the hydrolysis of 5,10-methenyltetrahydrofolate to 10- formyltetrahydrofolate	folD	GO:0003674,GO:0003824,GO:0004477,GO:0004488,GO:0005575,GO:0005622,GO:0005623,GO:0005737,GO:0005829,GO:0006730,GO:0008150,GO:0008152,GO:0009987,GO:0016491,GO:0016645,GO:0016646,GO:0016787,GO:0016810,GO:0016814,GO:0019238,GO:0044237,GO:0044281,GO:0044424,GO:0044444,GO:0044464,GO:0055114	1.5.1.5,3.5.4.9	ko:K01491	ko00670,ko00720,ko01100,ko01120,ko01200,map00670,map00720,map01100,map01120,map01200	M00140,M00377	R01220,R01655	RC00202,RC00578	ko00000,ko00001,ko00002,ko01000	-	-	-	THF_DHG_CYH,THF_DHG_CYH_C
M.mahonii.peg.256	496833.MBIO_0421	2.73e-107	315	COG0813@1|root,COG0813@2|Bacteria,3WTF6@544448|Tenericutes	544448|Tenericutes	F	Purine-nucleoside phosphorylase	deoD	-	2.4.2.1	ko:K03784	ko00230,ko00240,ko00760,ko01100,ko01110,map00230,map00240,map00760,map01100,map01110	-	R01561,R01863,R01969,R02147,R02294,R02295,R02297,R02484,R02557,R02748,R08368,R10244	RC00033,RC00063,RC00122	ko00000,ko00001,ko01000	-	-	-	PNP_UDP_1
M.mahonii.peg.258	1037410.MCSF7_03163	1.09e-68	213	COG0503@1|root,COG0503@2|Bacteria,3WTCR@544448|Tenericutes	544448|Tenericutes	F	Catalyzes a salvage reaction resulting in the formation of AMP, that is energically less costly than de novo synthesis	apt	-	2.4.2.7	ko:K00759	ko00230,ko01100,map00230,map01100	-	R00190,R01229,R04378	RC00063	ko00000,ko00001,ko01000,ko04147	-	-	-	Pribosyltran
M.mahonii.peg.297	743966.MYB_00650	1.01e-55	181	COG0194@1|root,COG0194@2|Bacteria,3WTI6@544448|Tenericutes	544448|Tenericutes	F	Essential for recycling GMP and indirectly, cGMP	gmk	-	2.7.4.8	ko:K00942	ko00230,ko01100,map00230,map01100	M00050	R00332,R02090	RC00002	ko00000,ko00001,ko00002,ko01000	-	-	-	Guanylate_kin
M.mahonii.peg.328	1256908.HMPREF0373_00394	3.39e-58	204	COG1457@1|root,COG1457@2|Bacteria,1TTBN@1239|Firmicutes,248EP@186801|Clostridia	186801|Clostridia	F	PFAM Permease for cytosine purines, uracil, thiamine, allantoin	codB	-	-	ko:K10974	-	-	-	-	ko00000,ko02000	2.A.39.1	-	-	Transp_cyt_pur
M.mahonii.peg.329	278197.PEPE_0241	2.47e-128	382	COG0402@1|root,COG0402@2|Bacteria,1TRK2@1239|Firmicutes,4HAAV@91061|Bacilli,3F4JP@33958|Lactobacillaceae	91061|Bacilli	F	cytosine deaminase	codA	-	3.5.4.1	ko:K01485	ko00240,ko00330,ko01100,map00240,map00330,map01100	-	R00974,R01411,R02922	RC00074,RC00514,RC00809	ko00000,ko00001,ko01000	-	-	-	Amidohydro_3
M.mahonii.peg.372	262723.MS53_0388	2.42e-29	110	COG0295@1|root,COG0295@2|Bacteria,3WTVE@544448|Tenericutes	544448|Tenericutes	F	This enzyme scavenges exogenous and endogenous cytidine and 2'-deoxycytidine for UMP synthesis	cdd	-	3.5.4.5	ko:K01489	ko00240,ko00983,ko01100,map00240,map00983,map01100	-	R01878,R02485,R08221	RC00074,RC00514	ko00000,ko00001,ko01000	-	-	-	dCMP_cyt_deam_1
M.mahonii.peg.382	267748.MMOB5380	2.86e-94	280	COG0035@1|root,COG0035@2|Bacteria,3WSZU@544448|Tenericutes	544448|Tenericutes	F	Catalyzes the conversion of uracil and 5-phospho-alpha- D-ribose 1-diphosphate (PRPP) to UMP and diphosphate	upp	-	2.4.2.9	ko:K00761	ko00240,ko01100,map00240,map01100	-	R00966	RC00063	ko00000,ko00001,ko01000	-	-	-	UPRTase
M.mahonii.peg.406	496833.MBIO_0307	1e-231	656	COG0056@1|root,COG0056@2|Bacteria,3WT1R@544448|Tenericutes	544448|Tenericutes	F	Produces ATP from ADP in the presence of a proton gradient across the membrane. The alpha chain is a regulatory subunit	atpA	-	3.6.3.14	ko:K02111	ko00190,ko00195,ko01100,map00190,map00195,map01100	M00157	-	-	ko00000,ko00001,ko00002,ko00194,ko01000	3.A.2.1	-	-	ATP-synt_ab,ATP-synt_ab_C,ATP-synt_ab_N
M.mahonii.peg.433	1117644.MCANPG14_01338	2.38e-173	499	COG0213@1|root,COG0213@2|Bacteria,3WSZV@544448|Tenericutes	544448|Tenericutes	F	phosphorylase	deoA	-	2.4.2.2,2.4.2.4	ko:K00756,ko:K00758	ko00240,ko00983,ko01100,ko05219,map00240,map00983,map01100,map05219	-	R01570,R01876,R02296,R02484,R08222,R08230	RC00063	ko00000,ko00001,ko01000	-	-	-	Glycos_trans_3N,Glycos_transf_3,PYNP_C
M.mahonii.peg.434	1117644.MCANPG14_01343	6.39e-102	301	COG0274@1|root,COG0274@2|Bacteria,3WT0B@544448|Tenericutes	544448|Tenericutes	F	Catalyzes a reversible aldol reaction between acetaldehyde and D-glyceraldehyde 3-phosphate to generate 2-deoxy- D-ribose 5-phosphate	deoC	-	4.1.2.4	ko:K01619	ko00030,map00030	-	R01066	RC00436,RC00437	ko00000,ko00001,ko01000	-	-	-	DeoC
M.mahonii.peg.497	930946.AEOP01000014_gene888	2.25e-46	157	COG0563@1|root,COG0563@2|Bacteria,1TP27@1239|Firmicutes,4HA89@91061|Bacilli,4AWXV@81850|Leuconostocaceae	91061|Bacilli	F	Catalyzes the reversible transfer of the terminal phosphate group between ATP and AMP. Plays an important role in cellular energy homeostasis and in adenine nucleotide metabolism	adk	GO:0003674,GO:0003824,GO:0004017,GO:0005575,GO:0005622,GO:0005623,GO:0005737,GO:0006139,GO:0006725,GO:0006753,GO:0006793,GO:0006796,GO:0006807,GO:0008150,GO:0008152,GO:0009058,GO:0009117,GO:0009123,GO:0009165,GO:0009987,GO:0015949,GO:0016301,GO:0016310,GO:0016740,GO:0016772,GO:0016776,GO:0018130,GO:0019205,GO:0019438,GO:0019637,GO:0034641,GO:0034654,GO:0044237,GO:0044238,GO:0044249,GO:0044271,GO:…	2.7.4.3	ko:K00939	ko00230,ko00730,ko01100,ko01110,ko01130,map00230,map00730,map01100,map01110,map01130	M00049	R00127,R01547,R11319	RC00002	ko00000,ko00001,ko00002,ko01000,ko04147	-	-	-	ADK,ADK_lid
M.mahonii.peg.583	267748.MMOB4340	4.39e-66	207	COG0634@1|root,COG0634@2|Bacteria,3WTD5@544448|Tenericutes	544448|Tenericutes	F	Belongs to the purine pyrimidine phosphoribosyltransferase family	hpt	GO:0005575,GO:0005622,GO:0005623,GO:0005737,GO:0044424,GO:0044464	2.4.2.8	ko:K00760	ko00230,ko00983,ko01100,ko01110,map00230,map00983,map01100,map01110	-	R00190,R01132,R01229,R02142,R08237,R08238,R08245	RC00063,RC00122	ko00000,ko00001,ko01000	-	-	-	Pribosyltran
M.mahonii.peg.637	1276257.SSABA_v1c06810	2.19e-176	504	COG0126@1|root,COG0126@2|Bacteria,3WSUW@544448|Tenericutes	544448|Tenericutes	F	belongs to the phosphoglycerate kinase family	pgk	GO:0005575,GO:0005622,GO:0005623,GO:0005737,GO:0044424,GO:0044464	2.7.2.3	ko:K00927	ko00010,ko00710,ko01100,ko01110,ko01120,ko01130,ko01200,ko01230,map00010,map00710,map01100,map01110,map01120,map01130,map01200,map01230	M00001,M00002,M00003,M00165,M00166,M00308,M00552	R01512	RC00002,RC00043	ko00000,ko00001,ko00002,ko01000,ko04147	-	-	-	PGK
M.mahonii.peg.648	1276229.SSYRP_v1c03720	6.8e-147	420	COG0207@1|root,COG0207@2|Bacteria,3WT2X@544448|Tenericutes	544448|Tenericutes	F	Catalyzes the reductive methylation of 2'-deoxyuridine- 5'-monophosphate (dUMP) to 2'-deoxythymidine-5'-monophosphate (dTMP) while utilizing 5,10-methylenetetrahydrofolate (mTHF) as the methyl donor and reductant in the reaction, yielding dihydrofolate (DHF) as a by-product. This enzymatic reaction provides an intracellular de novo source of dTMP, an essential precursor for DNA biosynthesis	thyA	-	2.1.1.45	ko:K00560	ko00240,ko00670,ko01100,ko01523,map00240,map00670,map01100,map01523	M00053	R02101	RC00219,RC00332	ko00000,ko00001,ko00002,ko01000	-	-	-	Thymidylat_synt
M.mahonii.peg.650	1034808.GIG_03357	7.03e-56	179	COG2131@1|root,COG2131@2|Bacteria,3WTJG@544448|Tenericutes	544448|Tenericutes	F	Deoxycytidylate deaminase	comEB	-	3.5.4.12	ko:K01493	ko00240,ko01100,map00240,map01100	M00429	R01663	RC00074	ko00000,ko00001,ko00002,ko01000,ko02044	-	-	-	dCMP_cyt_deam_1
M.mahonii.peg.719	1541960.KQ78_02016	1.36e-174	502	COG0104@1|root,COG0104@2|Bacteria,3WT2G@544448|Tenericutes	544448|Tenericutes	F	Plays an important role in the de novo pathway of purine nucleotide biosynthesis. Catalyzes the first committed step in the biosynthesis of AMP from IMP	purA	-	6.3.4.4	ko:K01939	ko00230,ko00250,ko01100,map00230,map00250,map01100	M00049	R01135	RC00458,RC00459	ko00000,ko00001,ko00002,ko01000	-	-	-	Adenylsucc_synt
M.mahonii.peg.720	1385510.N781_08340	1.16e-168	487	COG0015@1|root,COG0015@2|Bacteria,1TPMM@1239|Firmicutes,4HACW@91061|Bacilli,2Y9C6@289201|Pontibacillus	91061|Bacilli	F	Catalyzes two discrete reactions in the de novo synthesis of purines the cleavage of adenylosuccinate and succinylaminoimidazole carboxamide ribotide	purB	GO:0003674,GO:0003824,GO:0004018,GO:0006139,GO:0006163,GO:0006164,GO:0006167,GO:0006725,GO:0006753,GO:0006793,GO:0006796,GO:0006807,GO:0008150,GO:0008152,GO:0009058,GO:0009117,GO:0009123,GO:0009124,GO:0009126,GO:0009127,GO:0009150,GO:0009152,GO:0009156,GO:0009161,GO:0009165,GO:0009167,GO:0009168,GO:0009259,GO:0009260,GO:0009987,GO:0016829,GO:0016840,GO:0016842,GO:0017144,GO:0018130,GO:0019438,GO:…	4.3.2.2	ko:K01756	ko00230,ko00250,ko01100,ko01110,ko01130,map00230,map00250,map01100,map01110,map01130	M00048,M00049	R01083,R04559	RC00379,RC00444,RC00445	ko00000,ko00001,ko00002,ko01000	-	-	iSB619.SA_RS09895	ADSL_C,Lyase_1
M.mahonii.peg.722	265311.Mfl170	1.25e-139	404	COG0516@1|root,COG0516@2|Bacteria,3WTC7@544448|Tenericutes	544448|Tenericutes	F	Catalyzes the irreversible NADPH-dependent deamination of GMP to IMP. It functions in the conversion of nucleobase, nucleoside and nucleotide derivatives of G to A nucleotides, and in maintaining the intracellular balance of A and G nucleotides	guaC	-	1.7.1.7	ko:K00364	ko00230,map00230	-	R01134	RC00457	ko00000,ko00001,ko01000	-	-	-	IMPDH
M.mahonii.peg.726	496833.MBIO_0496	1.46e-56	184	COG1435@1|root,COG1435@2|Bacteria,3WTI3@544448|Tenericutes	544448|Tenericutes	F	Thymidine kinase	tdk	-	2.7.1.21	ko:K00857	ko00240,ko00983,ko01100,map00240,map00983,map01100	-	R01567,R02099,R08233	RC00002,RC00017	ko00000,ko00001,ko01000	-	-	-	TK
M.mahonii.peg.747	1246955.MCYN_0105	3.75e-136	395	COG0462@1|root,COG0462@2|Bacteria,3WSZG@544448|Tenericutes	544448|Tenericutes	F	Involved in the biosynthesis of the central metabolite phospho-alpha-D-ribosyl-1-pyrophosphate (PRPP) via the transfer of pyrophosphoryl group from ATP to 1-hydroxyl of ribose-5-phosphate (Rib-5-P)	prs	-	2.7.6.1	ko:K00948	ko00030,ko00230,ko01100,ko01110,ko01120,ko01130,ko01200,ko01230,map00030,map00230,map01100,map01110,map01120,map01130,map01200,map01230	M00005	R01049	RC00002,RC00078	ko00000,ko00001,ko00002,ko01000	-	-	-	Pribosyl_synth,Pribosyltran,Pribosyltran_N
M.mahonii.peg.3	267748.MMOB1260	1.82e-130	379	COG0191@1|root,COG0191@2|Bacteria,3WSVG@544448|Tenericutes	544448|Tenericutes	G	aldolase	fba	-	4.1.2.13,4.1.2.29	ko:K01624,ko:K03339	ko00010,ko00030,ko00051,ko00562,ko00680,ko00710,ko01100,ko01110,ko01120,ko01130,ko01200,ko01230,map00010,map00030,map00051,map00562,map00680,map00710,map01100,map01110,map01120,map01130,map01200,map01230	M00001,M00003,M00165,M00167,M00344,M00345	R01068,R01070,R01829,R02568,R05378	RC00438,RC00439,RC00603,RC00604,RC00721	ko00000,ko00001,ko00002,ko01000	-	-	-	F_bP_aldolase
M.mahonii.peg.47	2110.MAGa1180	6.56e-52	168	COG0698@1|root,COG0698@2|Bacteria,3WTG9@544448|Tenericutes	544448|Tenericutes	G	Ribose 5-phosphate isomerase	rpiB	GO:0003674,GO:0003824,GO:0004751,GO:0006081,GO:0006098,GO:0006139,GO:0006725,GO:0006732,GO:0006733,GO:0006739,GO:0006753,GO:0006793,GO:0006796,GO:0006807,GO:0008150,GO:0008152,GO:0009052,GO:0009117,GO:0009987,GO:0016853,GO:0016860,GO:0016861,GO:0019362,GO:0019637,GO:0019682,GO:0019693,GO:0034641,GO:0044237,GO:0044238,GO:0044281,GO:0046483,GO:0046496,GO:0051156,GO:0051186,GO:0055086,GO:0071704,GO:…	5.3.1.26,5.3.1.6	ko:K01808,ko:K01819	ko00030,ko00051,ko00052,ko00710,ko01100,ko01110,ko01120,ko01130,ko01200,ko01230,map00030,map00051,map00052,map00710,map01100,map01110,map01120,map01130,map01200,map01230	M00004,M00007,M00165,M00167	R01056,R03240,R09030	RC00376,RC00434	ko00000,ko00001,ko00002,ko01000	-	-	-	LacAB_rpiB
M.mahonii.peg.70	1276220.STAIW_v1c01050	1.5e-30	110	COG1925@1|root,COG1925@2|Bacteria,3WTXH@544448|Tenericutes	544448|Tenericutes	G	phosphocarrier protein hpr	ptsH	-	-	ko:K11189	-	-	-	-	ko00000,ko02000	4.A.2.1	-	-	PTS-HPr
M.mahonii.peg.71	877415.JNJQ01000002_gene2359	5.15e-217	620	COG1080@1|root,COG1080@2|Bacteria,1TPK8@1239|Firmicutes,3VNU4@526524|Erysipelotrichia	526524|Erysipelotrichia	G	General (non sugar-specific) component of the phosphoenolpyruvate-dependent sugar phosphotransferase system (sugar PTS). This major carbohydrate active-transport system catalyzes the phosphorylation of incoming sugar substrates concomitantly with their translocation across the cell membrane. Enzyme I transfers the phosphoryl group from phosphoenolpyruvate (PEP) to the phosphoryl carrier protein (…	ptsP	-	2.7.3.9	ko:K08483	ko02060,map02060	-	-	-	ko00000,ko00001,ko01000,ko02000	8.A.7	-	-	PEP-utilisers_N,PEP-utilizers,PEP-utilizers_C
M.mahonii.peg.110	747682.MALL_0196	1.24e-110	334	COG1820@1|root,COG1820@2|Bacteria,3WTBB@544448|Tenericutes	544448|Tenericutes	G	Belongs to the metallo-dependent hydrolases superfamily. NagA family	nagA	-	3.5.1.25	ko:K01443	ko00520,ko01130,map00520,map01130	-	R02059	RC00166,RC00300	ko00000,ko00001,ko01000	-	-	-	Amidohydro_1
M.mahonii.peg.111	1304880.JAGB01000004_gene1464	9e-82	251	COG0363@1|root,COG0363@2|Bacteria,1TP10@1239|Firmicutes,248HK@186801|Clostridia	186801|Clostridia	G	Catalyzes the reversible isomerization-deamination of glucosamine 6-phosphate (GlcN6P) to form fructose 6-phosphate (Fru6P) and ammonium ion	-	-	3.5.99.6	ko:K02564	ko00520,ko01100,map00520,map01100	-	R00765	RC00163	ko00000,ko00001,ko01000	-	-	-	Glucosamine_iso
M.mahonii.peg.118	512564.MCRO_0510	9.19e-170	487	COG1015@1|root,COG1015@2|Bacteria,3WT1Q@544448|Tenericutes	544448|Tenericutes	G	Phosphotransfer between the C1 and C5 carbon atoms of pentose	deoB	-	5.4.2.7	ko:K01839	ko00030,ko00230,map00030,map00230	-	R01057,R02749	RC00408	ko00000,ko00001,ko01000	-	-	-	Metalloenzyme
M.mahonii.peg.121	1276229.SSYRP_v1c06570	1.94e-189	543	COG0469@1|root,COG0469@2|Bacteria,3WSWE@544448|Tenericutes	544448|Tenericutes	G	Belongs to the pyruvate kinase family	pyk	-	2.7.1.40	ko:K00873	ko00010,ko00230,ko00620,ko01100,ko01110,ko01120,ko01130,ko01200,ko01230,ko04922,ko04930,ko05165,ko05203,ko05230,map00010,map00230,map00620,map01100,map01110,map01120,map01130,map01200,map01230,map04922,map04930,map05165,map05203,map05230	M00001,M00002,M00049,M00050	R00200,R00430,R01138,R01858,R02320	RC00002,RC00015	ko00000,ko00001,ko00002,ko01000,ko04131,ko04147	-	-	-	PK,PK_C
M.mahonii.peg.147	1380346.JNIH01000059_gene66	7.27e-14	79.3	COG1175@1|root,COG1175@2|Bacteria,2GJGB@201174|Actinobacteria	201174|Actinobacteria	G	PFAM binding-protein-dependent transport systems inner membrane component	-	-	-	ko:K02025	-	M00207	-	-	ko00000,ko00002,ko02000	3.A.1.1	-	-	BPD_transp_1
M.mahonii.peg.159	2110.MAGa5120	1.15e-113	353	COG1109@1|root,COG1109@2|Bacteria,3WSZI@544448|Tenericutes	544448|Tenericutes	G	phosphomannomutase	manB	-	5.4.2.2,5.4.2.8	ko:K01835,ko:K01840	ko00010,ko00030,ko00051,ko00052,ko00230,ko00500,ko00520,ko00521,ko01100,ko01110,ko01120,ko01130,map00010,map00030,map00051,map00052,map00230,map00500,map00520,map00521,map01100,map01110,map01120,map01130	M00114,M00549	R00959,R01057,R01818,R08639	RC00408	ko00000,ko00001,ko00002,ko01000	-	-	-	PGM_PMM_I,PGM_PMM_II,PGM_PMM_III,PGM_PMM_IV
M.mahonii.peg.175	496833.MBIO_0833	4.81e-94	291	COG1363@1|root,COG1363@2|Bacteria,3WSYD@544448|Tenericutes	544448|Tenericutes	G	aminopeptidase	ytoP	-	3.4.11.7	ko:K01261	-	-	-	-	ko00000,ko01000,ko01002	-	-	-	Peptidase_M42
M.mahonii.peg.205	1423806.JCM15457_1398	3.47e-62	210	COG0366@1|root,COG0366@2|Bacteria,1TP53@1239|Firmicutes,4HA1G@91061|Bacilli,3F41I@33958|Lactobacillaceae	91061|Bacilli	G	Alpha amylase, catalytic domain protein	-	-	3.2.1.10,3.2.1.20	ko:K01182,ko:K01187	ko00052,ko00500,ko01100,map00052,map00500,map01100	-	R00028,R00801,R00802,R01718,R01791,R06087,R06088,R06199	RC00028,RC00049,RC00059,RC00077,RC00451	ko00000,ko00001,ko01000	-	GH13,GH31	-	Alpha-amylase,DUF3459,Malt_amylase_C
M.mahonii.peg.208	1502724.FF80_02697	1.21e-08	63.5	COG1175@1|root,COG1175@2|Bacteria,1R5AD@1224|Proteobacteria,2U3GK@28211|Alphaproteobacteria	28211|Alphaproteobacteria	G	ABC-type sugar transport systems permease components	-	-	-	ko:K02025	-	M00207	-	-	ko00000,ko00002,ko02000	3.A.1.1	-	-	BPD_transp_1
M.mahonii.peg.280	243272.MARTH_orf751	5.7e-142	411	COG0057@1|root,COG0057@2|Bacteria,3WSX3@544448|Tenericutes	544448|Tenericutes	G	Belongs to the glyceraldehyde-3-phosphate dehydrogenase family	gap	GO:0003674,GO:0003824,GO:0004365,GO:0005488,GO:0005515,GO:0005575,GO:0005622,GO:0005623,GO:0005737,GO:0006139,GO:0006725,GO:0006732,GO:0006733,GO:0006734,GO:0006735,GO:0006753,GO:0006793,GO:0006796,GO:0006807,GO:0008150,GO:0008152,GO:0009117,GO:0009986,GO:0009987,GO:0016491,GO:0016620,GO:0016903,GO:0019362,GO:0019637,GO:0019674,GO:0022610,GO:0034641,GO:0043891,GO:0044237,GO:0044238,GO:0044281,GO:…	1.2.1.12	ko:K00134	ko00010,ko00710,ko01100,ko01110,ko01120,ko01130,ko01200,ko01230,ko04066,ko05010,map00010,map00710,map01100,map01110,map01120,map01130,map01200,map01230,map04066,map05010	M00001,M00002,M00003,M00165,M00166,M00308,M00552	R01061	RC00149	ko00000,ko00001,ko00002,ko01000,ko04131,ko04147	-	-	-	Gp_dh_C,Gp_dh_N
M.mahonii.peg.301	272635.MYPU_6830	7.21e-50	168	COG0036@1|root,COG0036@2|Bacteria,3WT4G@544448|Tenericutes	544448|Tenericutes	G	ribulose-phosphate 3-epimerase	rpe	-	5.1.3.1	ko:K01783	ko00030,ko00040,ko00710,ko01100,ko01110,ko01120,ko01130,ko01200,ko01230,map00030,map00040,map00710,map01100,map01110,map01120,map01130,map01200,map01230	M00004,M00007	R01529	RC00540	ko00000,ko00001,ko00002,ko01000	-	-	-	Ribul_P_3_epim
M.mahonii.peg.330	512564.MCRO_0654	2.68e-68	218	COG1482@1|root,COG1482@2|Bacteria,3WT9H@544448|Tenericutes	544448|Tenericutes	G	isomerase	manA	-	5.3.1.8	ko:K01809	ko00051,ko00520,ko01100,ko01110,ko01130,map00051,map00520,map01100,map01110,map01130	M00114	R01819	RC00376	ko00000,ko00001,ko00002,ko01000	-	-	-	PMI_typeI
M.mahonii.peg.334	1159488.SEQMU2_13590	8.94e-156	456	COG2723@1|root,COG2723@2|Bacteria,1TP19@1239|Firmicutes,4H9KU@91061|Bacilli,4H1DW@90964|Staphylococcaceae	91061|Bacilli	G	Belongs to the glycosyl hydrolase 1 family	-	-	3.2.1.21,3.2.1.86	ko:K01223,ko:K05350	ko00010,ko00460,ko00500,ko00940,ko01100,ko01110,map00010,map00460,map00500,map00940,map01100,map01110	-	R00026,R00839,R02558,R02887,R02985,R03527,R04949,R04998,R05133,R05134,R10035,R10039,R10040	RC00049,RC00059,RC00171,RC00262,RC00397,RC00451,RC00714,RC00746,RC01248	ko00000,ko00001,ko01000	-	GT1	-	Glyco_hydro_1
M.mahonii.peg.472	1118964.MOS_405	6.37e-270	758	COG0021@1|root,COG0021@2|Bacteria,3WSUQ@544448|Tenericutes	544448|Tenericutes	G	Catalyzes the transfer of a two-carbon ketol group from a ketose donor to an aldose acceptor, via a covalent intermediate with the cofactor thiamine pyrophosphate	tktA	-	2.2.1.1	ko:K00615	ko00030,ko00710,ko01051,ko01100,ko01110,ko01120,ko01130,ko01200,ko01230,map00030,map00710,map01051,map01100,map01110,map01120,map01130,map01200,map01230	M00004,M00007,M00165,M00167	R01067,R01641,R01830,R06590	RC00032,RC00226,RC00571,RC01560	ko00000,ko00001,ko00002,ko01000	-	-	-	Transket_pyr,Transketolase_N
M.mahonii.peg.635	496833.MBIO_0330	1.06e-191	551	COG0696@1|root,COG0696@2|Bacteria,3WSZ1@544448|Tenericutes	544448|Tenericutes	G	Catalyzes the interconversion of 2-phosphoglycerate and 3-phosphoglycerate	gpmI	-	5.4.2.12	ko:K15633	ko00010,ko00260,ko00680,ko01100,ko01110,ko01120,ko01130,ko01200,ko01230,map00010,map00260,map00680,map01100,map01110,map01120,map01130,map01200,map01230	M00001,M00002,M00003	R01518	RC00536	ko00000,ko00001,ko00002,ko01000	-	-	-	Metalloenzyme,Phosphodiest,iPGM_N
M.mahonii.peg.636	1462526.BN990_01383	6.84e-77	240	COG0149@1|root,COG0149@2|Bacteria,1TP2F@1239|Firmicutes,4HAPT@91061|Bacilli,4C4UY@84406|Virgibacillus	91061|Bacilli	G	Involved in the gluconeogenesis. Catalyzes stereospecifically the conversion of dihydroxyacetone phosphate (DHAP) to D-glyceraldehyde-3-phosphate (G3P)	tpiA	GO:0003674,GO:0003824,GO:0004807,GO:0005575,GO:0005622,GO:0005623,GO:0005737,GO:0005829,GO:0005975,GO:0005996,GO:0006006,GO:0006066,GO:0006071,GO:0006081,GO:0006082,GO:0006090,GO:0006091,GO:0006094,GO:0006096,GO:0006139,GO:0006163,GO:0006164,GO:0006165,GO:0006725,GO:0006732,GO:0006733,GO:0006753,GO:0006754,GO:0006757,GO:0006793,GO:0006796,GO:0006807,GO:0008150,GO:0008152,GO:0009056,GO:0009058,GO:…	5.3.1.1	ko:K01803	ko00010,ko00051,ko00562,ko00710,ko01100,ko01110,ko01120,ko01130,ko01200,ko01230,map00010,map00051,map00562,map00710,map01100,map01110,map01120,map01130,map01200,map01230	M00001,M00002,M00003	R01015	RC00423	ko00000,ko00001,ko00002,ko01000,ko04147	-	-	-	TIM
M.mahonii.peg.738	272635.MYPU_1310	1.09e-164	476	COG0166@1|root,COG0166@2|Bacteria,3WSUT@544448|Tenericutes	544448|Tenericutes	G	Glucose-6-phosphate isomerase	pgi	-	5.3.1.9	ko:K01810	ko00010,ko00030,ko00500,ko00520,ko01100,ko01110,ko01120,ko01130,ko01200,map00010,map00030,map00500,map00520,map01100,map01110,map01120,map01130,map01200	M00001,M00004,M00114	R02739,R02740,R03321	RC00376,RC00563	ko00000,ko00001,ko00002,ko01000,ko04147	-	-	-	PGI
M.mahonii.peg.105	1298598.JCM21714_151	4.36e-26	107	COG1940@1|root,COG1940@2|Bacteria,1TPKW@1239|Firmicutes,4HBAU@91061|Bacilli,470PJ@74385|Gracilibacillus	91061|Bacilli	GK	ROK family	glcK	GO:0003674,GO:0003824,GO:0004340,GO:0004396,GO:0005575,GO:0005622,GO:0005623,GO:0005737,GO:0005975,GO:0006793,GO:0006796,GO:0008150,GO:0008152,GO:0009987,GO:0016301,GO:0016310,GO:0016740,GO:0016772,GO:0016773,GO:0019200,GO:0019637,GO:0044237,GO:0044238,GO:0044262,GO:0044424,GO:0044464,GO:0046835,GO:0051156,GO:0071704,GO:1901135	2.7.1.2	ko:K00845	ko00010,ko00052,ko00500,ko00520,ko00521,ko00524,ko01100,ko01110,ko01120,ko01130,ko01200,map00010,map00052,map00500,map00520,map00521,map00524,map01100,map01110,map01120,map01130,map01200	M00001,M00549	R00299,R01600,R01786	RC00002,RC00017	ko00000,ko00001,ko00002,ko01000	-	-	iSB619.SA_RS07790	ROK
M.mahonii.peg.200	1280694.AUJQ01000007_gene946	2.55e-11	71.2	COG1940@1|root,COG1940@2|Bacteria,1TPKW@1239|Firmicutes,248U9@186801|Clostridia,3NGDS@46205|Pseudobutyrivibrio	186801|Clostridia	GK	ROK family	glcK	-	2.7.1.2	ko:K00845	ko00010,ko00052,ko00500,ko00520,ko00521,ko00524,ko01100,ko01110,ko01120,ko01130,ko01200,map00010,map00052,map00500,map00520,map00521,map00524,map01100,map01110,map01120,map01130,map01200	M00001,M00549	R00299,R01600,R01786	RC00002,RC00017	ko00000,ko00001,ko00002,ko01000	-	-	-	ROK
M.mahonii.peg.127	496833.MBIO_0236	2.69e-37	131	COG0669@1|root,COG0669@2|Bacteria,3WTK5@544448|Tenericutes	544448|Tenericutes	H	Reversibly transfers an adenylyl group from ATP to 4'- phosphopantetheine, yielding dephospho-CoA (dPCoA) and pyrophosphate	coaD	-	2.7.7.3	ko:K00954	ko00770,ko01100,map00770,map01100	M00120	R03035	RC00002	ko00000,ko00001,ko00002,ko01000	-	-	-	CTP_transf_like
M.mahonii.peg.143	1220535.IMCC14465_08560	4.05e-09	61.2	COG0237@1|root,COG0237@2|Bacteria,1RCXT@1224|Proteobacteria,2U765@28211|Alphaproteobacteria,4BQDG@82117|unclassified Alphaproteobacteria	28211|Alphaproteobacteria	H	Catalyzes the phosphorylation of the 3'-hydroxyl group of dephosphocoenzyme A to form coenzyme A	coaE	GO:0003674,GO:0003824,GO:0004140,GO:0006139,GO:0006163,GO:0006164,GO:0006725,GO:0006732,GO:0006753,GO:0006793,GO:0006796,GO:0006807,GO:0008150,GO:0008152,GO:0009058,GO:0009108,GO:0009117,GO:0009150,GO:0009152,GO:0009165,GO:0009259,GO:0009260,GO:0009987,GO:0015936,GO:0015937,GO:0016301,GO:0016310,GO:0016740,GO:0016772,GO:0016773,GO:0018130,GO:0019438,GO:0019637,GO:0019693,GO:0033865,GO:0033866,GO:…	2.7.1.24	ko:K00859	ko00770,ko01100,map00770,map01100	M00120	R00130	RC00002,RC00078	ko00000,ko00001,ko00002,ko01000	-	-	-	CoaE
M.mahonii.peg.170	267748.MMOB5250	9.73e-86	261	COG0313@1|root,COG0313@2|Bacteria,3WSYS@544448|Tenericutes	544448|Tenericutes	H	Catalyzes the 2'-O-methylation of the ribose of cytidine 1402 (C1402) in 16S rRNA	rsmI	-	2.1.1.198	ko:K07056	-	-	-	-	ko00000,ko01000,ko03009	-	-	-	TP_methylase
M.mahonii.peg.275	496833.MBIO_0074	1.54e-125	373	COG0301@1|root,COG0301@2|Bacteria,3WT3B@544448|Tenericutes	544448|Tenericutes	H	Catalyzes the ATP-dependent transfer of a sulfur to tRNA to produce 4-thiouridine in position 8 of tRNAs, which functions as a near-UV photosensor. Also catalyzes the transfer of sulfur to the sulfur carrier protein ThiS, forming ThiS-thiocarboxylate. This is a step in the synthesis of thiazole, in the thiamine biosynthesis pathway. The sulfur is donated as persulfide by IscS	thiI	-	2.8.1.4	ko:K03151	ko00730,ko01100,ko04122,map00730,map01100,map04122	-	R07461	-	ko00000,ko00001,ko01000,ko03016	-	-	-	THUMP,ThiI
M.mahonii.peg.342	1129369.MYM_0037	6.23e-86	273	COG0270@1|root,COG0270@2|Bacteria,3WSV9@544448|Tenericutes	544448|Tenericutes	H	COG0270 Site-specific DNA methylase	-	-	2.1.1.37	ko:K00558	ko00270,ko01100,ko05206,map00270,map01100,map05206	M00035	R04858	RC00003,RC00332	ko00000,ko00001,ko00002,ko01000,ko02048,ko03032,ko03036	-	-	-	DNA_methylase
M.mahonii.peg.357	1037410.MCSF7_02634	1.69e-101	315	COG0270@1|root,COG0270@2|Bacteria,3WSV9@544448|Tenericutes	544448|Tenericutes	H	COG0270 Site-specific DNA methylase	ydiP	-	2.1.1.37	ko:K00558	ko00270,ko01100,ko05206,map00270,map01100,map05206	M00035	R04858	RC00003,RC00332	ko00000,ko00001,ko00002,ko01000,ko02048,ko03032,ko03036	-	-	-	DNA_methylase
M.mahonii.peg.461	243272.MARTH_orf187	2.16e-117	351	COG1057@1|root,COG1713@1|root,COG1057@2|Bacteria,COG1713@2|Bacteria,3WT5V@544448|Tenericutes	544448|Tenericutes	H	Catalyzes the reversible adenylation of nicotinate mononucleotide (NaMN) to nicotinic acid adenine dinucleotide (NaAD)	nadD	-	2.7.7.18	ko:K00969	ko00760,ko01100,map00760,map01100	M00115	R00137,R03005	RC00002	ko00000,ko00001,ko00002,ko01000	-	-	-	CTP_transf_like,HD
M.mahonii.peg.489	496833.MBIO_0180	1.19e-24	96.3	COG0736@1|root,COG0736@2|Bacteria,3WTVK@544448|Tenericutes	544448|Tenericutes	H	Belongs to the P-Pant transferase superfamily	acpS	-	2.7.8.7	ko:K00997	ko00770,map00770	-	R01625	RC00002	ko00000,ko00001,ko01000	-	-	-	ACPS
M.mahonii.peg.537	1034808.GIG_00912	5.17e-83	260	COG0338@1|root,COG0338@2|Bacteria,3WSZE@544448|Tenericutes	544448|Tenericutes	H	Site-specific DNA-methyltransferase (adenine-specific)	dam	-	2.1.1.72	ko:K06223	ko03430,map03430	-	-	-	ko00000,ko00001,ko01000,ko02048,ko03032,ko03400	-	-	-	DpnII,HTH_3,MethyltransfD12
M.mahonii.peg.596	2113.MCFN_03415	1.38e-82	254	COG0171@1|root,COG0171@2|Bacteria,3WT62@544448|Tenericutes	544448|Tenericutes	H	Catalyzes the ATP-dependent amidation of deamido-NAD to form NAD. Uses ammonia as a nitrogen source	nadE	-	6.3.1.5	ko:K01916	ko00760,ko01100,map00760,map01100	M00115	R00189	RC00100	ko00000,ko00001,ko00002,ko01000	-	-	-	NAD_synthase
M.mahonii.peg.605	1034808.GIG_04139	2.74e-110	330	COG1488@1|root,COG1488@2|Bacteria,3WSVB@544448|Tenericutes	544448|Tenericutes	H	Catalyzes the synthesis of beta-nicotinate D- ribonucleotide from nicotinate and 5-phospho-D-ribose 1-phosphate at the expense of ATP	pncB	-	6.3.4.21	ko:K00763	ko00760,ko01100,map00760,map01100	-	R01724	RC00033	ko00000,ko00001,ko01000	-	-	-	NAPRTase,QRPTase_C,QRPTase_N
M.mahonii.peg.647	267748.MMOB0350	7.49e-53	171	COG0262@1|root,COG0262@2|Bacteria,3WTRF@544448|Tenericutes	544448|Tenericutes	H	Key enzyme in folate metabolism. Catalyzes an essential reaction for de novo glycine and purine synthesis, and for DNA precursor synthesis	folA	-	1.5.1.3	ko:K00287	ko00670,ko00790,ko01100,ko01523,map00670,map00790,map01100,map01523	M00126,M00840	R00936,R00937,R00939,R00940,R02235,R02236,R11765	RC00109,RC00110,RC00158	ko00000,ko00001,ko00002,ko01000	-	-	-	DHFR_1
M.mahonii.peg.724	743966.MYB_00865	2.28e-158	456	COG0192@1|root,COG0192@2|Bacteria,3WT3I@544448|Tenericutes	544448|Tenericutes	H	Catalyzes the formation of S-adenosylmethionine (AdoMet) from methionine and ATP. The overall synthetic reaction is composed of two sequential steps, AdoMet formation and the subsequent tripolyphosphate hydrolysis which occurs prior to release of AdoMet from the enzyme	metK	-	2.5.1.6	ko:K00789	ko00270,ko01100,ko01110,ko01230,map00270,map01100,map01110,map01230	M00034,M00035,M00368,M00609	R00177,R04771	RC00021,RC01211	ko00000,ko00001,ko00002,ko01000	-	-	-	S-AdoMet_synt_C,S-AdoMet_synt_M,S-AdoMet_synt_N
M.mahonii.peg.728	267748.MMOB0170	4.52e-25	101	COG2109@1|root,COG2109@2|Bacteria,3WUSA@544448|Tenericutes	544448|Tenericutes	H	ATP:corrinoid adenosyltransferase BtuR/CobO/CobP	btuR	-	2.5.1.17	ko:K19221	ko00860,ko01100,map00860,map01100	M00122	R01492,R05220,R07268	RC00533	ko00000,ko00001,ko00002,ko01000	-	-	-	CobA_CobO_BtuR
M.mahonii.peg.774	272635.MYPU_0320	2.55e-95	293	COG0095@1|root,COG0095@2|Bacteria,3WT2R@544448|Tenericutes	544448|Tenericutes	H	Lipoate-protein ligase	lplA	-	6.3.1.20	ko:K03800	ko00785,ko01100,map00785,map01100	-	R07770,R07771,R11143	RC00043,RC00070,RC00090,RC00992,RC02896	ko00000,ko00001,ko01000	-	-	-	BPL_LplA_LipB,Lip_prot_lig_C
M.mahonii.peg.675	1605.Lani381_0496	6.8e-63	205	COG1120@1|root,COG1120@2|Bacteria,1TP2Q@1239|Firmicutes,4HADG@91061|Bacilli,3FC36@33958|Lactobacillaceae	91061|Bacilli	HP	ABC transporter	fhuC	-	3.6.3.34	ko:K02013	ko02010,map02010	M00240	-	-	ko00000,ko00001,ko00002,ko01000,ko02000	3.A.1.14	-	-	ABC_tran
M.mahonii.peg.69	267748.MMOB4560	9.93e-133	400	COG1502@1|root,COG1502@2|Bacteria,3WT5J@544448|Tenericutes	544448|Tenericutes	I	Catalyzes the reversible phosphatidyl group transfer from one phosphatidylglycerol molecule to another to form cardiolipin (CL) (diphosphatidylglycerol) and glycerol	cls	-	-	ko:K06131	ko00564,ko01100,map00564,map01100	-	R07390	RC00017	ko00000,ko00001,ko01000	-	-	-	PLDc_2,PLDc_N
M.mahonii.peg.85	1274402.JQAJ01000001_gene99	1.62e-16	84.7	COG0575@1|root,COG0575@2|Bacteria,1MWSV@1224|Proteobacteria,2U9ED@28211|Alphaproteobacteria	28211|Alphaproteobacteria	I	Belongs to the CDS family	cdsA	-	2.7.7.41	ko:K00981	ko00564,ko01100,ko01110,ko04070,map00564,map01100,map01110,map04070	M00093	R01799	RC00002	ko00000,ko00001,ko00002,ko01000	-	-	-	CTP_transf_1
M.mahonii.peg.180	267748.MMOB4820	1.12e-104	317	COG0240@1|root,COG0240@2|Bacteria,3WT0R@544448|Tenericutes	544448|Tenericutes	I	Glycerol-3-phosphate dehydrogenase	gpsA	-	1.1.1.94	ko:K00057	ko00564,ko01110,map00564,map01110	-	R00842,R00844	RC00029	ko00000,ko00001,ko01000	-	-	-	NAD_Gly3P_dh_C,NAD_Gly3P_dh_N
M.mahonii.peg.305	267748.MMOB4120	2.72e-100	305	COG0416@1|root,COG0416@2|Bacteria,3WT94@544448|Tenericutes	544448|Tenericutes	I	Catalyzes the reversible formation of acyl-phosphate (acyl-PO(4)) from acyl- acyl-carrier-protein (acyl-ACP). This enzyme utilizes acyl-ACP as fatty acyl donor, but not acyl-CoA	plsX	-	2.3.1.15	ko:K03621	ko00561,ko00564,ko01100,ko01110,map00561,map00564,map01100,map01110	M00089	R00851,R09380	RC00004,RC00039,RC00041	ko00000,ko00001,ko00002,ko01000,ko01004	-	-	-	FA_synthesis
M.mahonii.peg.378	267748.MMOB3570	1.9e-52	173	COG0558@1|root,COG0558@2|Bacteria,3WTR9@544448|Tenericutes	544448|Tenericutes	I	Belongs to the CDP-alcohol phosphatidyltransferase class-I family	pgsA	-	2.7.8.5	ko:K00995	ko00564,ko01100,map00564,map01100	-	R01801	RC00002,RC00017,RC02795	ko00000,ko00001,ko01000	-	-	-	CDP-OH_P_transf
M.mahonii.peg.393	1121924.ATWH01000001_gene4468	7.81e-23	103	COG2267@1|root,COG2267@2|Bacteria,2GPA8@201174|Actinobacteria,4FKKZ@85023|Microbacteriaceae	201174|Actinobacteria	I	Serine aminopeptidase, S33	ytpA	GO:0001906,GO:0001907,GO:0003674,GO:0003824,GO:0005575,GO:0005618,GO:0005623,GO:0005886,GO:0006629,GO:0008150,GO:0008152,GO:0009056,GO:0009987,GO:0010941,GO:0010942,GO:0016020,GO:0016042,GO:0016298,GO:0016787,GO:0016788,GO:0030312,GO:0031341,GO:0031343,GO:0031640,GO:0035821,GO:0042981,GO:0043065,GO:0043067,GO:0043068,GO:0043900,GO:0043902,GO:0043903,GO:0044003,GO:0044004,GO:0044068,GO:0044237,GO:…	3.1.1.5	ko:K01048	ko00564,map00564	-	-	-	ko00000,ko00001,ko01000	-	-	-	Hydrolase_4
M.mahonii.peg.454	1129369.MYM_0452	9.27e-33	125	COG0344@1|root,COG0344@2|Bacteria,3WTGS@544448|Tenericutes	544448|Tenericutes	I	Catalyzes the transfer of an acyl group from acyl- phosphate (acyl-PO(4)) to glycerol-3-phosphate (G3P) to form lysophosphatidic acid (LPA). This enzyme utilizes acyl-phosphate as fatty acyl donor, but not acyl-CoA or acyl-ACP	plsY	-	2.3.1.15	ko:K08591	ko00561,ko00564,ko01100,ko01110,map00561,map00564,map01100,map01110	M00089	R00851,R09380	RC00004,RC00039,RC00041	ko00000,ko00001,ko00002,ko01000,ko01004	-	-	-	G3P_acyltransf
M.mahonii.peg.30	1117644.MCANPG14_03330	6.92e-216	610	COG0441@1|root,COG0441@2|Bacteria,3WT27@544448|Tenericutes	544448|Tenericutes	J	Catalyzes the attachment of proline to tRNA(Pro) in a two-step reaction proline is first activated by ATP to form Pro- AMP and then transferred to the acceptor end of tRNA(Pro)	proS	-	6.1.1.15	ko:K01881	ko00970,map00970	M00359,M00360	R03661	RC00055,RC00523	ko00000,ko00001,ko00002,ko01000,ko01007,ko03016	-	-	-	HGTP_anticodon,ProRS-C_1,tRNA-synt_2b
M.mahonii.peg.35	2110.MAGa3410	1.06e-189	541	COG0017@1|root,COG0017@2|Bacteria,3WT0G@544448|Tenericutes	544448|Tenericutes	J	asparaginyl-tRNA synthetase	asnS	-	6.1.1.22	ko:K01893	ko00970,map00970	M00359,M00360	R03648	RC00055,RC00523	ko00000,ko00001,ko00002,ko01000,ko01007,ko03016	-	-	-	tRNA-synt_2,tRNA_anti-codon
M.mahonii.peg.38	1541960.KQ78_00077	1.22e-17	74.7	COG0230@1|root,COG0230@2|Bacteria,3WU02@544448|Tenericutes	544448|Tenericutes	J	Belongs to the bacterial ribosomal protein bL34 family	rpmH	-	-	ko:K02914	ko03010,map03010	M00178	-	-	br01610,ko00000,ko00001,ko00002,ko03011	-	-	-	Ribosomal_L34
M.mahonii.peg.39	347256.MHO_0020	1.29e-21	89	COG0594@1|root,COG0594@2|Bacteria,3WTPS@544448|Tenericutes	544448|Tenericutes	J	RNaseP catalyzes the removal of the 5'-leader sequence from pre-tRNA to produce the mature 5'-terminus. It can also cleave other RNA substrates such as 4.5S RNA. The protein component plays an auxiliary but essential role in vivo by binding to the 5'-leader sequence and broadening the substrate specificity of the ribozyme	rnpA	-	3.1.26.5	ko:K03536	-	-	-	-	ko00000,ko01000,ko03016	-	-	-	Ribonuclease_P
M.mahonii.peg.42	243272.MARTH_orf449	2.02e-19	80.9	COG0254@1|root,COG0254@2|Bacteria,3WTVX@544448|Tenericutes	544448|Tenericutes	J	50S ribosomal protein L31	rpmE	-	-	ko:K02909	ko03010,map03010	M00178	-	-	br01610,ko00000,ko00001,ko00002,ko03011	-	-	-	Ribosomal_L31
M.mahonii.peg.44	1188236.MARG_3220	1.93e-213	603	COG0008@1|root,COG0008@2|Bacteria,3WT19@544448|Tenericutes	544448|Tenericutes	J	Catalyzes the attachment of glutamate to tRNA(Glu) in a two-step reaction glutamate is first activated by ATP to form Glu-AMP and then transferred to the acceptor end of tRNA(Glu)	gltX	-	6.1.1.17,6.1.1.24	ko:K01885,ko:K09698	ko00860,ko00970,ko01100,ko01110,ko01120,map00860,map00970,map01100,map01110,map01120	M00121,M00359,M00360	R03651,R05578	RC00055,RC00523	ko00000,ko00001,ko00002,ko01000,ko01007,ko02048,ko03016	-	-	-	tRNA-synt_1c
M.mahonii.peg.45	272635.MYPU_1050	4.06e-157	452	COG0216@1|root,COG0216@2|Bacteria,3WSVU@544448|Tenericutes	544448|Tenericutes	J	Peptide chain release factor 1 directs the termination of translation in response to the peptide chain termination codons UAG and UAA	prfA	-	-	ko:K02835	-	-	-	-	ko00000,ko03012	-	-	-	PCRF,RF-1
M.mahonii.peg.46	1188239.MOVI_6780	1.84e-65	209	COG2890@1|root,COG2890@2|Bacteria,3WTXX@544448|Tenericutes	544448|Tenericutes	J	Belongs to the protein N5-glutamine methyltransferase family	hemK	-	2.1.1.297,2.7.7.87	ko:K02493,ko:K07566	-	-	R10463,R10806	RC00003,RC00745,RC03279	ko00000,ko01000,ko03009,ko03012,ko03016	-	-	-	MTS,Methyltransf_31
M.mahonii.peg.48	1246955.MCYN_0153	7.45e-38	133	COG0009@1|root,COG0009@2|Bacteria,3WTDX@544448|Tenericutes	544448|Tenericutes	J	Belongs to the SUA5 family	sua5	-	2.7.7.87	ko:K07566	-	-	R10463	RC00745	ko00000,ko01000,ko03009,ko03016	-	-	-	Sua5_yciO_yrdC
M.mahonii.peg.62	267748.MMOB2650	2.42e-208	609	COG0557@1|root,COG0557@2|Bacteria,3WSUU@544448|Tenericutes	544448|Tenericutes	J	3'-5' exoribonuclease that releases 5'-nucleoside monophosphates and is involved in maturation of structured RNAs	rnr	-	-	ko:K12573	ko03018,map03018	-	-	-	ko00000,ko00001,ko01000,ko03016,ko03019	-	-	-	OB_RNB,RNB,S1
M.mahonii.peg.64	267748.MMOB2640	9.29e-36	127	COG0691@1|root,COG0691@2|Bacteria,3WTFX@544448|Tenericutes	544448|Tenericutes	J	Required for rescue of stalled ribosomes mediated by trans-translation. Binds to transfer-messenger RNA (tmRNA), required for stable association of tmRNA with ribosomes. tmRNA and SmpB together mimic tRNA shape, replacing the anticodon stem-loop with SmpB. tmRNA is encoded by the ssrA gene	smpB	-	-	ko:K03664	-	-	-	-	ko00000	-	-	-	SmpB
M.mahonii.peg.73	747682.MALL_0778	1.29e-91	279	COG0564@1|root,COG0564@2|Bacteria,3WT1X@544448|Tenericutes	544448|Tenericutes	J	Belongs to the pseudouridine synthase RluA family	rluC	-	5.4.99.24	ko:K06179	-	-	-	-	ko00000,ko01000,ko03009	-	-	-	PseudoU_synth_2,S4
M.mahonii.peg.78	747682.MALL_0780	5.17e-154	450	COG0154@1|root,COG0154@2|Bacteria,3WT0C@544448|Tenericutes	544448|Tenericutes	J	amidotransferase, A subunit	gatA	-	6.3.5.6,6.3.5.7	ko:K02433	ko00970,ko01100,map00970,map01100	-	R03905,R04212	RC00010	ko00000,ko00001,ko01000,ko03029	-	-	-	Amidase
M.mahonii.peg.79	1037410.MCSF7_03108	4.5e-165	481	COG0064@1|root,COG0064@2|Bacteria,3WSWV@544448|Tenericutes	544448|Tenericutes	J	Allows the formation of correctly charged Asn-tRNA(Asn) or Gln-tRNA(Gln) through the transamidation of misacylated Asp- tRNA(Asn) or Glu-tRNA(Gln) in organisms which lack either or both of asparaginyl-tRNA or glutaminyl-tRNA synthetases. The reaction takes place in the presence of glutamine and ATP through an activated phospho-Asp-tRNA(Asn) or phospho-Glu-tRNA(Gln)	gatB	-	6.3.5.6,6.3.5.7	ko:K02434	ko00970,ko01100,map00970,map01100	-	R03905,R04212	RC00010	ko00000,ko00001,ko01000,ko03029	-	-	-	GatB_N,GatB_Yqey
M.mahonii.peg.84	512564.MCRO_0670	4.18e-56	182	COG0233@1|root,COG0233@2|Bacteria,3WTCV@544448|Tenericutes	544448|Tenericutes	J	Responsible for the release of ribosomes from messenger RNA at the termination of protein biosynthesis. May increase the efficiency of translation by recycling ribosomes from one round of translation to another	frr	-	-	ko:K02838	-	-	-	-	ko00000,ko03012	-	-	-	RRF
M.mahonii.peg.90	267748.MMOB1520	2.49e-231	659	COG0532@1|root,COG0532@2|Bacteria,3WSWA@544448|Tenericutes	544448|Tenericutes	J	One of the essential components for the initiation of protein synthesis. Protects formylmethionyl-tRNA from spontaneous hydrolysis and promotes its binding to the 30S ribosomal subunits. Also involved in the hydrolysis of GTP during the formation of the 70S ribosomal complex	infB	-	-	ko:K02519	-	-	-	-	ko00000,ko03012,ko03029	-	-	-	GTP_EFTU,IF-2,IF2_N
M.mahonii.peg.91	747682.MALL_0794	1.78e-20	86.7	COG0858@1|root,COG0858@2|Bacteria,3WTQI@544448|Tenericutes	544448|Tenericutes	J	One of several proteins that assist in the late maturation steps of the functional core of the 30S ribosomal subunit. Associates with free 30S ribosomal subunits (but not with 30S subunits that are part of 70S ribosomes or polysomes). Required for efficient processing of 16S rRNA. May interact with the 5'-terminal helix region of 16S rRNA	rbfA	-	-	ko:K02834	-	-	-	-	ko00000,ko03009	-	-	-	RBFA
M.mahonii.peg.101	272635.MYPU_2590	2.09e-56	184	COG0290@1|root,COG0290@2|Bacteria,3WTEA@544448|Tenericutes	544448|Tenericutes	J	IF-3 binds to the 30S ribosomal subunit and shifts the equilibrum between 70S ribosomes and their 50S and 30S subunits in favor of the free subunits, thus enhancing the availability of 30S subunits on which protein synthesis initiation begins	infC	-	-	ko:K02520	-	-	-	-	ko00000,ko03012,ko03029	-	-	-	IF3_C,IF3_N
M.mahonii.peg.102	747682.MALL_0279	7.17e-27	99	COG0291@1|root,COG0291@2|Bacteria,3WTZ3@544448|Tenericutes	544448|Tenericutes	J	Belongs to the bacterial ribosomal protein bL35 family	rpmI	-	-	ko:K02916	ko03010,map03010	M00178	-	-	br01610,ko00000,ko00001,ko00002,ko03011	-	-	-	Ribosomal_L35p
M.mahonii.peg.103	267748.MMOB6270	3.24e-57	179	COG0292@1|root,COG0292@2|Bacteria,3WTQH@544448|Tenericutes	544448|Tenericutes	J	Binds directly to 23S ribosomal RNA and is necessary for the in vitro assembly process of the 50S ribosomal subunit. It is not involved in the protein synthesizing functions of that subunit	rplT	-	-	ko:K02887	ko03010,map03010	M00178	-	-	br01610,ko00000,ko00001,ko00002,ko03011	-	-	-	Rho_N,Ribosomal_L20
M.mahonii.peg.115	1118964.MOS_374	2.89e-202	578	COG0143@1|root,COG0143@2|Bacteria,3WSXZ@544448|Tenericutes	544448|Tenericutes	J	Is required not only for elongation of protein synthesis but also for the initiation of all mRNA translation through initiator tRNA(fMet) aminoacylation	metG	-	6.1.1.10	ko:K01874	ko00450,ko00970,map00450,map00970	M00359,M00360	R03659,R04773	RC00055,RC00523	ko00000,ko00001,ko00002,ko01000,ko01007,ko03016	-	-	-	Anticodon_1,tRNA-synt_1g
M.mahonii.peg.125	272635.MYPU_2980	6.6e-107	320	COG0564@1|root,COG0564@2|Bacteria,3WT4B@544448|Tenericutes	544448|Tenericutes	J	Responsible for synthesis of pseudouridine from uracil	rluD	-	5.4.99.23	ko:K06180	-	-	-	-	ko00000,ko01000,ko03009	-	-	-	PseudoU_synth_2,S4
M.mahonii.peg.138	1034808.GIG_01369	2.79e-46	158	COG3557@1|root,COG3557@2|Bacteria,3WTPJ@544448|Tenericutes	544448|Tenericutes	J	domain protein associated with RNAses G and E	-	-	-	ko:K07586	-	-	-	-	ko00000	-	-	-	DUF402
M.mahonii.peg.140	747682.MALL_0544	5.31e-71	221	COG0220@1|root,COG0220@2|Bacteria,3WTRT@544448|Tenericutes	544448|Tenericutes	J	Catalyzes the formation of N(7)-methylguanine at position 46 (m7G46) in tRNA	trmB	-	2.1.1.33	ko:K03439	-	-	-	-	ko00000,ko01000,ko03016	-	-	-	Methyltransf_4
M.mahonii.peg.142	1499685.CCFJ01000038_gene1226	7.54e-164	469	COG0012@1|root,COG0012@2|Bacteria,1TPRK@1239|Firmicutes,4H9SQ@91061|Bacilli,1ZBUI@1386|Bacillus	91061|Bacilli	J	ATPase that binds to both the 70S ribosome and the 50S ribosomal subunit in a nucleotide-independent manner	ychF	GO:0003674,GO:0003824,GO:0005575,GO:0005622,GO:0005623,GO:0005737,GO:0016462,GO:0016787,GO:0016817,GO:0016818,GO:0016887,GO:0017111,GO:0044424,GO:0044464	-	ko:K06942	-	-	-	-	ko00000,ko03009	-	-	-	MMR_HSR1,YchF-GTPase_C
M.mahonii.peg.162	267748.MMOB5020	2.87e-98	302	COG2265@1|root,COG2265@2|Bacteria,3WT0W@544448|Tenericutes	544448|Tenericutes	J	Belongs to the class I-like SAM-binding methyltransferase superfamily. RNA M5U methyltransferase family	trmA	-	2.1.1.190,2.1.1.35	ko:K00557,ko:K03215	-	-	-	-	ko00000,ko01000,ko03009,ko03016	-	-	-	TRAM,tRNA_U5-meth_tr
M.mahonii.peg.185	267748.MMOB1760	9.62e-104	315	COG0052@1|root,COG0052@2|Bacteria,3WT3S@544448|Tenericutes	544448|Tenericutes	J	Belongs to the universal ribosomal protein uS2 family	rpsB	-	-	ko:K02967	ko03010,map03010	M00178,M00179	-	-	br01610,ko00000,ko00001,ko00002,ko03011	-	-	-	Rho_N,Ribosomal_S2
M.mahonii.peg.186	347256.MHO_5010	2.21e-86	267	COG0264@1|root,COG0264@2|Bacteria,3WT1W@544448|Tenericutes	544448|Tenericutes	J	Associates with the EF-Tu.GDP complex and induces the exchange of GDP to GTP. It remains bound to the aminoacyl-tRNA.EF- Tu.GTP complex up to the GTP hydrolysis stage on the ribosome	tsf	-	-	ko:K02357	-	-	-	-	ko00000,ko03012,ko03029	-	-	-	EF_TS
M.mahonii.peg.188	267748.MMOB4300	3.77e-27	103	COG0228@1|root,COG0228@2|Bacteria,3WTVG@544448|Tenericutes	544448|Tenericutes	J	Belongs to the bacterial ribosomal protein bS16 family	rpsP	-	-	ko:K02959	ko03010,map03010	M00178	-	-	br01610,ko00000,ko00001,ko00002,ko03011,ko03029	-	-	-	Ribosomal_S16
M.mahonii.peg.189	2110.MAGa7220	4.25e-98	291	COG0336@1|root,COG0336@2|Bacteria,3WT2M@544448|Tenericutes	544448|Tenericutes	J	Belongs to the RNA methyltransferase TrmD family	trmD	-	2.1.1.228	ko:K00554	-	-	R00597	RC00003,RC00334	ko00000,ko01000,ko03016	-	-	-	tRNA_m1G_MT
M.mahonii.peg.190	1117644.MCANPG14_00105	1.26e-51	165	COG0335@1|root,COG0335@2|Bacteria,3WTJW@544448|Tenericutes	544448|Tenericutes	J	This protein is located at the 30S-50S ribosomal subunit interface and may play a role in the structure and function of the aminoacyl-tRNA binding site	rplS	-	-	ko:K02884	ko03010,map03010	M00178	-	-	br01610,ko00000,ko00001,ko00002,ko03011	-	-	-	Ribosomal_L19
M.mahonii.peg.212	1188234.MALK_2720	5.14e-57	181	COG1576@1|root,COG1576@2|Bacteria,3WTKM@544448|Tenericutes	544448|Tenericutes	J	Specifically methylates the pseudouridine at position 1915 (m3Psi1915) in 23S rRNA	rlmH	-	2.1.1.177	ko:K00783	-	-	-	-	ko00000,ko01000,ko03009	-	-	-	SPOUT_MTase
M.mahonii.peg.218	243272.MARTH_orf132	3.88e-109	333	COG0215@1|root,COG0215@2|Bacteria,3WSVT@544448|Tenericutes	544448|Tenericutes	J	Cysteinyl-tRNA synthetase	cysS	-	6.1.1.16	ko:K01883	ko00970,map00970	M00359,M00360	R03650	RC00055,RC00523	ko00000,ko00001,ko00002,ko01000,ko01007,ko03016	-	-	-	DALR_2,tRNA-synt_1e,tRNA-synt_1g
M.mahonii.peg.219	1034808.GIG_03302	1.7e-80	248	COG0566@1|root,COG0566@2|Bacteria,3WT88@544448|Tenericutes	544448|Tenericutes	J	Belongs to the class IV-like SAM-binding methyltransferase superfamily. RNA methyltransferase TrmH family	spoU	-	2.1.1.185	ko:K03218	-	-	-	-	ko00000,ko01000,ko03009	-	-	-	SpoU_methylase,SpoU_sub_bind
M.mahonii.peg.224	747682.MALL_0686	6.34e-69	216	COG0080@1|root,COG0080@2|Bacteria,3WTDP@544448|Tenericutes	544448|Tenericutes	J	Forms part of the ribosomal stalk which helps the ribosome interact with GTP-bound translation factors	rplK	-	-	ko:K02867	ko03010,map03010	M00178,M00179	-	-	br01610,ko00000,ko00001,ko00002,ko03011	-	-	-	Ribosomal_L11,Ribosomal_L11_N
M.mahonii.peg.225	267748.MMOB1390	2.52e-100	298	COG0081@1|root,COG0081@2|Bacteria,3WSV7@544448|Tenericutes	544448|Tenericutes	J	Binds directly to 23S rRNA. The L1 stalk is quite mobile in the ribosome, and is involved in E site tRNA release	rplA	-	-	ko:K02863	ko03010,map03010	M00178,M00179	-	-	br01610,ko00000,ko00001,ko00002,ko03011	-	-	-	Ribosomal_L1
M.mahonii.peg.232	267748.MMOB3690	1.37e-73	223	COG0048@1|root,COG0048@2|Bacteria,3WTGE@544448|Tenericutes	544448|Tenericutes	J	Interacts with and stabilizes bases of the 16S rRNA that are involved in tRNA selection in the A site and with the mRNA backbone. Located at the interface of the 30S and 50S subunits, it traverses the body of the 30S subunit contacting proteins on the other side and probably holding the rRNA structure together. The combined cluster of proteins S8, S12 and S17 appears to hold together the shoulder…	rpsL	-	-	ko:K02950	ko03010,map03010	M00178,M00179	-	-	br01610,ko00000,ko00001,ko00002,ko03011	-	-	-	Ribosom_S12_S23
M.mahonii.peg.233	1129369.MYM_0530	1.28e-77	234	COG0049@1|root,COG0049@2|Bacteria,3WTG3@544448|Tenericutes	544448|Tenericutes	J	One of the primary rRNA binding proteins, it binds directly to 16S rRNA where it nucleates assembly of the head domain of the 30S subunit. Is located at the subunit interface close to the decoding center, probably blocks exit of the E-site tRNA	rpsG	-	-	ko:K02992	ko03010,map03010	M00178,M00179	-	-	br01610,ko00000,ko00001,ko00002,ko03011	-	-	-	Ribosomal_S7
M.mahonii.peg.234	512564.MCRO_0691	0	1066	COG0480@1|root,COG0480@2|Bacteria,3WT0H@544448|Tenericutes	544448|Tenericutes	J	Catalyzes the GTP-dependent ribosomal translocation step during translation elongation. During this step, the ribosome changes from the pre-translocational (PRE) to the post- translocational (POST) state as the newly formed A-site-bound peptidyl-tRNA and P-site-bound deacylated tRNA move to the P and E sites, respectively. Catalyzes the coordinated movement of the two tRNA molecules, the mRNA and…	fusA	-	-	ko:K02355	-	-	-	-	ko00000,ko03012,ko03029	-	-	-	EFG_C,EFG_II,EFG_IV,GTP_EFTU,GTP_EFTU_D2
M.mahonii.peg.238	1246955.MCYN_0828	2.51e-237	658	COG0050@1|root,COG0050@2|Bacteria,3WSWU@544448|Tenericutes	544448|Tenericutes	J	This protein promotes the GTP-dependent binding of aminoacyl-tRNA to the A-site of ribosomes during protein biosynthesis	tuf	GO:0005575,GO:0005622,GO:0005623,GO:0005737,GO:0044424,GO:0044464	-	ko:K02358	-	-	-	-	ko00000,ko03012,ko03029,ko04147	-	-	-	GTP_EFTU,GTP_EFTU_D2,GTP_EFTU_D3
M.mahonii.peg.248	1118964.MOS_061	1.21e-50	169	COG0244@1|root,COG0244@2|Bacteria,3WTH9@544448|Tenericutes	544448|Tenericutes	J	Forms part of the ribosomal stalk, playing a central role in the interaction of the ribosome with GTP-bound translation factors	rplJ	-	-	ko:K02864	ko03010,map03010	M00178,M00179	-	-	br01610,ko00000,ko00001,ko00002,ko03011	-	-	-	Ribosomal_L10
M.mahonii.peg.249	1188236.MARG_5300	4.39e-44	147	COG0222@1|root,COG0222@2|Bacteria,3WTKQ@544448|Tenericutes	544448|Tenericutes	J	Forms part of the ribosomal stalk which helps the ribosome interact with GTP-bound translation factors. Is thus essential for accurate translation	rplL	-	-	ko:K02935	ko03010,map03010	M00178	-	-	br01610,ko00000,ko00001,ko00002,ko03011	-	-	-	Ribosomal_L12,Ribosomal_L12_N
M.mahonii.peg.254	267748.MMOB1200	3.81e-57	188	COG0566@1|root,COG0566@2|Bacteria,3WTB8@544448|Tenericutes	544448|Tenericutes	J	Belongs to the class IV-like SAM-binding methyltransferase superfamily. RNA methyltransferase TrmH family	spoU	-	-	ko:K03437	-	-	-	-	ko00000,ko03016	-	-	-	SpoU_methylase,SpoU_sub_bind
M.mahonii.peg.270	347256.MHO_2630	4.01e-147	431	COG0162@1|root,COG0162@2|Bacteria,3WSW6@544448|Tenericutes	544448|Tenericutes	J	Catalyzes the attachment of tyrosine to tRNA(Tyr) in a two-step reaction tyrosine is first activated by ATP to form Tyr- AMP and then transferred to the acceptor end of tRNA(Tyr)	tyrS	-	6.1.1.1	ko:K01866	ko00970,map00970	M00359,M00360	R02918	RC00055,RC00523	ko00000,ko00001,ko00002,ko01000,ko01007,ko03016,ko03029	-	-	-	S4,tRNA-synt_1b
M.mahonii.peg.272	1246955.MCYN_0525	2.5e-91	272	COG0522@1|root,COG0522@2|Bacteria,3WT9S@544448|Tenericutes	544448|Tenericutes	J	One of the primary rRNA binding proteins, it binds directly to 16S rRNA where it nucleates assembly of the body of the 30S subunit	rpsD	-	-	ko:K02986	ko03010,map03010	M00178,M00179	-	-	br01610,ko00000,ko00001,ko00002,ko03011	-	-	-	Ribosomal_S4,S4
M.mahonii.peg.283	45361.MCJ_004530	6.85e-24	97.4	COG0360@1|root,COG0360@2|Bacteria,3WTUT@544448|Tenericutes	544448|Tenericutes	J	Binds together with S18 to 16S ribosomal RNA	rpsF	-	-	ko:K02990	ko03010,map03010	M00178	-	-	br01610,ko00000,ko00001,ko00002,ko03011,ko03029	-	-	-	Ribosomal_S6
M.mahonii.peg.285	272635.MYPU_6090	1.65e-20	85.1	COG0238@1|root,COG0238@2|Bacteria	2|Bacteria	J	rRNA binding	rpsR	GO:0003674,GO:0003676,GO:0003723,GO:0003729,GO:0003735,GO:0005198,GO:0005488,GO:0005575,GO:0005622,GO:0005623,GO:0005737,GO:0005829,GO:0005840,GO:0006412,GO:0006518,GO:0006807,GO:0008150,GO:0008152,GO:0009058,GO:0009059,GO:0009987,GO:0010467,GO:0015935,GO:0019538,GO:0019843,GO:0022626,GO:0022627,GO:0032991,GO:0034641,GO:0034645,GO:0043043,GO:0043170,GO:0043226,GO:0043228,GO:0043229,GO:0043232,GO:…	-	ko:K02963	ko03010,map03010	M00178	-	-	br01610,ko00000,ko00001,ko00002,ko03011	-	-	-	Ribosomal_S18
M.mahonii.peg.287	1034808.GIG_00431	1.11e-26	104	COG0359@1|root,COG0359@2|Bacteria,3WTTV@544448|Tenericutes	544448|Tenericutes	J	binds to the 23S rRNA	rplI	-	-	ko:K02939	ko03010,map03010	M00178	-	-	br01610,ko00000,ko00001,ko00002,ko03011	-	-	-	Ribosomal_L9_C,Ribosomal_L9_N
M.mahonii.peg.291	262723.MS53_0169	1.67e-117	349	COG0180@1|root,COG0180@2|Bacteria,3WT2W@544448|Tenericutes	544448|Tenericutes	J	Tryptophanyl-tRNA synthetase	trpS	-	6.1.1.2	ko:K01867	ko00970,map00970	M00359,M00360	R03664	RC00055,RC00523	ko00000,ko00001,ko00002,ko01000,ko01007,ko03016	-	-	-	tRNA-synt_1b
M.mahonii.peg.295	267748.MMOB6170	6.55e-52	171	COG0242@1|root,COG0242@2|Bacteria,3WTGP@544448|Tenericutes	544448|Tenericutes	J	Removes the formyl group from the N-terminal Met of newly synthesized proteins. Requires at least a dipeptide for an efficient rate of reaction. N-terminal L-methionine is a prerequisite for activity but the enzyme has broad specificity at other positions	def	-	3.5.1.88	ko:K01462	-	-	-	-	ko00000,ko01000	-	-	-	Pep_deformylase
M.mahonii.peg.302	1118964.MOS_588	3.14e-24	92.4	COG0227@1|root,COG0227@2|Bacteria,3WTVQ@544448|Tenericutes	544448|Tenericutes	J	Belongs to the bacterial ribosomal protein bL28 family	rpmB	-	-	ko:K02902	ko03010,map03010	M00178	-	-	br01610,ko00000,ko00001,ko00002,ko03011	-	-	-	Ribosomal_L28
M.mahonii.peg.306	267748.MMOB4110	1.57e-41	148	COG0571@1|root,COG0571@2|Bacteria,3WTRE@544448|Tenericutes	544448|Tenericutes	J	Digests double-stranded RNA. Involved in the processing of primary rRNA transcript to yield the immediate precursors to the large and small rRNAs (23S and 16S). Processes some mRNAs, and tRNAs when they are encoded in the rRNA operon. Processes pre- crRNA and tracrRNA of type II CRISPR loci if present in the organism	rnc	-	3.1.26.3	ko:K03685	ko03008,ko05205,map03008,map05205	-	-	-	ko00000,ko00001,ko01000,ko03009,ko03019,ko03036	-	-	-	Ribonucleas_3_3,dsrm
M.mahonii.peg.315	743966.MYB_00325	4.12e-66	214	COG0130@1|root,COG0130@2|Bacteria,3WTAQ@544448|Tenericutes	544448|Tenericutes	J	Responsible for synthesis of pseudouridine from uracil- 55 in the psi GC loop of transfer RNAs	truB	-	5.4.99.25	ko:K03177	-	-	-	-	ko00000,ko01000,ko03016	-	-	-	TruB_C_2,TruB_N
M.mahonii.peg.317	1188239.MOVI_4880	8.32e-33	115	COG0184@1|root,COG0184@2|Bacteria,3WTV2@544448|Tenericutes	544448|Tenericutes	J	Forms an intersubunit bridge (bridge B4) with the 23S rRNA of the 50S subunit in the ribosome	rpsO	-	-	ko:K02956	ko03010,map03010	M00178,M00179	-	-	br01610,ko00000,ko00001,ko00002,ko03011	-	-	-	Ribosomal_S15
M.mahonii.peg.321	1037410.MCSF7_01281	4.87e-112	333	COG0275@1|root,COG0275@2|Bacteria,3WT1M@544448|Tenericutes	544448|Tenericutes	J	Specifically methylates the N4 position of cytidine in position 1402 (C1402) of 16S rRNA	mraW	-	2.1.1.199	ko:K03438	-	-	-	-	ko00000,ko01000,ko03009	-	-	-	Methyltransf_5
M.mahonii.peg.327	1408422.JHYF01000001_gene2655	5.17e-47	154	COG0251@1|root,COG0251@2|Bacteria,1V6HG@1239|Firmicutes,24J8Y@186801|Clostridia,36JHE@31979|Clostridiaceae	186801|Clostridia	J	endoribonuclease L-PSP	-	-	3.5.99.10	ko:K09022	-	-	R11098,R11099	RC03275,RC03354	ko00000,ko01000	-	-	-	Ribonuc_L-PSP
M.mahonii.peg.370	267748.MMOB3480	4.47e-37	131	COG0319@1|root,COG0319@2|Bacteria,3WTYW@544448|Tenericutes	544448|Tenericutes	J	Single strand-specific metallo-endoribonuclease involved in late-stage 70S ribosome quality control and in maturation of the 3' terminus of the 16S rRNA	ybeY	-	-	ko:K07042	-	-	-	-	ko00000,ko03009	-	-	-	UPF0054
M.mahonii.peg.375	1034808.GIG_02132	6.37e-207	585	COG0423@1|root,COG0423@2|Bacteria,3WT0M@544448|Tenericutes	544448|Tenericutes	J	Belongs to the class-II aminoacyl-tRNA synthetase family	glyS	GO:0003674,GO:0003824,GO:0004812,GO:0004820,GO:0005488,GO:0005515,GO:0016874,GO:0016875,GO:0046983,GO:0140098,GO:0140101	6.1.1.14	ko:K01880	ko00970,map00970	M00359,M00360	R03654	RC00055,RC00523	ko00000,ko00001,ko00002,ko01000,ko01007,ko03016,ko03029	-	-	-	HGTP_anticodon,tRNA-synt_2b
M.mahonii.peg.380	272635.MYPU_4950	4.16e-75	227	COG0102@1|root,COG0102@2|Bacteria,3WTDG@544448|Tenericutes	544448|Tenericutes	J	This protein is one of the early assembly proteins of the 50S ribosomal subunit, although it is not seen to bind rRNA by itself. It is important during the early stages of 50S assembly	rplM	-	-	ko:K02871	ko03010,map03010	M00178,M00179	-	-	br01610,ko00000,ko00001,ko00002,ko03011	-	-	-	Ribosomal_L13
M.mahonii.peg.381	1188235.MBVG_3220	1.92e-58	184	COG0103@1|root,COG0103@2|Bacteria,3WTKX@544448|Tenericutes	544448|Tenericutes	J	Belongs to the universal ribosomal protein uS9 family	rpsI	-	-	ko:K02996	ko03010,map03010	M00178,M00179	-	-	br01610,ko00000,ko00001,ko00002,ko03011	-	-	-	Ribosomal_S9
M.mahonii.peg.388	1037410.MCSF7_02427	1.44e-118	360	COG0124@1|root,COG0124@2|Bacteria,3WSVQ@544448|Tenericutes	544448|Tenericutes	J	histidyl-tRNA synthetase	hisS	-	6.1.1.21	ko:K01892	ko00970,map00970	M00359,M00360	R03655	RC00055,RC00523	ko00000,ko00001,ko00002,ko01000,ko01007,ko03016	-	-	-	HGTP_anticodon,tRNA-synt_His
M.mahonii.peg.389	267748.MMOB2740	1.27e-196	568	COG0173@1|root,COG0173@2|Bacteria,3WT0T@544448|Tenericutes	544448|Tenericutes	J	Catalyzes the attachment of L-aspartate to tRNA(Asp) in a two-step reaction L-aspartate is first activated by ATP to form Asp-AMP and then transferred to the acceptor end of tRNA(Asp)	aspS	-	6.1.1.12	ko:K01876	ko00970,map00970	M00359,M00360	R05577	RC00055,RC00523	ko00000,ko00001,ko00002,ko01000,ko01007,ko03016,ko03029	-	-	-	GAD,tRNA-synt_2,tRNA_anti-codon
M.mahonii.peg.417	1034808.GIG_00525	5.74e-313	866	COG0481@1|root,COG0481@2|Bacteria,3WSVR@544448|Tenericutes	544448|Tenericutes	J	Required for accurate and efficient protein synthesis under certain stress conditions. May act as a fidelity factor of the translation reaction, by catalyzing a one-codon backward translocation of tRNAs on improperly translocated ribosomes. Back- translocation proceeds from a post-translocation (POST) complex to a pre-translocation (PRE) complex, thus giving elongation factor G a second chance to…	lepA	-	-	ko:K03596	ko05134,map05134	-	-	-	ko00000,ko00001	-	-	-	EFG_C,GTP_EFTU,GTP_EFTU_D2,LepA_C
M.mahonii.peg.455	1118964.MOS_620	6.95e-171	514	COG0072@1|root,COG0073@1|root,COG0072@2|Bacteria,COG0073@2|Bacteria,3WSUD@544448|Tenericutes	544448|Tenericutes	J	Belongs to the phenylalanyl-tRNA synthetase beta subunit family. Type 1 subfamily	pheT	-	6.1.1.20	ko:K01890	ko00970,map00970	M00359,M00360	R03660	RC00055,RC00523	ko00000,ko00001,ko00002,ko01000,ko01007,ko03016	-	-	-	B3_4,B5,FDX-ACB,tRNA_bind
M.mahonii.peg.456	1034808.GIG_02743	8.77e-138	399	COG0016@1|root,COG0016@2|Bacteria,3WT38@544448|Tenericutes	544448|Tenericutes	J	Belongs to the class-II aminoacyl-tRNA synthetase family. Phe-tRNA synthetase alpha subunit type 1 subfamily	pheS	-	6.1.1.20	ko:K01889	ko00970,map00970	M00359,M00360	R03660	RC00055,RC00523	ko00000,ko00001,ko00002,ko01000,ko01007,ko03016	-	-	-	Phe_tRNA-synt_N,tRNA-synt_2d
M.mahonii.peg.469	45361.MCJ_002840	8.83e-75	233	COG1189@1|root,COG1189@2|Bacteria,3WTMF@544448|Tenericutes	544448|Tenericutes	J	FtsJ-like methyltransferase	yqxC	-	2.1.1.226,2.1.1.227	ko:K06442	-	-	-	-	ko00000,ko01000,ko03009	-	-	-	FtsJ,S4
M.mahonii.peg.474	1037410.MCSF7_00899	2.24e-91	271	COG0231@1|root,COG0231@2|Bacteria,3WTAR@544448|Tenericutes	544448|Tenericutes	J	Involved in peptide bond synthesis. Stimulates efficient translation and peptide-bond synthesis on native or reconstituted 70S ribosomes in vitro. Probably functions indirectly by altering the affinity of the ribosome for aminoacyl-tRNA, thus increasing their reactivity as acceptors for peptidyl transferase	efp	-	-	ko:K02356	-	-	-	-	ko00000,ko03012	-	-	-	EFP,EFP_N,Elong-fact-P_C
M.mahonii.peg.476	1118964.MOS_171	1.89e-17	74.3	COG0267@1|root,COG0267@2|Bacteria,3WTX8@544448|Tenericutes	544448|Tenericutes	J	Belongs to the bacterial ribosomal protein bL33 family	rpmG	-	-	ko:K02913	ko03010,map03010	M00178	-	-	br01610,ko00000,ko00001,ko00002,ko03011	-	-	-	Ribosomal_L33
M.mahonii.peg.485	1034808.GIG_01533	3.72e-83	254	COG1187@1|root,COG1187@2|Bacteria,3WT43@544448|Tenericutes	544448|Tenericutes	J	Belongs to the pseudouridine synthase RsuA family	rluB	-	5.4.99.19,5.4.99.21,5.4.99.22	ko:K06178,ko:K06182,ko:K06183	-	-	-	-	ko00000,ko01000,ko03009	-	-	-	PseudoU_synth_2,S4
M.mahonii.peg.495	496833.MBIO_0799	2.46e-24	93.2	COG0361@1|root,COG0361@2|Bacteria,3WTVD@544448|Tenericutes	544448|Tenericutes	J	One of the essential components for the initiation of protein synthesis. Stabilizes the binding of IF-2 and IF-3 on the 30S subunit to which N-formylmethionyl-tRNA(fMet) subsequently binds. Helps modulate mRNA selection, yielding the 30S pre- initiation complex (PIC). Upon addition of the 50S ribosomal subunit IF-1, IF-2 and IF-3 are released leaving the mature 70S translation initation complex	infA	-	-	ko:K02518	-	-	-	-	ko00000,ko03012	-	-	-	eIF-1a
M.mahonii.peg.499	1188233.MAU_3410	2.43e-46	154	COG0200@1|root,COG0200@2|Bacteria,3WTEQ@544448|Tenericutes	544448|Tenericutes	J	binds to the 23S rRNA	rplO	-	-	ko:K02876	ko03010,map03010	M00178,M00179	-	-	br01610,ko00000,ko00001,ko00002,ko03011	-	-	-	Ribosomal_L27A
M.mahonii.peg.500	272635.MYPU_5700	5.29e-75	233	COG0098@1|root,COG0098@2|Bacteria,3WTIC@544448|Tenericutes	544448|Tenericutes	J	Located at the back of the 30S subunit body where it stabilizes the conformation of the head with respect to the body	rpsE	-	-	ko:K02988	ko03010,map03010	M00178,M00179	-	-	br01610,ko00000,ko00001,ko00002,ko03011	-	-	-	Ribosomal_S5,Ribosomal_S5_C
M.mahonii.peg.501	1232449.BAHV02000010_gene2461	2.32e-41	139	COG0256@1|root,COG0256@2|Bacteria,1V6DM@1239|Firmicutes,24JCS@186801|Clostridia,269CK@186813|unclassified Clostridiales	186801|Clostridia	J	This is one of the proteins that binds and probably mediates the attachment of the 5S RNA into the large ribosomal subunit, where it forms part of the central protuberance	rplR	-	-	ko:K02881	ko03010,map03010	M00178,M00179	-	-	br01610,ko00000,ko00001,ko00002,ko03011	-	-	-	Ribosomal_L18p
M.mahonii.peg.502	267748.MMOB2500	4.79e-77	234	COG0097@1|root,COG0097@2|Bacteria,3WT1B@544448|Tenericutes	544448|Tenericutes	J	This protein binds to the 23S rRNA, and is important in its secondary structure. It is located near the subunit interface in the base of the L7 L12 stalk, and near the tRNA binding site of the peptidyltransferase center	rplF	-	-	ko:K02933	ko03010,map03010	M00178,M00179	-	-	br01610,ko00000,ko00001,ko00002,ko03011	-	-	-	Ribosomal_L6
M.mahonii.peg.503	1034808.GIG_01700	1.13e-57	182	COG0096@1|root,COG0096@2|Bacteria,3WTD8@544448|Tenericutes	544448|Tenericutes	J	One of the primary rRNA binding proteins, it binds directly to 16S rRNA central domain where it helps coordinate assembly of the platform of the 30S subunit	rpsH	-	-	ko:K02994	ko03010,map03010	M00178,M00179	-	-	br01610,ko00000,ko00001,ko00002,ko03011	-	-	-	Ribosomal_S8
M.mahonii.peg.504	1118964.MOS_435	3.56e-31	109	COG0199@1|root,COG0199@2|Bacteria,3WTWI@544448|Tenericutes	544448|Tenericutes	J	Binds 16S rRNA, required for the assembly of 30S particles and may also be responsible for determining the conformation of the 16S rRNA at the A site	rpsN	-	-	ko:K02954	ko03010,map03010	M00178,M00179	-	-	br01610,ko00000,ko00001,ko00002,ko03011	-	-	-	Ribosomal_S14
M.mahonii.peg.505	1118964.MOS_436	4.52e-91	270	COG0094@1|root,COG0094@2|Bacteria,3WT4K@544448|Tenericutes	544448|Tenericutes	J	This is 1 of the proteins that binds and probably mediates the attachment of the 5S RNA into the large ribosomal subunit, where it forms part of the central protuberance. In the 70S ribosome it contacts protein S13 of the 30S subunit (bridge B1b), connecting the 2 subunits	rplE	-	-	ko:K02931	ko03010,map03010	M00178,M00179	-	-	br01610,ko00000,ko00001,ko00002,ko03011	-	-	-	Ribosomal_L5,Ribosomal_L5_C
M.mahonii.peg.506	1121912.AUHD01000007_gene591	1.51e-19	85.9	COG0198@1|root,COG0198@2|Bacteria,4NSTI@976|Bacteroidetes,1I2VR@117743|Flavobacteriia	976|Bacteroidetes	J	One of the proteins that surrounds the polypeptide exit tunnel on the outside of the subunit	rplX	GO:0005575,GO:0005622,GO:0005623,GO:0005737,GO:0005829,GO:0005840,GO:0006412,GO:0006518,GO:0006807,GO:0008150,GO:0008152,GO:0009058,GO:0009059,GO:0009987,GO:0010467,GO:0015934,GO:0019538,GO:0022625,GO:0022626,GO:0032991,GO:0034641,GO:0034645,GO:0043043,GO:0043170,GO:0043226,GO:0043228,GO:0043229,GO:0043232,GO:0043603,GO:0043604,GO:0044237,GO:0044238,GO:0044249,GO:0044260,GO:0044267,GO:0044271,GO:…	-	ko:K02895	ko03010,map03010	M00178,M00179	-	-	br01610,ko00000,ko00001,ko00002,ko03011	-	-	-	KOW,ribosomal_L24
M.mahonii.peg.507	267748.MMOB2450	1.07e-62	194	COG0093@1|root,COG0093@2|Bacteria,3WTN8@544448|Tenericutes	544448|Tenericutes	J	Binds to 23S rRNA. Forms part of two intersubunit bridges in the 70S ribosome	rplN	-	-	ko:K02874	ko03010,map03010	M00178,M00179	-	-	br01610,ko00000,ko00001,ko00002,ko03011	-	-	-	Ribosomal_L14
M.mahonii.peg.508	1211844.CBLM010000155_gene1238	3.73e-31	111	COG0186@1|root,COG0186@2|Bacteria,1V9YC@1239|Firmicutes,3VR8U@526524|Erysipelotrichia	526524|Erysipelotrichia	J	One of the primary rRNA binding proteins, it binds specifically to the 5'-end of 16S ribosomal RNA	rpsQ	-	-	ko:K02961	ko03010,map03010	M00178,M00179	-	-	br01610,ko00000,ko00001,ko00002,ko03011	-	-	-	Ribosomal_S17
M.mahonii.peg.509	1188233.MAU_3310	8.02e-15	69.3	COG0255@1|root,COG0255@2|Bacteria,3WTX6@544448|Tenericutes	544448|Tenericutes	J	Belongs to the universal ribosomal protein uL29 family	rpmC	-	-	ko:K02904	ko03010,map03010	M00178,M00179	-	-	br01610,ko00000,ko00001,ko00002,ko03011	-	-	-	Ribosomal_L29
M.mahonii.peg.510	1117644.MCANPG14_03260	2.86e-70	214	COG0197@1|root,COG0197@2|Bacteria,3WTGA@544448|Tenericutes	544448|Tenericutes	J	Binds 23S rRNA and is also seen to make contacts with the A and possibly P site tRNAs	rplP	-	-	ko:K02878	ko03010,map03010	M00178	-	-	br01610,ko00000,ko00001,ko00002,ko03011	-	-	-	Ribosomal_L16
M.mahonii.peg.511	267748.MMOB2410	3.43e-106	312	COG0092@1|root,COG0092@2|Bacteria,3WT4R@544448|Tenericutes	544448|Tenericutes	J	Binds the lower part of the 30S subunit head. Binds mRNA in the 70S ribosome, positioning it for translation	rpsC	-	-	ko:K02982	ko03010,map03010	M00178,M00179	-	-	br01610,ko00000,ko00001,ko00002,ko03011	-	-	-	KH_2,Ribosomal_S3_C
M.mahonii.peg.512	747682.MALL_0589	1.08e-47	155	COG0091@1|root,COG0091@2|Bacteria,3WTMG@544448|Tenericutes	544448|Tenericutes	J	The globular domain of the protein is located near the polypeptide exit tunnel on the outside of the subunit, while an extended beta-hairpin is found that lines the wall of the exit tunnel in the center of the 70S ribosome	rplV	-	-	ko:K02890	ko03010,map03010	M00178,M00179	-	-	br01610,ko00000,ko00001,ko00002,ko03011	-	-	-	Ribosomal_L22
M.mahonii.peg.513	2113.MCFN_02400	2.02e-48	155	COG0185@1|root,COG0185@2|Bacteria,3WTPD@544448|Tenericutes	544448|Tenericutes	J	Protein S19 forms a complex with S13 that binds strongly to the 16S ribosomal RNA	rpsS	-	-	ko:K02965	ko03010,map03010	M00178,M00179	-	-	br01610,ko00000,ko00001,ko00002,ko03011	-	-	-	Ribosomal_S19
M.mahonii.peg.514	289397.MBOVPG45_0265	1.44e-151	431	COG0090@1|root,COG0090@2|Bacteria,3WT20@544448|Tenericutes	544448|Tenericutes	J	One of the primary rRNA binding proteins. Required for association of the 30S and 50S subunits to form the 70S ribosome, for tRNA binding and peptide bond formation. It has been suggested to have peptidyltransferase activity	rplB	-	-	ko:K02886	ko03010,map03010	M00178,M00179	-	-	br01610,ko00000,ko00001,ko00002,ko03011	-	-	-	Ribosomal_L2,Ribosomal_L2_C
M.mahonii.peg.515	1129369.MYM_0416	8.75e-33	121	COG0089@1|root,COG0089@2|Bacteria,3WTSC@544448|Tenericutes	544448|Tenericutes	J	One of the early assembly proteins it binds 23S rRNA. One of the proteins that surrounds the polypeptide exit tunnel on the outside of the ribosome. Forms the main docking site for trigger factor binding to the ribosome	rplW	-	-	ko:K02892	ko03010,map03010	M00178,M00179	-	-	br01610,ko00000,ko00001,ko00002,ko03011	-	-	-	Ribosomal_L23
M.mahonii.peg.516	1188236.MARG_5110	5.11e-68	217	COG0088@1|root,COG0088@2|Bacteria,3WT7J@544448|Tenericutes	544448|Tenericutes	J	One of the primary rRNA binding proteins, this protein initially binds near the 5'-end of the 23S rRNA. It is important during the early stages of 50S assembly. It makes multiple contacts with different domains of the 23S rRNA in the assembled 50S subunit and ribosome	rplD	-	-	ko:K02926	ko03010,map03010	M00178	-	-	br01610,ko00000,ko00001,ko00002,ko03011	-	-	-	Ribosomal_L4
M.mahonii.peg.517	267748.MMOB2350	2.18e-75	238	COG0087@1|root,COG0087@2|Bacteria,3WT04@544448|Tenericutes	544448|Tenericutes	J	One of the primary rRNA binding proteins, it binds directly near the 3'-end of the 23S rRNA, where it nucleates assembly of the 50S subunit	rplC	-	-	ko:K02906	ko03010,map03010	M00178,M00179	-	-	br01610,ko00000,ko00001,ko00002,ko03011	-	-	-	Ribosomal_L3
M.mahonii.peg.518	1188234.MALK_1910	1.94e-19	85.9	COG0087@1|root,COG0087@2|Bacteria,3WT04@544448|Tenericutes	544448|Tenericutes	J	One of the primary rRNA binding proteins, it binds directly near the 3'-end of the 23S rRNA, where it nucleates assembly of the 50S subunit	rplC	-	-	ko:K02906	ko03010,map03010	M00178,M00179	-	-	br01610,ko00000,ko00001,ko00002,ko03011	-	-	-	Ribosomal_L3
M.mahonii.peg.519	1188236.MARG_5130	5.21e-35	122	COG0051@1|root,COG0051@2|Bacteria,3WTQ5@544448|Tenericutes	544448|Tenericutes	J	Involved in the binding of tRNA to the ribosomes	rpsJ	-	-	ko:K02946	ko03010,map03010	M00178,M00179	-	-	br01610,ko00000,ko00001,ko00002,ko03011	-	-	-	Ribosomal_S10
M.mahonii.peg.526	272635.MYPU_5580	1.98e-156	451	COG0482@1|root,COG0482@2|Bacteria,3WSW0@544448|Tenericutes	544448|Tenericutes	J	Catalyzes the 2-thiolation of uridine at the wobble position (U34) of tRNA, leading to the formation of s(2)U34	trmU	-	2.8.1.13	ko:K00566	ko04122,map04122	-	R08700	RC02313,RC02315	ko00000,ko00001,ko01000,ko03016	-	-	-	tRNA_Me_trans
M.mahonii.peg.563	747682.MALL_0292	0	1021	COG0060@1|root,COG0060@2|Bacteria,3WSX7@544448|Tenericutes	544448|Tenericutes	J	amino acids such as valine, to avoid such errors it has two additional distinct tRNA(Ile)-dependent editing activities. One activity is designated as 'pretransfer' editing and involves the hydrolysis of activated Val-AMP. The other activity is designated 'posttransfer' editing and involves deacylation of mischarged Val-tRNA(Ile)	ileS	-	6.1.1.5	ko:K01870	ko00970,map00970	M00359,M00360	R03656	RC00055,RC00523	ko00000,ko00001,ko00002,ko01000,ko01007,ko03016	-	-	-	Anticodon_1,tRNA-synt_1,zf-FPG_IleRS
M.mahonii.peg.570	272635.MYPU_5600	1.29e-53	171	COG0203@1|root,COG0203@2|Bacteria,3WTH7@544448|Tenericutes	544448|Tenericutes	J	Ribosomal protein L17	rplQ	-	-	ko:K02879	ko03010,map03010	M00178	-	-	br01610,ko00000,ko00001,ko00002,ko03011	-	-	-	Ribosomal_L17
M.mahonii.peg.572	1118964.MOS_424	3.21e-61	191	COG0100@1|root,COG0100@2|Bacteria,3WTM3@544448|Tenericutes	544448|Tenericutes	J	Located on the platform of the 30S subunit, it bridges several disparate RNA helices of the 16S rRNA. Forms part of the Shine-Dalgarno cleft in the 70S ribosome	rpsK	-	-	ko:K02948	ko03010,map03010	M00178,M00179	-	-	br01610,ko00000,ko00001,ko00002,ko03011	-	-	-	Ribosomal_S11
M.mahonii.peg.573	267748.MMOB2590	8.05e-58	181	COG0099@1|root,COG0099@2|Bacteria,3WTJ4@544448|Tenericutes	544448|Tenericutes	J	Located at the top of the head of the 30S subunit, it contacts several helices of the 16S rRNA. In the 70S ribosome it contacts the 23S rRNA (bridge B1a) and protein L5 of the 50S subunit (bridge B1b), connecting the 2 subunits	rpsM	-	-	ko:K02952	ko03010,map03010	M00178,M00179	-	-	br01610,ko00000,ko00001,ko00002,ko03011	-	-	-	Ribosomal_S13
M.mahonii.peg.575	743966.MYB_02305	1.94e-71	220	COG0219@1|root,COG0219@2|Bacteria,3WT7U@544448|Tenericutes	544448|Tenericutes	J	Belongs to the class IV-like SAM-binding methyltransferase superfamily. RNA methyltransferase TrmH family. TrmL subfamily	cspR	-	2.1.1.207	ko:K03216	-	-	-	-	ko00000,ko01000,ko03016	-	-	-	SpoU_methylase
M.mahonii.peg.577	243272.MARTH_orf704	1.94e-257	724	COG0441@1|root,COG0441@2|Bacteria,3WSUV@544448|Tenericutes	544448|Tenericutes	J	Catalyzes the attachment of threonine to tRNA(Thr) in a two-step reaction L-threonine is first activated by ATP to form Thr-AMP and then transferred to the acceptor end of tRNA(Thr)	thrS	-	6.1.1.3	ko:K01868	ko00970,map00970	M00359,M00360	R03663	RC00055,RC00523	ko00000,ko00001,ko00002,ko01000,ko01007,ko03016	-	-	-	HGTP_anticodon,TGS,tRNA-synt_2b,tRNA_SAD
M.mahonii.peg.587	1034808.GIG_01189	1.52e-42	144	COG0816@1|root,COG0816@2|Bacteria,3WTQ3@544448|Tenericutes	544448|Tenericutes	J	Could be a nuclease involved in processing of the 5'-end of pre-16S rRNA	yrrK	-	-	ko:K07447	-	-	-	-	ko00000,ko01000	-	-	-	RuvX
M.mahonii.peg.588	347256.MHO_1310	2.42e-261	756	COG0013@1|root,COG0013@2|Bacteria,3WT0N@544448|Tenericutes	544448|Tenericutes	J	Catalyzes the attachment of alanine to tRNA(Ala) in a two-step reaction alanine is first activated by ATP to form Ala- AMP and then transferred to the acceptor end of tRNA(Ala). Also edits incorrectly charged Ser-tRNA(Ala) and Gly-tRNA(Ala) via its editing domain	alaS	-	6.1.1.7	ko:K01872	ko00970,map00970	M00359,M00360	R03038	RC00055,RC00523	ko00000,ko00001,ko00002,ko01000,ko01007,ko03016	-	-	-	DHHA1,tRNA-synt_2c,tRNA_SAD
M.mahonii.peg.590	1037410.MCSF7_00080	3.55e-86	265	COG0223@1|root,COG0223@2|Bacteria,3WSZ7@544448|Tenericutes	544448|Tenericutes	J	Attaches a formyl group to the free amino group of methionyl-tRNA(fMet). The formyl group appears to play a dual role in the initiator identity of N-formylmethionyl-tRNA by promoting its recognition by IF2 and preventing the misappropriation of this tRNA by the elongation apparatus	fmt	-	2.1.2.9	ko:K00604	ko00670,ko00970,map00670,map00970	-	R03940	RC00026,RC00165	ko00000,ko00001,ko01000	-	-	-	Formyl_trans_C,Formyl_trans_N
M.mahonii.peg.593	1034808.GIG_01002	2.49e-19	81.6	COG0268@1|root,COG0268@2|Bacteria,3WTVR@544448|Tenericutes	544448|Tenericutes	J	Binds directly to 16S ribosomal RNA	rpsT	-	-	ko:K02968	ko03010,map03010	M00178	-	-	br01610,ko00000,ko00001,ko00002,ko03011	-	-	-	Ribosomal_S20p
M.mahonii.peg.601	267748.MMOB3050	5.28e-40	134	COG0211@1|root,COG0211@2|Bacteria,3WTPV@544448|Tenericutes	544448|Tenericutes	J	Belongs to the bacterial ribosomal protein bL27 family	rpmA	-	-	ko:K02899	ko03010,map03010	M00178	-	-	br01610,ko00000,ko00001,ko00002,ko03011	-	-	-	Ribosomal_L27
M.mahonii.peg.602	1118964.MOS_541	9.86e-46	149	COG0261@1|root,COG0261@2|Bacteria,3WTV6@544448|Tenericutes	544448|Tenericutes	J	This protein binds to 23S rRNA in the presence of protein L20	rplU	-	-	ko:K02888	ko03010,map03010	M00178	-	-	br01610,ko00000,ko00001,ko00002,ko03011	-	-	-	Ribosomal_L21p
M.mahonii.peg.609	267748.MMOB5390	2.13e-288	807	COG0495@1|root,COG0495@2|Bacteria,3WSW3@544448|Tenericutes	544448|Tenericutes	J	Belongs to the class-I aminoacyl-tRNA synthetase family	leuS	-	6.1.1.4	ko:K01869	ko00970,map00970	M00359,M00360	R03657	RC00055,RC00523	ko00000,ko00001,ko00002,ko01000,ko01007,ko03016,ko03029	-	-	-	Anticodon_1,tRNA-synt_1,tRNA-synt_1_2,tRNA-synt_1g
M.mahonii.peg.651	272635.MYPU_5420	2.12e-82	251	COG1385@1|root,COG1385@2|Bacteria,3WTHC@544448|Tenericutes	544448|Tenericutes	J	Specifically methylates the N3 position of the uracil ring of uridine 1498 (m3U1498) in 16S rRNA. Acts on the fully assembled 30S ribosomal subunit	rsmE	-	2.1.1.193	ko:K09761	-	-	-	-	ko00000,ko01000,ko03009	-	-	-	Methyltrans_RNA
M.mahonii.peg.652	1246955.MCYN_0851	2.66e-209	595	COG1190@1|root,COG1190@2|Bacteria,3WT4Y@544448|Tenericutes	544448|Tenericutes	J	Belongs to the class-II aminoacyl-tRNA synthetase family	lysS	GO:0005575,GO:0005622,GO:0005623,GO:0005737,GO:0044424,GO:0044464	6.1.1.6	ko:K04567	ko00970,map00970	M00359,M00360	R03658	RC00055,RC00523	ko00000,ko00001,ko00002,ko01000,ko01007,ko03016	-	-	-	tRNA-synt_2,tRNA_anti-codon
M.mahonii.peg.659	1211844.CBLM010000062_gene1664	1.43e-101	309	COG0042@1|root,COG0042@2|Bacteria,1TQ2R@1239|Firmicutes,3VPA3@526524|Erysipelotrichia	526524|Erysipelotrichia	J	Catalyzes the synthesis of 5,6-dihydrouridine (D), a modified base found in the D-loop of most tRNAs, via the reduction of the C5-C6 double bond in target uridines	-	-	-	-	-	-	-	-	-	-	-	-	Dus
M.mahonii.peg.663	1246955.MCYN_0550	0	922	COG0525@1|root,COG0525@2|Bacteria,3WSYG@544448|Tenericutes	544448|Tenericutes	J	amino acids such as threonine, to avoid such errors, it has a posttransfer editing activity that hydrolyzes mischarged Thr-tRNA(Val) in a tRNA-dependent manner	valS	-	6.1.1.9	ko:K01873	ko00970,map00970	M00359,M00360	R03665	RC00055,RC00523	ko00000,ko00001,ko00002,ko01000,ko01007,ko03016	-	-	-	Anticodon_1,Val_tRNA-synt_C,tRNA-synt_1,tRNA-synt_1_2,tRNA-synt_1g
M.mahonii.peg.730	267748.MMOB1240	1.06e-151	451	COG0018@1|root,COG0018@2|Bacteria,3WT30@544448|Tenericutes	544448|Tenericutes	J	arginyl-trna synthetase	argS	-	6.1.1.19	ko:K01887	ko00970,map00970	M00359,M00360	R03646	RC00055,RC00523	ko00000,ko00001,ko00002,ko01000,ko01007,ko03016,ko03029	-	-	-	Arg_tRNA_synt_N,DALR_1,tRNA-synt_1d,tRNA-synt_1g
M.mahonii.peg.733	243272.MARTH_orf851	6.8e-149	436	COG0172@1|root,COG0172@2|Bacteria,3WSVI@544448|Tenericutes	544448|Tenericutes	J	Catalyzes the attachment of serine to tRNA(Ser). Is also able to aminoacylate tRNA(Sec) with serine, to form the misacylated tRNA L-seryl-tRNA(Sec), which will be further converted into selenocysteinyl-tRNA(Sec)	serS	-	6.1.1.11	ko:K01875	ko00970,map00970	M00359,M00360	R03662,R08218	RC00055,RC00523	ko00000,ko00001,ko00002,ko01000,ko01007,ko03016	-	-	-	Seryl_tRNA_N,tRNA-synt_2b
M.mahonii.peg.740	272635.MYPU_0130	2.17e-158	461	COG0486@1|root,COG0486@2|Bacteria,3WSVW@544448|Tenericutes	544448|Tenericutes	J	Exhibits a very high intrinsic GTPase hydrolysis rate. Involved in the addition of a carboxymethylaminomethyl (cmnm) group at the wobble position (U34) of certain tRNAs, forming tRNA- cmnm(5)s(2)U34	trmE	-	-	ko:K03650	-	-	R08701	RC00053,RC00209,RC00870	ko00000,ko01000,ko03016	-	-	-	MMR_HSR1,MnmE_helical,TrmE_N
M.mahonii.peg.743	2110.MAGa3630	6.8e-99	300	COG0533@1|root,COG0533@2|Bacteria,3WSXH@544448|Tenericutes	544448|Tenericutes	J	Required for the formation of a threonylcarbamoyl group on adenosine at position 37 (t(6)A37) in tRNAs that read codons beginning with adenine. Is involved in the transfer of the threonylcarbamoyl moiety of threonylcarbamoyl-AMP (TC-AMP) to the N6 group of A37, together with TsaE and TsaB. TsaD likely plays a direct catalytic role in this reaction	gcp	-	2.3.1.234	ko:K01409	-	-	R10648	RC00070,RC00416	ko00000,ko01000,ko03016	-	-	-	Peptidase_M22
M.mahonii.peg.748	1188239.MOVI_6540	4.4e-62	203	COG0030@1|root,COG0030@2|Bacteria,3WTCB@544448|Tenericutes	544448|Tenericutes	J	Specifically dimethylates two adjacent adenosines (A1518 and A1519) in the loop of a conserved hairpin near the 3'-end of 16S rRNA in the 30S particle. May play a critical role in biogenesis of 30S subunits	ksgA	-	2.1.1.182	ko:K02528	-	-	R10716	RC00003,RC03257	ko00000,ko01000,ko03009	-	-	-	RrnaAD
M.mahonii.peg.750	272635.MYPU_1280	8.25e-40	143	COG0357@1|root,COG0357@2|Bacteria,3WTR7@544448|Tenericutes	544448|Tenericutes	J	Specifically methylates the N7 position of a guanine in 16S rRNA	gidB	-	2.1.1.170	ko:K03501	-	-	-	-	ko00000,ko01000,ko03009,ko03036	-	-	-	GidB
M.mahonii.peg.760	243272.MARTH_orf853	6.01e-63	199	COG0193@1|root,COG0193@2|Bacteria,3WT8R@544448|Tenericutes	544448|Tenericutes	J	The natural substrate for this enzyme may be peptidyl- tRNAs which drop off the ribosome during protein synthesis	pth	-	3.1.1.29	ko:K01056	-	-	-	-	ko00000,ko01000,ko03012	-	-	-	Pept_tRNA_hydro
M.mahonii.peg.60	713605.ADHG01000001_gene114	1.07e-17	89	COG1481@1|root,COG1481@2|Bacteria,1TP2X@1239|Firmicutes,4HB4H@91061|Bacilli,3F4AB@33958|Lactobacillaceae	91061|Bacilli	K	May be required for sporulation	whiA	GO:0008150,GO:0043937,GO:0050789,GO:0050793,GO:0065007	-	ko:K09762	-	-	-	-	ko00000	-	-	-	HTH_WhiA,LAGLIDADG_WhiA,WhiA_N
M.mahonii.peg.88	1423747.BAMJ01000008_gene691	1.48e-36	141	COG0195@1|root,COG0195@2|Bacteria,1TPB3@1239|Firmicutes,4HA7F@91061|Bacilli,3F3KZ@33958|Lactobacillaceae	91061|Bacilli	K	Participates in both transcription termination and antitermination	nusA	GO:0005575,GO:0005622,GO:0005623,GO:0005737,GO:0005829,GO:0006355,GO:0008150,GO:0009889,GO:0010468,GO:0010556,GO:0019219,GO:0019222,GO:0031323,GO:0031326,GO:0031554,GO:0031564,GO:0043244,GO:0044424,GO:0044444,GO:0044464,GO:0050789,GO:0050794,GO:0051128,GO:0051171,GO:0051252,GO:0060255,GO:0065007,GO:0080090,GO:1903506,GO:2000112,GO:2001141	-	ko:K02600	-	-	-	-	ko00000,ko03009,ko03021	-	-	-	KH_5,NusA_N,S1
M.mahonii.peg.89	221109	1.65e-13	67	COG2740@1|root,COG2740@2|Bacteria,1VEJS@1239|Firmicutes,4HKBY@91061|Bacilli,23M1K@182709|Oceanobacillus	91061|Bacilli	K	Protein of unknown function (DUF448)	ylxR	-	-	ko:K07742	-	-	-	-	ko00000	-	-	-	DUF448
M.mahonii.peg.223	747682.MALL_0565	1.96e-64	204	COG0250@1|root,COG0250@2|Bacteria,3WTF4@544448|Tenericutes	544448|Tenericutes	K	Participates in transcription elongation, termination and antitermination	nusG	-	-	ko:K02601	-	-	-	-	ko00000,ko03009,ko03021	-	-	-	KOW,NusG
M.mahonii.peg.251	267748.MMOB1110	5.96e-98	299	COG1420@1|root,COG1420@2|Bacteria,3WT90@544448|Tenericutes	544448|Tenericutes	K	Negative regulator of class I heat shock genes (grpE- dnaK-dnaJ and groELS operons). Prevents heat-shock induction of these operons	hrcA	-	-	ko:K03705	-	-	-	-	ko00000,ko03000	-	-	-	HrcA,HrcA_DNA-bdg
M.mahonii.peg.320	243272.MARTH_orf263	1.01e-31	117	COG2001@1|root,COG2001@2|Bacteria,3WTV9@544448|Tenericutes	544448|Tenericutes	K	Belongs to the MraZ family	mraZ	-	-	ko:K03925	-	-	-	-	ko00000	-	-	-	MraZ
M.mahonii.peg.395	496833.MBIO_0626	7.48e-282	797	COG2183@1|root,COG2183@2|Bacteria,3WT65@544448|Tenericutes	544448|Tenericutes	K	Tex-like protein N-terminal domain	tex	-	-	ko:K06959	-	-	-	-	ko00000	-	-	-	HHH_3,S1,Tex_N,Tex_YqgF
M.mahonii.peg.471	1188233.MAU_0230	3.5e-28	107	COG0781@1|root,COG0781@2|Bacteria,3WTVU@544448|Tenericutes	544448|Tenericutes	K	COG0781 Transcription termination factor	nusB	-	-	ko:K03625	-	-	-	-	ko00000,ko03009,ko03021	-	-	-	NusB
M.mahonii.peg.479	512564.MCRO_0276	4.46e-135	402	COG0568@1|root,COG0568@2|Bacteria,3WSV5@544448|Tenericutes	544448|Tenericutes	K	Sigma factors are initiation factors that promote the attachment of RNA polymerase to specific initiation sites and are then released	rpoD	-	-	ko:K03086	-	-	-	-	ko00000,ko03021	-	-	-	Sigma70_r1_2,Sigma70_r2,Sigma70_r3,Sigma70_r4
M.mahonii.peg.571	267748.MMOB2610	4.83e-98	300	COG0202@1|root,COG0202@2|Bacteria,3WT0P@544448|Tenericutes	544448|Tenericutes	K	DNA-dependent RNA polymerase catalyzes the transcription of DNA into RNA using the four ribonucleoside triphosphates as substrates	rpoA	-	2.7.7.6	ko:K03040	ko00230,ko00240,ko01100,ko03020,map00230,map00240,map01100,map03020	M00183	R00435,R00441,R00442,R00443	RC02795	br01611,ko00000,ko00001,ko00002,ko01000,ko03021,ko03400	-	-	-	RNA_pol_A_CTD,RNA_pol_A_bac,RNA_pol_L
M.mahonii.peg.584	1410674.JNKU01000053_gene995	4.2e-39	137	COG0782@1|root,COG0782@2|Bacteria,1V44S@1239|Firmicutes,4HGZU@91061|Bacilli,3F4ZF@33958|Lactobacillaceae	91061|Bacilli	K	Necessary for efficient RNA polymerase transcription elongation past template-encoded arresting sites. The arresting sites in DNA have the property of trapping a certain fraction of elongating RNA polymerases that pass through, resulting in locked ternary complexes. Cleavage of the nascent transcript by cleavage factors such as GreA or GreB allows the resumption of elongation from the new 3'termi…	greA	-	-	ko:K03624	-	-	-	-	ko00000,ko03021	-	-	-	GreA_GreB,GreA_GreB_N
M.mahonii.peg.594	243272.MARTH_orf271	3.19e-76	238	COG0217@1|root,COG0217@2|Bacteria,3WT6S@544448|Tenericutes	544448|Tenericutes	K	transcriptional regulatory protein	-	-	-	-	-	-	-	-	-	-	-	-	Transcrip_reg
M.mahonii.peg.639	267748.MMOB2820	0	1689	COG0086@1|root,COG0086@2|Bacteria,3WT3X@544448|Tenericutes	544448|Tenericutes	K	DNA-dependent RNA polymerase catalyzes the transcription of DNA into RNA using the four ribonucleoside triphosphates as substrates	rpoC	-	2.7.7.6	ko:K03046	ko00230,ko00240,ko01100,ko03020,map00230,map00240,map01100,map03020	M00183	R00435,R00441,R00442,R00443	RC02795	br01611,ko00000,ko00001,ko00002,ko01000,ko03021,ko03400	-	-	-	RNA_pol_Rpb1_1,RNA_pol_Rpb1_2,RNA_pol_Rpb1_3,RNA_pol_Rpb1_4,RNA_pol_Rpb1_5
M.mahonii.peg.640	267748.MMOB2810	0	1447	COG0085@1|root,COG0085@2|Bacteria,3WSXN@544448|Tenericutes	544448|Tenericutes	K	DNA-dependent RNA polymerase catalyzes the transcription of DNA into RNA using the four ribonucleoside triphosphates as substrates	rpoB	-	2.7.7.6	ko:K03043	ko00230,ko00240,ko01100,ko03020,map00230,map00240,map01100,map03020	M00183	R00435,R00441,R00442,R00443	RC02795	br01611,ko00000,ko00001,ko00002,ko01000,ko03021,ko03400	-	-	-	RNA_pol_Rpb2_1,RNA_pol_Rpb2_2,RNA_pol_Rpb2_3,RNA_pol_Rpb2_45,RNA_pol_Rpb2_6,RNA_pol_Rpb2_7
M.mahonii.peg.741	1198232.CYCME_2000	5.65e-17	74.3	COG1278@1|root,COG1278@2|Bacteria,1N6Q5@1224|Proteobacteria,1SCA7@1236|Gammaproteobacteria,461IH@72273|Thiotrichales	72273|Thiotrichales	K	'Cold-shock' DNA-binding domain	-	-	-	ko:K03704	-	-	-	-	ko00000,ko03000	-	-	-	CSD
M.mahonii.peg.299	267748.MMOB5590	3.69e-84	264	COG0515@1|root,COG0515@2|Bacteria,3WT4P@544448|Tenericutes	544448|Tenericutes	KLT	serine threonine protein kinase	pknB	-	2.7.11.1	ko:K12132	-	-	-	-	ko00000,ko01000,ko01001	-	-	-	Pkinase
M.mahonii.peg.6	1214166.ALLG01000021_gene111	1.42e-33	125	COG0692@1|root,COG0692@2|Bacteria,1TPSN@1239|Firmicutes,4HG5F@91061|Bacilli,1WS9Z@1307|Streptococcus suis	91061|Bacilli	L	Excises uracil residues from the DNA which can arise as a result of misincorporation of dUMP residues by DNA polymerase or due to deamination of cytosine	ung	GO:0003674,GO:0003824,GO:0004844,GO:0006139,GO:0006259,GO:0006281,GO:0006284,GO:0006285,GO:0006725,GO:0006807,GO:0006950,GO:0006974,GO:0008150,GO:0008152,GO:0009987,GO:0016787,GO:0016798,GO:0016799,GO:0019104,GO:0033554,GO:0034641,GO:0043170,GO:0044237,GO:0044238,GO:0044260,GO:0046483,GO:0050896,GO:0051716,GO:0071704,GO:0090304,GO:0097506,GO:0097510,GO:0140097,GO:1901360	3.2.2.27	ko:K03648	ko03410,ko05340,map03410,map05340	-	-	-	ko00000,ko00001,ko01000,ko03400	-	-	-	UDG
M.mahonii.peg.32	496833.MBIO_0467	1.66e-208	610	COG0210@1|root,COG0210@2|Bacteria,3WT08@544448|Tenericutes	544448|Tenericutes	L	DNA helicase	pcrA	-	3.6.4.12	ko:K03657	ko03420,ko03430,map03420,map03430	-	-	-	ko00000,ko00001,ko01000,ko03400	-	-	-	UvrD-helicase,UvrD_C
M.mahonii.peg.37	219305.MCAG_02879	2.68e-19	92.4	COG0593@1|root,COG0593@2|Bacteria,2GJKI@201174|Actinobacteria,4DAG5@85008|Micromonosporales	201174|Actinobacteria	L	it binds specifically double-stranded DNA at a 9 bp consensus (dnaA box) 5'-TTATC CA A CA A-3'. DnaA binds to ATP and to acidic phospholipids	dnaA	GO:0000166,GO:0003674,GO:0003676,GO:0003677,GO:0003688,GO:0003690,GO:0003824,GO:0005488,GO:0005524,GO:0005575,GO:0005618,GO:0005622,GO:0005623,GO:0005737,GO:0005886,GO:0006139,GO:0006163,GO:0006164,GO:0006172,GO:0006259,GO:0006260,GO:0006261,GO:0006270,GO:0006725,GO:0006753,GO:0006793,GO:0006796,GO:0006807,GO:0008144,GO:0008150,GO:0008152,GO:0009058,GO:0009059,GO:0009117,GO:0009123,GO:0009124,GO:…	-	ko:K02313	ko02020,ko04112,map02020,map04112	-	-	-	ko00000,ko00001,ko03032,ko03036	-	-	-	Bac_DnaA,Bac_DnaA_C
M.mahonii.peg.76	1276257.SSABA_v1c01070	1e-189	558	COG0272@1|root,COG0272@2|Bacteria,3WSX5@544448|Tenericutes	544448|Tenericutes	L	DNA ligase that catalyzes the formation of phosphodiester linkages between 5'-phosphoryl and 3'-hydroxyl groups in double-stranded DNA using NAD as a coenzyme and as the energy source for the reaction. It is essential for DNA replication and repair of damaged DNA	ligA	-	6.5.1.2	ko:K01972	ko03030,ko03410,ko03420,ko03430,map03030,map03410,map03420,map03430	-	R00382	RC00005	ko00000,ko00001,ko01000,ko03032,ko03400	-	-	-	BRCT,DNA_ligase_OB,DNA_ligase_ZBD,DNA_ligase_aden,HHH_2,HHH_5
M.mahonii.peg.86	267748.MMOB0570	0	1263	COG2176@1|root,COG2176@2|Bacteria,3WSZD@544448|Tenericutes	544448|Tenericutes	L	Required for replicative DNA synthesis. This DNA polymerase also exhibits 3' to 5' exonuclease activity	polC	-	2.7.7.7	ko:K03763	ko00230,ko00240,ko01100,ko03030,ko03430,ko03440,map00230,map00240,map01100,map03030,map03430,map03440	M00260	R00375,R00376,R00377,R00378	RC02795	ko00000,ko00001,ko00002,ko01000,ko03032,ko03400	-	-	-	DNA_pol3_a_NI,DNA_pol3_a_NII,DNA_pol3_alpha,HHH_6,PHP,RNase_T
M.mahonii.peg.99	267748.MMOB0820	4.13e-204	594	COG0550@1|root,COG0550@2|Bacteria,3WSZC@544448|Tenericutes	544448|Tenericutes	L	Releases the supercoiling and torsional tension of DNA, which is introduced during the DNA replication and transcription, by transiently cleaving and rejoining one strand of the DNA duplex. Introduces a single-strand break via transesterification at a target site in duplex DNA. The scissile phosphodiester is attacked by the catalytic tyrosine of the enzyme, resulting in the formation of a DNA-(5'…	topA	-	5.99.1.2	ko:K03168	-	-	-	-	ko00000,ko01000,ko03032,ko03400	-	-	-	Topoisom_bac,Toprim,zf-C4_Topoisom
M.mahonii.peg.165	496833.MBIO_0770	3.27e-121	379	COG2812@1|root,COG2812@2|Bacteria,3WSY9@544448|Tenericutes	544448|Tenericutes	L	DNA polymerase III is a complex, multichain enzyme responsible for most of the replicative synthesis in bacteria. This DNA polymerase also exhibits 3' to 5' exonuclease activity	dnaX	-	2.7.7.7	ko:K02343	ko00230,ko00240,ko01100,ko03030,ko03430,ko03440,map00230,map00240,map01100,map03030,map03430,map03440	M00260	R00375,R00376,R00377,R00378	RC02795	ko00000,ko00001,ko00002,ko01000,ko03032,ko03400	-	-	-	DNA_pol3_delta2,DNA_pol3_gamma3
M.mahonii.peg.167	1235835.C814_01221	5.47e-45	154	COG0353@1|root,COG0353@2|Bacteria,1TR87@1239|Firmicutes,2487H@186801|Clostridia,3WHNZ@541000|Ruminococcaceae	186801|Clostridia	L	May play a role in DNA repair. It seems to be involved in an RecBC-independent recombinational process of DNA repair. It may act with RecF and RecO	recR	-	-	ko:K06187	ko03440,map03440	-	-	-	ko00000,ko00001,ko03400	-	-	-	HHH,RecR,Toprim_4
M.mahonii.peg.169	880447.MSB_A0011	3.78e-13	75.9	COG0470@1|root,COG0470@2|Bacteria,3WTAZ@544448|Tenericutes	544448|Tenericutes	L	DNA polymerase III, delta subunit	holB	-	2.7.7.7	ko:K02341	ko00230,ko00240,ko01100,ko03030,ko03430,ko03440,map00230,map00240,map01100,map03030,map03430,map03440	M00260	R00375,R00376,R00377,R00378	RC02795	ko00000,ko00001,ko00002,ko01000,ko03032,ko03400	-	-	-	DNA_pol3_delta2
M.mahonii.peg.181	1336241.JAEB01000015_gene1649	1.22e-26	100	COG0776@1|root,COG0776@2|Bacteria,1V9XQ@1239|Firmicutes,24MM0@186801|Clostridia,25WUG@186806|Eubacteriaceae	186801|Clostridia	L	Histone-like DNA-binding protein which is capable of wrapping DNA to stabilize it, and thus to prevent its denaturation under extreme environmental conditions	hup	-	-	ko:K03530	-	-	-	-	ko00000,ko03032,ko03036,ko03400	-	-	-	Bac_DNA_binding
M.mahonii.peg.184	1118964.MOS_462	1.76e-42	145	COG3331@1|root,COG3331@2|Bacteria,3WTWG@544448|Tenericutes	544448|Tenericutes	L	Endonuclease that resolves Holliday junction intermediates in genetic recombination. Cleaves mobile four-strand junctions by introducing symmetrical nicks in paired strands. Promotes annealing of linear ssDNA with homologous dsDNA. Required for DNA repair, homologous recombination and chromosome segregation	recU	-	-	ko:K03700	-	-	-	-	ko00000,ko03400	-	-	-	RecU
M.mahonii.peg.276	267748.MMOB4870	2.69e-243	718	COG0587@1|root,COG0587@2|Bacteria,3WT1V@544448|Tenericutes	544448|Tenericutes	L	dna polymerase	dnaE	-	2.7.7.7	ko:K02337	ko00230,ko00240,ko01100,ko03030,ko03430,ko03440,map00230,map00240,map01100,map03030,map03430,map03440	M00260	R00375,R00376,R00377,R00378	RC02795	ko00000,ko00001,ko00002,ko01000,ko03032,ko03400	-	-	-	DNA_pol3_alpha,HHH_6,PHP
M.mahonii.peg.277	1235796.C815_00098	2.6e-71	243	COG0749@1|root,COG0749@2|Bacteria,1TPKJ@1239|Firmicutes	1239|Firmicutes	L	In addition to polymerase activity, this DNA polymerase exhibits 5'-3' exonuclease activity	polA	GO:0003674,GO:0003824,GO:0003887,GO:0004518,GO:0004527,GO:0005575,GO:0005622,GO:0005623,GO:0005737,GO:0006139,GO:0006259,GO:0006260,GO:0006261,GO:0006281,GO:0006725,GO:0006807,GO:0006950,GO:0006974,GO:0008150,GO:0008152,GO:0008409,GO:0009058,GO:0009059,GO:0009987,GO:0016740,GO:0016772,GO:0016779,GO:0016787,GO:0016788,GO:0018130,GO:0019438,GO:0033554,GO:0034061,GO:0034641,GO:0034645,GO:0034654,GO:…	2.7.7.7	ko:K02335	ko00230,ko00240,ko01100,ko03030,ko03410,ko03420,ko03440,map00230,map00240,map01100,map03030,map03410,map03420,map03440	-	R00375,R00376,R00377,R00378	RC02795	ko00000,ko00001,ko01000,ko03032,ko03400	-	-	-	5_3_exonuc,5_3_exonuc_N,DNA_pol_A,DNA_pol_A_exo1
M.mahonii.peg.279	1276220.STAIW_v1c09570	8.21e-30	121	COG1484@1|root,COG1484@2|Bacteria,3WU00@544448|Tenericutes	544448|Tenericutes	L	IstB-like ATP binding protein	dnaI	-	-	ko:K11144	-	-	-	-	ko00000,ko03032	-	-	-	IstB_IS21
M.mahonii.peg.284	1188233.MAU_0300	8.96e-31	115	COG0629@1|root,COG0629@2|Bacteria,3WTZQ@544448|Tenericutes	544448|Tenericutes	L	Single-stranded DNA-binding protein	ssb	-	-	ko:K03111	ko03030,ko03430,ko03440,map03030,map03430,map03440	-	-	-	ko00000,ko00001,ko03029,ko03032,ko03400	-	-	-	SSB
M.mahonii.peg.288	1232446.BAIE02000055_gene3042	8.03e-111	341	COG0305@1|root,COG0305@2|Bacteria,1TPCT@1239|Firmicutes,247W3@186801|Clostridia,268M8@186813|unclassified Clostridiales	186801|Clostridia	L	Participates in initiation and elongation during chromosome replication	dnaB	-	3.6.4.12	ko:K02314	ko03030,ko04112,map03030,map04112	-	-	-	ko00000,ko00001,ko01000,ko03032	-	-	-	DnaB,DnaB_C
M.mahonii.peg.296	747682.MALL_0511	1.38e-51	170	COG0742@1|root,COG0742@2|Bacteria,3WTBQ@544448|Tenericutes	544448|Tenericutes	L	Conserved hypothetical protein 95	rsmD	-	2.1.1.171	ko:K08316	-	-	R07234	RC00003	ko00000,ko01000,ko03009	-	-	-	Cons_hypoth95
M.mahonii.peg.312	1246955.MCYN_0043	2.93e-28	114	COG2801@1|root,COG2801@2|Bacteria,3WTE1@544448|Tenericutes	544448|Tenericutes	L	Paralog group containing PA0078,PA0079, PA0126, PA0290, PA0351, PA0441,PA0620, PA0657, PA0658, PA0719, PA0720,PA0787, PA0788, PA0811	-	-	-	ko:K07497	-	-	-	-	ko00000	-	-	-	HTH_21,rve,rve_2
M.mahonii.peg.343	273119.UU529	3.35e-74	233	COG0582@1|root,COG0582@2|Bacteria,3WV44@544448|Tenericutes	544448|Tenericutes	L	Phage integrase family	-	-	-	-	-	-	-	-	-	-	-	-	Phage_integrase
M.mahonii.peg.359	390874.Tpet_1780	7.14e-17	84.7	COG0582@1|root,COG0582@2|Bacteria,2GDJZ@200918|Thermotogae	200918|Thermotogae	L	Belongs to the 'phage' integrase family	-	-	-	ko:K04763	-	-	-	-	ko00000,ko03036	-	-	-	Phage_integrase
M.mahonii.peg.385	1118964.MOS_295	4.67e-48	162	COG0632@1|root,COG0632@2|Bacteria,3WTER@544448|Tenericutes	544448|Tenericutes	L	The RuvA-RuvB complex in the presence of ATP renatures cruciform structure in supercoiled DNA with palindromic sequence, indicating that it may promote strand exchange reactions in homologous recombination. RuvAB is a helicase that mediates the Holliday junction migration by localized denaturation and reannealing. RuvA stimulates, in the presence of DNA, the weak ATPase activity of RuvB	ruvA	-	3.6.4.12	ko:K03550	ko03440,map03440	-	-	-	ko00000,ko00001,ko01000,ko03400	-	-	-	HHH_5,RuvA_C,RuvA_N
M.mahonii.peg.386	1188235.MBVG_6590	2.96e-105	317	COG2255@1|root,COG2255@2|Bacteria,3WSUH@544448|Tenericutes	544448|Tenericutes	L	The RuvA-RuvB complex in the presence of ATP renatures cruciform structure in supercoiled DNA with palindromic sequence, indicating that it may promote strand exchange reactions in homologous recombination. RuvAB is a helicase that mediates the Holliday junction migration by localized denaturation and reannealing	ruvB	-	3.6.4.12	ko:K03551	ko03440,map03440	-	-	-	ko00000,ko00001,ko01000,ko03400	-	-	-	RuvB_C,RuvB_N
M.mahonii.peg.428	1188235.MBVG_0480	4.61e-79	247	COG0266@1|root,COG0266@2|Bacteria,3WT57@544448|Tenericutes	544448|Tenericutes	L	Involved in base excision repair of DNA damaged by oxidation or by mutagenic agents. Acts as DNA glycosylase that recognizes and removes damaged bases. Has a preference for oxidized purines, such as 7,8-dihydro-8-oxoguanine (8-oxoG). Has AP (apurinic apyrimidinic) lyase activity and introduces nicks in the DNA strand. Cleaves the DNA backbone by beta-delta elimination to generate a single-strand …	mutM	-	3.2.2.23,4.2.99.18	ko:K10563	ko03410,map03410	-	-	-	ko00000,ko00001,ko01000,ko03400	-	-	-	CoaE,Fapy_DNA_glyco,H2TH,zf-FPG_IleRS
M.mahonii.peg.459	1037410.MCSF7_00025	5.41e-281	805	COG0188@1|root,COG0188@2|Bacteria,3WSYP@544448|Tenericutes	544448|Tenericutes	L	Topoisomerase IV is essential for chromosome segregation. It relaxes supercoiled DNA. Performs the decatenation events required during the replication of a circular DNA molecule	parC	-	-	ko:K02621	-	-	-	-	ko00000,ko01000,ko02048,ko03032,ko03036	-	-	-	DNA_gyraseA_C,DNA_topoisoIV
M.mahonii.peg.460	2110.MAGa1800	2.54e-271	764	COG0187@1|root,COG0187@2|Bacteria,3WSVJ@544448|Tenericutes	544448|Tenericutes	L	A type II topoisomerase that negatively supercoils closed circular double-stranded (ds) DNA in an ATP-dependent manner to modulate DNA topology and maintain chromosomes in an underwound state. Negative supercoiling favors strand separation, and DNA replication, transcription, recombination and repair, all of which involve strand separation. Also able to catalyze the interconversion of other topol…	parE	-	-	ko:K02622	-	-	-	-	ko00000,ko01000,ko02048,ko03032,ko03036	-	-	-	DNA_gyraseB,DNA_gyraseB_C,HATPase_c,Toprim
M.mahonii.peg.463	496833.MBIO_0215	5.7e-87	277	COG0389@1|root,COG0389@2|Bacteria,3WT2B@544448|Tenericutes	544448|Tenericutes	L	Poorly processive, error-prone DNA polymerase involved in untargeted mutagenesis. Copies undamaged DNA at stalled replication forks, which arise in vivo from mismatched or misaligned primer ends. These misaligned primers can be extended by PolIV. Exhibits no 3'-5' exonuclease (proofreading) activity. May be involved in translesional synthesis, in conjunction with the beta clamp from PolIII	dinB	-	2.7.7.7	ko:K02346	-	-	-	-	ko00000,ko01000,ko03400	-	-	-	IMS,IMS_C,IMS_HHH
M.mahonii.peg.477	1129369.MYM_0421	3.22e-116	342	COG0648@1|root,COG0648@2|Bacteria,3WSYK@544448|Tenericutes	544448|Tenericutes	L	Endonuclease IV plays a role in DNA repair. It cleaves phosphodiester bonds at apurinic or apyrimidinic sites (AP sites) to produce new 5'-ends that are base-free deoxyribose 5-phosphate residues. It preferentially attacks modified AP sites created by bleomycin and neocarzinostatin	nfo	-	3.1.21.2	ko:K01151	ko03410,map03410	-	-	-	ko00000,ko00001,ko01000,ko03400	-	-	-	AP_endonuc_2
M.mahonii.peg.480	1188235.MBVG_0870	2.18e-93	305	COG0358@1|root,COG0358@2|Bacteria,3WSZT@544448|Tenericutes	544448|Tenericutes	L	RNA polymerase that catalyzes the synthesis of short RNA molecules used as primers for DNA polymerase during DNA replication	dnaG	-	-	ko:K02316	ko03030,map03030	-	-	-	ko00000,ko00001,ko01000,ko03032	-	-	-	DnaB_bind,Toprim_2,Toprim_4,Toprim_N,zf-CHC2
M.mahonii.peg.543	1122172.KB890271_gene267	3.07e-83	262	COG3392@1|root,COG3392@2|Bacteria,37A95@32066|Fusobacteria	32066|Fusobacteria	L	D12 class N6 adenine-specific DNA methyltransferase	-	-	2.1.1.72	ko:K07318	-	-	-	-	ko00000,ko01000,ko02048	-	-	-	MethyltransfD12
M.mahonii.peg.574	267748.MMOB1230	3.17e-64	206	COG1039@1|root,COG1039@2|Bacteria,3WTR4@544448|Tenericutes	544448|Tenericutes	L	Endonuclease that specifically degrades the RNA of RNA- DNA hybrids	rnhC	-	3.1.26.4	ko:K03470,ko:K03471	ko03030,map03030	-	-	-	ko00000,ko00001,ko01000,ko03032	-	-	-	DUF3378,RNase_HII
M.mahonii.peg.591	267748.MMOB5190	9.12e-55	182	COG0551@1|root,COG0551@2|Bacteria	2|Bacteria	L	DNA topological change	-	-	-	-	-	-	-	-	-	-	-	-	NERD
M.mahonii.peg.631	267748.MMOB5150	8.83e-158	452	COG0468@1|root,COG0468@2|Bacteria,3WSYY@544448|Tenericutes	544448|Tenericutes	L	Can catalyze the hydrolysis of ATP in the presence of single-stranded DNA, the ATP-dependent uptake of single-stranded DNA by duplex DNA, and the ATP-dependent hybridization of homologous single-stranded DNAs. It interacts with LexA causing its activation and leading to its autocatalytic cleavage	recA	-	-	ko:K03553	ko03440,map03440	M00729	-	-	ko00000,ko00001,ko00002,ko03400	-	-	-	RecA
M.mahonii.peg.688	267748.MMOB3080	2.46e-103	309	COG5377@1|root,COG5377@2|Bacteria,3WTE3@544448|Tenericutes	544448|Tenericutes	L	YqaJ viral recombinase family	-	-	-	-	-	-	-	-	-	-	-	-	YqaJ
M.mahonii.peg.716	1172562.HCN_1348	9.43e-24	95.9	COG3512@1|root,COG3512@2|Bacteria,1NDNR@1224|Proteobacteria,42SQM@68525|delta/epsilon subdivisions,2YPQ7@29547|Epsilonproteobacteria	29547|Epsilonproteobacteria	L	CRISPR (clustered regularly interspaced short palindromic repeat), is an adaptive immune system that provides protection against mobile genetic elements (viruses, transposable elements and conjugative plasmids). CRISPR clusters contain sequences complementary to antecedent mobile elements and target invading nucleic acids. CRISPR clusters are transcribed and processed into CRISPR RNA (crRNA). Fun…	cas2	-	-	ko:K09951	-	-	-	-	ko00000,ko02048	-	-	-	CRISPR_Cas2
M.mahonii.peg.717	267748.MMOB0320	1.46e-102	308	COG1518@1|root,COG1518@2|Bacteria,3WTA9@544448|Tenericutes	544448|Tenericutes	L	CRISPR (clustered regularly interspaced short palindromic repeat), is an adaptive immune system that provides protection against mobile genetic elements (viruses, transposable elements and conjugative plasmids). CRISPR clusters contain spacers, sequences complementary to antecedent mobile elements, and target invading nucleic acids. CRISPR clusters are transcribed and processed into CRISPR RNA (c…	cas1	-	-	ko:K15342	-	-	-	-	ko00000,ko02048,ko03400	-	-	-	Cas_Cas1
M.mahonii.peg.749	411465.PEPMIC_01688	2.61e-56	187	COG0084@1|root,COG0084@2|Bacteria,1TNY1@1239|Firmicutes,248HE@186801|Clostridia,22G6R@1570339|Peptoniphilaceae	186801|Clostridia	L	hydrolase, TatD family	tatD	-	-	ko:K03424	-	-	-	-	ko00000,ko01000	-	-	-	TatD_DNase
M.mahonii.peg.752	272635.MYPU_0690	1.67e-130	395	COG0513@1|root,COG0513@2|Bacteria,3WSZ8@544448|Tenericutes	544448|Tenericutes	L	helicase superfamily c-terminal domain	deaD	-	3.6.4.13	ko:K05592	ko03018,map03018	-	-	-	ko00000,ko00001,ko01000,ko03009,ko03019	-	-	-	DEAD,DbpA,Helicase_C
M.mahonii.peg.753	272635.MYPU_1470	0	963	COG0188@1|root,COG0188@2|Bacteria,3WSVS@544448|Tenericutes	544448|Tenericutes	L	A type II topoisomerase that negatively supercoils closed circular double-stranded (ds) DNA in an ATP-dependent manner to modulate DNA topology and maintain chromosomes in an underwound state. Negative supercoiling favors strand separation, and DNA replication, transcription, recombination and repair, all of which involve strand separation. Also able to catalyze the interconversion of other topol…	gyrA	-	5.99.1.3	ko:K02469	-	-	-	-	ko00000,ko01000,ko03032,ko03400	-	-	-	DNA_gyraseA_C,DNA_topoisoIV
M.mahonii.peg.755	267748.MMOB1010	0	893	COG0187@1|root,COG0187@2|Bacteria,3WSVJ@544448|Tenericutes	544448|Tenericutes	L	A type II topoisomerase that negatively supercoils closed circular double-stranded (ds) DNA in an ATP-dependent manner to modulate DNA topology and maintain chromosomes in an underwound state. Negative supercoiling favors strand separation, and DNA replication, transcription, recombination and repair, all of which involve strand separation. Also able to catalyze the interconversion of other topol…	gyrB	-	5.99.1.3	ko:K02470	-	-	-	-	ko00000,ko01000,ko03032,ko03400	-	-	-	DNA_gyraseB,DNA_gyraseB_C,HATPase_c,Toprim
M.mahonii.peg.761	267748.MMOB5450	2.51e-169	498	COG0322@1|root,COG0322@2|Bacteria,3WSWQ@544448|Tenericutes	544448|Tenericutes	L	The UvrABC repair system catalyzes the recognition and processing of DNA lesions. UvrC both incises the 5' and 3' sides of the lesion. The N-terminal half is responsible for the 3' incision and the C-terminal half is responsible for the 5' incision	uvrC	-	-	ko:K03703	ko03420,map03420	-	-	-	ko00000,ko00001,ko03400	-	-	-	GIY-YIG,HHH_2,HHH_5,UVR,UvrC_HhH_N
M.mahonii.peg.763	496833.MBIO_0342	0	1220	COG0178@1|root,COG0178@2|Bacteria,3WSVH@544448|Tenericutes	544448|Tenericutes	L	The UvrABC repair system catalyzes the recognition and processing of DNA lesions. UvrA is an ATPase and a DNA-binding protein. A damage recognition complex composed of 2 UvrA and 2 UvrB subunits scans DNA for abnormalities. When the presence of a lesion has been verified by UvrB, the UvrA molecules dissociate	uvrA	-	-	ko:K03701	ko03420,map03420	-	-	-	ko00000,ko00001,ko03400	-	-	-	ABC_tran
M.mahonii.peg.765	272635.MYPU_0960	2.82e-291	816	COG0556@1|root,COG0556@2|Bacteria,3WT0X@544448|Tenericutes	544448|Tenericutes	L	damaged site, the DNA wraps around one UvrB monomer. DNA wrap is dependent on ATP binding by UvrB and probably causes local melting of the DNA helix, facilitating insertion of UvrB beta-hairpin between the DNA strands. Then UvrB probes one DNA strand for the presence of a lesion. If a lesion is found the UvrA subunits dissociate and the UvrB-DNA preincision complex is formed. This complex is subs…	uvrB	-	-	ko:K03702	ko03420,map03420	-	-	-	ko00000,ko00001,ko03400	-	-	-	Helicase_C,ResIII,UVR,UvrB
M.mahonii.peg.98	1118964.MOS_544	7.09e-52	176	COG0758@1|root,COG0758@2|Bacteria,3WTDI@544448|Tenericutes	544448|Tenericutes	LU	DNA processing protein	smf	-	-	ko:K04096	-	-	-	-	ko00000	-	-	-	DNA_processg_A
M.mahonii.peg.58	496833.MBIO_0503	1.63e-65	216	COG0682@1|root,COG0682@2|Bacteria,3WT1K@544448|Tenericutes	544448|Tenericutes	M	Transfers the N-acyl diglyceride group on what will become the N-terminal cysteine of membrane lipoproteins	lgt	-	-	ko:K13292	-	-	-	-	ko00000,ko01000	-	-	-	HAD_2,LGT
M.mahonii.peg.152	927666.SOR_1654	6.48e-14	77	COG3475@1|root,COG3475@2|Bacteria,1V91Q@1239|Firmicutes,4IE0H@91061|Bacilli,1WQ4N@1303|Streptococcus oralis	91061|Bacilli	M	LicD family	-	-	-	ko:K07271	-	-	-	-	ko00000,ko01000	-	-	-	LicD
M.mahonii.peg.155	1161413.HMPREF1510_1149	5.84e-12	70.9	COG1215@1|root,COG1215@2|Bacteria,1UJU0@1239|Firmicutes	1239|Firmicutes	M	Glycosyltransferase like family 2	-	-	-	-	-	-	-	-	-	-	-	-	Glycos_transf_2
M.mahonii.peg.160	1408416.JNJT01000010_gene1068	5.76e-111	332	COG1087@1|root,COG1087@2|Bacteria,3WT6G@544448|Tenericutes	544448|Tenericutes	M	Belongs to the NAD(P)-dependent epimerase dehydratase family	galE	-	5.1.3.2	ko:K01784	ko00052,ko00520,ko01100,map00052,map00520,map01100	M00361,M00362,M00632	R00291,R02984	RC00289	ko00000,ko00001,ko00002,ko01000	-	-	-	Epimerase,GDP_Man_Dehyd
M.mahonii.peg.260	1141662.OOA_18289	8.87e-22	94	COG3774@1|root,COG3774@2|Bacteria,1MYZP@1224|Proteobacteria	1224|Proteobacteria	M	Glycosyltransferase sugar-binding region containing DXD motif	-	-	-	-	-	-	-	-	-	-	-	-	Gly_transf_sug,TcdA_TcdB
M.mahonii.peg.292	2110.MAGa3650	1.11e-15	74.7	2DU1Q@1|root,33NJ9@2|Bacteria,3WTRP@544448|Tenericutes	544448|Tenericutes	M	phosphotransferase system, EIIB	-	-	-	-	-	-	-	-	-	-	-	-	PTS_EIIB
M.mahonii.peg.371	1427984.X271_00338	7.92e-21	88.6	COG0818@1|root,COG0818@2|Bacteria,3WU0P@544448|Tenericutes	544448|Tenericutes	M	Prokaryotic diacylglycerol kinase	-	-	2.7.1.107,2.7.1.66	ko:K00887,ko:K00901	ko00550,ko00561,ko00564,ko01100,ko01110,ko04070,ko04072,ko05231,map00550,map00561,map00564,map01100,map01110,map04070,map04072,map05231	-	R02240,R05626	RC00002,RC00017	ko00000,ko00001,ko01000	-	-	-	DAGK_prokar
M.mahonii.peg.413	289397.MBOVPG45_0335	5.46e-58	192	COG0510@1|root,COG0510@2|Bacteria,3WTCY@544448|Tenericutes	544448|Tenericutes	M	PTS system, lichenan-specific IIA component	licA	-	-	-	-	-	-	-	-	-	-	-	APH,Choline_kinase
M.mahonii.peg.453	2110.MAGa4810	3.18e-116	343	COG1210@1|root,COG1210@2|Bacteria,3WT6N@544448|Tenericutes	544448|Tenericutes	M	Nucleotidyl transferase	gtaB	-	2.7.7.9	ko:K00963	ko00040,ko00052,ko00500,ko00520,ko01100,ko01130,map00040,map00052,map00500,map00520,map01100,map01130	M00129,M00361,M00362,M00549	R00289	RC00002	ko00000,ko00001,ko00002,ko01000	-	-	-	NTP_transferase
M.mahonii.peg.29	526218.Sterm_1772	2.75e-25	97.8	COG0526@1|root,COG0526@2|Bacteria,37CU1@32066|Fusobacteria	32066|Fusobacteria	O	Belongs to the thioredoxin family	-	-	-	ko:K03671	ko04621,ko05418,map04621,map05418	-	-	-	ko00000,ko00001,ko03110	-	-	-	Thioredoxin
M.mahonii.peg.49	747682.MALL_0611	1.23e-168	496	COG0595@1|root,COG0595@2|Bacteria,3WT3K@544448|Tenericutes	544448|Tenericutes	O	hydrolase of the metallo-beta-lactamase	-	-	-	ko:K12574	ko03018,map03018	-	-	-	ko00000,ko00001,ko01000,ko03019	-	-	-	Lactamase_B,RMMBL
M.mahonii.peg.174	1276227.SCHRY_v1c03770	2.81e-236	685	COG0466@1|root,COG0466@2|Bacteria,3WSVX@544448|Tenericutes	544448|Tenericutes	O	ATP-dependent serine protease that mediates the selective degradation of mutant and abnormal proteins as well as certain short-lived regulatory proteins. Required for cellular homeostasis and for survival from DNA damage and developmental changes induced by stress. Degrades polypeptides processively to yield small peptide fragments that are 5 to 10 amino acids long. Binds to DNA in a double-stran…	lon	GO:0005575,GO:0005622,GO:0005623,GO:0005737,GO:0044424,GO:0044464	3.4.21.53	ko:K01338	ko04112,map04112	-	-	-	ko00000,ko00001,ko01000,ko01002	-	-	-	AAA,LON_substr_bdg,Lon_C
M.mahonii.peg.213	861454.HMPREF9099_00668	5.51e-49	168	COG0225@1|root,COG0229@1|root,COG0225@2|Bacteria,COG0229@2|Bacteria,1TQ3E@1239|Firmicutes,247UT@186801|Clostridia,27NN5@186928|unclassified Lachnospiraceae	186801|Clostridia	O	Has an important function as a repair enzyme for proteins that have been inactivated by oxidation. Catalyzes the reversible oxidation-reduction of methionine sulfoxide in proteins to methionine	msrA	-	1.8.4.11,1.8.4.12	ko:K07304,ko:K12267	-	-	-	-	ko00000,ko01000	-	-	-	PMSR,SelR
M.mahonii.peg.242	1118964.MOS_037	4.31e-78	249	COG0484@1|root,COG0484@2|Bacteria,3WSX8@544448|Tenericutes	544448|Tenericutes	O	ATP binding to DnaK triggers the release of the substrate protein, thus completing the reaction cycle. Several rounds of ATP-dependent interactions between DnaJ, DnaK and GrpE are required for fully efficient folding. Also involved, together with DnaK and GrpE, in the DNA replication of plasmids through activation of initiation proteins	dnaJ	-	-	ko:K03686,ko:K05516	-	-	-	-	ko00000,ko03029,ko03036,ko03110	-	-	-	DnaJ,DnaJ_C,DnaJ_CXXCXGXG
M.mahonii.peg.252	262719.MHJ_0011	6.72e-23	99.8	COG0576@1|root,COG0576@2|Bacteria,3WTC9@544448|Tenericutes	544448|Tenericutes	O	Participates actively in the response to hyperosmotic and heat shock by preventing the aggregation of stress-denatured proteins, in association with DnaK and GrpE. It is the nucleotide exchange factor for DnaK and may function as a thermosensor. Unfolded proteins bind initially to DnaJ	grpE	-	-	ko:K03687	-	-	-	-	ko00000,ko03029,ko03110	-	-	-	GrpE
M.mahonii.peg.253	272635.MYPU_2230	5.51e-287	801	COG0443@1|root,COG0443@2|Bacteria,3WT0V@544448|Tenericutes	544448|Tenericutes	O	Heat shock 70 kDa protein	dnaK	-	-	ko:K04043	ko03018,ko04212,ko05152,map03018,map04212,map05152	-	-	-	ko00000,ko00001,ko03019,ko03029,ko03110,ko04147	1.A.33.1	-	-	HSP70
M.mahonii.peg.491	519441.Smon_1226	1.81e-80	253	COG0330@1|root,COG0330@2|Bacteria,378N2@32066|Fusobacteria	32066|Fusobacteria	O	SPFH Band 7 PHB domain protein	-	-	-	-	-	-	-	-	-	-	-	-	Band_7
M.mahonii.peg.632	272635.MYPU_3270	8.76e-49	159	COG1546@1|root,COG1546@2|Bacteria,3WTZG@544448|Tenericutes	544448|Tenericutes	O	Belongs to the CinA family	cinA	-	3.5.1.42	ko:K03742,ko:K03743	ko00760,map00760	-	R02322	RC00100	ko00000,ko00001,ko01000	-	-	-	CinA,HSP33
M.mahonii.peg.751	267748.MMOB5400	7.32e-223	645	COG0465@1|root,COG0465@2|Bacteria,3WSUZ@544448|Tenericutes	544448|Tenericutes	O	Acts as a processive, ATP-dependent zinc metallopeptidase for both cytoplasmic and membrane proteins. Plays a role in the quality control of integral membrane proteins	ftsH	-	-	ko:K03798	-	M00742	-	-	ko00000,ko00002,ko01000,ko01002,ko03110	-	-	-	AAA,Peptidase_M41
M.mahonii.peg.8	1188234.MALK_5460	1.94e-76	243	COG0618@1|root,COG0618@2|Bacteria,3WT1S@544448|Tenericutes	544448|Tenericutes	P	DHH family	dhh	-	3.1.13.3,3.1.3.7	ko:K06881	ko00920,ko01100,ko01120,map00920,map01100,map01120	-	R00188,R00508	RC00078	ko00000,ko00001,ko01000,ko03400	-	-	-	DHH,DHHA1
M.mahonii.peg.10	1188233.MAU_4340	3.12e-101	305	COG3638@1|root,COG3638@2|Bacteria,3WTFH@544448|Tenericutes	544448|Tenericutes	P	Part of the ABC transporter complex PhnCDE involved in phosphonates import. Responsible for energy coupling to the transport system	phnC	-	3.6.3.28	ko:K02041	ko02010,map02010	M00223	-	-	ko00000,ko00001,ko00002,ko01000,ko02000	3.A.1.9	-	-	ABC_tran
M.mahonii.peg.14	1188234.MALK_5460	4.02e-69	224	COG0618@1|root,COG0618@2|Bacteria,3WT1S@544448|Tenericutes	544448|Tenericutes	P	DHH family	dhh	-	3.1.13.3,3.1.3.7	ko:K06881	ko00920,ko01100,ko01120,map00920,map01100,map01120	-	R00188,R00508	RC00078	ko00000,ko00001,ko01000,ko03400	-	-	-	DHH,DHHA1
M.mahonii.peg.22	747682.MALL_0364	9.29e-92	283	COG0395@1|root,COG0395@2|Bacteria,3WSW9@544448|Tenericutes	544448|Tenericutes	P	ABC transporter permease	ugpE	-	-	ko:K02026	-	M00207	-	-	ko00000,ko00002,ko02000	3.A.1.1	-	-	BPD_transp_1
M.mahonii.peg.23	512564.MCRO_0704	2.27e-84	265	COG1175@1|root,COG1175@2|Bacteria,3WT0S@544448|Tenericutes	544448|Tenericutes	P	ABC transporter permease	ugpA	-	-	ko:K02025	-	M00207	-	-	ko00000,ko00002,ko02000	3.A.1.1	-	-	BPD_transp_1
M.mahonii.peg.68	1034808.GIG_03153	6.33e-101	317	COG2239@1|root,COG2239@2|Bacteria,3WSZY@544448|Tenericutes	544448|Tenericutes	P	Acts as a magnesium transporter	mgtE	-	-	ko:K06213	-	-	-	-	ko00000,ko02000	1.A.26.1	-	-	CBS,MgtE,MgtE_N
M.mahonii.peg.150	1405.DJ92_3606	7.05e-74	245	COG3842@1|root,COG3842@2|Bacteria,1TP2M@1239|Firmicutes,4HAMQ@91061|Bacilli,1ZBDW@1386|Bacillus	91061|Bacilli	P	Belongs to the ABC transporter superfamily	msmX	-	-	ko:K10112	ko02010,map02010	M00194,M00196,M00197,M00200,M00201,M00206,M00207,M00491,M00602,M00605,M00606	-	-	ko00000,ko00001,ko00002,ko02000	3.A.1.1	-	-	ABC_tran,TOBE,TOBE_2
M.mahonii.peg.210	585524.HMPREF0493_1438	1.37e-52	188	COG3842@1|root,COG3842@2|Bacteria,1TP2M@1239|Firmicutes,4HAMQ@91061|Bacilli,3FC3D@33958|Lactobacillaceae	91061|Bacilli	P	Belongs to the ABC transporter superfamily	msmX	-	-	ko:K10112	ko02010,map02010	M00194,M00196,M00197,M00200,M00201,M00206,M00207,M00491,M00602,M00605,M00606	-	-	ko00000,ko00001,ko00002,ko02000	3.A.1.1	-	-	ABC_tran,TOBE,TOBE_2
M.mahonii.peg.244	1188234.MALK_2890	1.17e-35	131	COG3638@1|root,COG3638@2|Bacteria,3WTFH@544448|Tenericutes	544448|Tenericutes	P	Part of the ABC transporter complex PhnCDE involved in phosphonates import. Responsible for energy coupling to the transport system	phnC	-	3.6.3.28	ko:K02041	ko02010,map02010	M00223	-	-	ko00000,ko00001,ko00002,ko01000,ko02000	3.A.1.9	-	-	ABC_tran
M.mahonii.peg.314	267748.MMOB4260	3.58e-124	380	COG0168@1|root,COG0168@2|Bacteria,3WT0E@544448|Tenericutes	544448|Tenericutes	P	Potassium uptake protein	ktrB	-	-	ko:K03498	-	-	-	-	ko00000,ko02000	2.A.38.1,2.A.38.4	-	-	TrkH
M.mahonii.peg.367	1196322.A370_03955	1.44e-17	78.2	COG0607@1|root,COG0607@2|Bacteria,1UV62@1239|Firmicutes,24K2F@186801|Clostridia,36JTP@31979|Clostridiaceae	186801|Clostridia	P	domain protein	-	-	-	-	-	-	-	-	-	-	-	-	Rhodanese
M.mahonii.peg.424	1476876.JOJO01000104_gene4031	9.85e-15	79.7	COG2217@1|root,COG2217@2|Bacteria	2|Bacteria	P	Heavy metal translocating P-type atpase	copA	-	3.6.3.54	ko:K17686	ko01524,ko04016,map01524,map04016	-	R00086	RC00002	ko00000,ko00001,ko01000	3.A.3.5	-	-	E1-E2_ATPase,HMA,Hydrolase
M.mahonii.peg.580	267748.MMOB4310	1.78e-84	262	COG0619@1|root,COG0619@2|Bacteria,3WT0Y@544448|Tenericutes	544448|Tenericutes	P	COG0619 ABC-type cobalt transport system, permease component CbiQ and related transporters	cbiQ	-	-	ko:K16785	ko02010,map02010	M00582	-	-	ko00000,ko00001,ko00002,ko02000	3.A.1.25,3.A.1.28,3.A.1.29,3.A.1.30,3.A.1.31,3.A.1.32,3.A.1.33,3.A.1.35	-	-	CbiQ
M.mahonii.peg.581	267748.MMOB4320	1.7e-106	318	COG1122@1|root,COG1122@2|Bacteria,3WSX1@544448|Tenericutes	544448|Tenericutes	P	ATP-binding (A) component of a common energy-coupling factor (ECF) ABC-transporter complex. Unlike classic ABC transporters this ECF transporter provides the energy necessary to transport a number of different substrates	cbiO2	-	-	ko:K16787	ko02010,map02010	M00582	-	-	ko00000,ko00001,ko00002,ko01000,ko02000	3.A.1.25,3.A.1.28,3.A.1.29,3.A.1.30,3.A.1.31,3.A.1.32,3.A.1.33,3.A.1.35	-	-	ABC_tran
M.mahonii.peg.582	2113.MCFN_01470	7.88e-118	345	COG1122@1|root,COG1122@2|Bacteria,3WSWM@544448|Tenericutes	544448|Tenericutes	P	ATP-binding (A) component of a common energy-coupling factor (ECF) ABC-transporter complex. Unlike classic ABC transporters this ECF transporter provides the energy necessary to transport a number of different substrates	cbiO1	-	-	ko:K16786	ko02010,map02010	M00582	-	-	ko00000,ko00001,ko00002,ko01000,ko02000	3.A.1.25,3.A.1.28,3.A.1.29,3.A.1.30,3.A.1.31,3.A.1.32,3.A.1.33,3.A.1.35	-	-	ABC_tran
M.mahonii.peg.618	45361.MCJ_002380	1.65e-53	186	COG0601@1|root,COG0601@2|Bacteria,3WSVD@544448|Tenericutes	544448|Tenericutes	P	abc transporter permease protein	oppB	-	-	ko:K02033,ko:K15581	ko01501,ko02010,ko02024,map01501,map02010,map02024	M00239,M00439	-	-	ko00000,ko00001,ko00002,ko02000	3.A.1.5,3.A.1.5.1,3.A.1.5.18,3.A.1.5.19,3.A.1.5.25	-	-	BPD_transp_1
M.mahonii.peg.768	926561.KB900617_gene1489	2.1e-97	294	COG1117@1|root,COG1117@2|Bacteria,1TP1M@1239|Firmicutes,247RD@186801|Clostridia,3WA6K@53433|Halanaerobiales	186801|Clostridia	P	Part of the ABC transporter complex PstSACB involved in phosphate import. Responsible for energy coupling to the transport system	pstB	-	3.6.3.27	ko:K02036	ko02010,map02010	M00222	-	-	ko00000,ko00001,ko00002,ko01000,ko02000	3.A.1.7	-	-	ABC_tran
M.mahonii.peg.769	1167006.UWK_01014	1.08e-32	135	COG0581@1|root,COG0581@2|Bacteria,1MUWB@1224|Proteobacteria,42MWK@68525|delta/epsilon subdivisions,2WJKH@28221|Deltaproteobacteria,2MJ3A@213118|Desulfobacterales	28221|Deltaproteobacteria	P	TIGRFAM phosphate ABC transporter, inner membrane subunit PstA	-	-	-	ko:K02038	ko02010,map02010	M00222	-	-	ko00000,ko00001,ko00002,ko02000	3.A.1.7	-	-	BPD_transp_1
M.mahonii.peg.351	1048830.GUU_00462	2.62e-60	195	COG0613@1|root,COG0613@2|Bacteria	2|Bacteria	Q	PHP domain protein	-	-	-	-	-	-	-	-	-	-	-	-	AlbA_2,PHP,SMC_N
M.mahonii.peg.16	1460634.JCM19037_916	5.28e-53	179	COG0391@1|root,COG0391@2|Bacteria,1TPNV@1239|Firmicutes,4HA0Z@91061|Bacilli	91061|Bacilli	S	Required for morphogenesis under gluconeogenic growth conditions	yvcK	-	-	-	-	-	-	-	-	-	-	-	UPF0052
M.mahonii.peg.18	2110.MAGa1820	1.22e-69	225	COG0561@1|root,COG0561@2|Bacteria,3WSUS@544448|Tenericutes	544448|Tenericutes	S	haloacid dehalogenase-like hydrolase	yitU	-	3.1.3.104	ko:K21064	ko00740,ko01100,ko01110,map00740,map01100,map01110	M00125	R07280	RC00017	ko00000,ko00001,ko00002,ko01000	-	-	-	Hydrolase_3
M.mahonii.peg.67	267748.MMOB4550	2.13e-65	207	COG1624@1|root,COG1624@2|Bacteria,3WTA6@544448|Tenericutes	544448|Tenericutes	S	Catalyzes the condensation of 2 ATP molecules into cyclic di-AMP (c-di-AMP), a second messenger used to regulate differing processes in different bacteria	dacA	-	2.7.7.85	ko:K18672	-	-	-	-	ko00000,ko01000	-	-	-	DisA_N
M.mahonii.peg.72	267748.MMOB2690	1.8e-39	138	COG4508@1|root,COG4508@2|Bacteria,3WTCQ@544448|Tenericutes	544448|Tenericutes	S	protein conserved in bacteria	-	-	-	-	-	-	-	-	-	-	-	-	dUTPase_2
M.mahonii.peg.82	496833.MBIO_0153	1.49e-17	76.3	COG2739@1|root,COG2739@2|Bacteria,3WTXC@544448|Tenericutes	544448|Tenericutes	S	Might take part in the signal recognition particle (SRP) pathway. This is inferred from the conservation of its genetic proximity to ftsY ffh. May be a regulatory protein	-	-	-	ko:K09787	-	-	-	-	ko00000	-	-	-	UPF0122
M.mahonii.peg.114	267748.MMOB2310	8.25e-106	314	COG4123@1|root,COG4123@2|Bacteria,3WT1N@544448|Tenericutes	544448|Tenericutes	S	Methyltransferase small domain	yabB	-	2.1.1.223	ko:K15460	-	-	-	-	ko00000,ko01000,ko03016	-	-	-	MTS
M.mahonii.peg.130	1479237.JMLY01000001_gene3549	4.27e-22	107	COG1288@1|root,COG1288@2|Bacteria,1MY1J@1224|Proteobacteria,1RS2M@1236|Gammaproteobacteria,4657Q@72275|Alteromonadaceae	1236|Gammaproteobacteria	S	membrane	-	-	-	-	-	-	-	-	-	-	-	-	DcuC
M.mahonii.peg.166	272635.MYPU_0500	1.87e-29	108	COG0718@1|root,COG0718@2|Bacteria,3WTX0@544448|Tenericutes	544448|Tenericutes	S	Binds to DNA and alters its conformation. May be involved in regulation of gene expression, nucleoid organization and DNA protection	-	-	-	ko:K09747	-	-	-	-	ko00000	-	-	-	YbaB_DNA_bd
M.mahonii.peg.171	1121914.AUDW01000007_gene606	4.34e-15	69.3	COG4481@1|root,COG4481@2|Bacteria,1VEQ7@1239|Firmicutes,4HNHU@91061|Bacilli,3WF49@539002|Bacillales incertae sedis	91061|Bacilli	S	Bacterial protein of unknown function (DUF951)	yyzM	-	-	-	-	-	-	-	-	-	-	-	DUF951
M.mahonii.peg.176	411462.DORLON_02946	9.66e-11	67	COG1451@1|root,COG1451@2|Bacteria,1V6WP@1239|Firmicutes,24JGH@186801|Clostridia,27VP1@189330|Dorea	186801|Clostridia	S	WLM domain	-	-	-	ko:K07043	-	-	-	-	ko00000	-	-	-	DUF45
M.mahonii.peg.179	1118964.MOS_077	4.4e-184	526	COG1160@1|root,COG1160@2|Bacteria,3WSVN@544448|Tenericutes	544448|Tenericutes	S	GTPase that plays an essential role in the late steps of ribosome biogenesis	engA	-	-	ko:K03977	-	-	-	-	ko00000,ko03009	-	-	-	KH_dom-like,MMR_HSR1
M.mahonii.peg.217	243272.MARTH_orf017	2.48e-19	94	COG4720@1|root,COG4720@2|Bacteria,3WV3M@544448|Tenericutes	544448|Tenericutes	S	Psort location CytoplasmicMembrane, score	-	-	-	-	-	-	-	-	-	-	-	-	ECF-ribofla_trS
M.mahonii.peg.243	1034808.GIG_01885	1.12e-56	197	2B5D6@1|root,31Y7G@2|Bacteria,3WT3Q@544448|Tenericutes	544448|Tenericutes	S	ABC transporter	phnD	GO:0005575,GO:0005623,GO:0005886,GO:0016020,GO:0044464,GO:0071944	-	ko:K02044	ko02010,map02010	M00223	-	-	ko00000,ko00001,ko00002,ko02000	3.A.1.9	-	-	Mycoplasma_p37
M.mahonii.peg.255	743966.MYB_01165	2.54e-124	364	COG0561@1|root,COG0561@2|Bacteria,3WSUS@544448|Tenericutes	544448|Tenericutes	S	haloacid dehalogenase-like hydrolase	yitU	-	3.1.3.104	ko:K21064	ko00740,ko01100,ko01110,map00740,map01100,map01110	M00125	R07280	RC00017	ko00000,ko00001,ko00002,ko01000	-	-	-	Hydrolase_3
M.mahonii.peg.261	441769.ABFU01000021_gene2208	5.79e-10	63.9	COG0561@1|root,COG0561@2|Bacteria,1TREF@1239|Firmicutes,4H9Y9@91061|Bacilli,1ZC4W@1386|Bacillus	91061|Bacilli	S	hydrolases of the HAD superfamily	yitU	-	3.1.3.104	ko:K21064	ko00740,ko01100,ko01110,map00740,map01100,map01110	M00125	R07280	RC00017	ko00000,ko00001,ko00002,ko01000	-	-	-	Hydrolase_3
M.mahonii.peg.265	512564.MCRO_0678	8.69e-12	61.6	2DQY2@1|root,339BT@2|Bacteria,3WU42@544448|Tenericutes	544448|Tenericutes	S	acyl carrier protein	acpP	-	-	ko:K02078	-	-	-	-	ko00000,ko00001	-	-	-	PP-binding
M.mahonii.peg.266	512564.MCRO_0050	2.43e-59	197	COG1307@1|root,COG1307@2|Bacteria,3WT33@544448|Tenericutes	544448|Tenericutes	S	lipid binding	degV1	-	-	-	-	-	-	-	-	-	-	-	DegV
M.mahonii.peg.289	1246955.MCYN_0680	7.72e-89	281	COG1253@1|root,COG1253@2|Bacteria,3WSWD@544448|Tenericutes	544448|Tenericutes	S	Domain of unknown function DUF21	hlyC	-	-	ko:K03699	-	-	-	-	ko00000,ko02042	-	-	-	CBS,CorC_HlyC,DUF21
M.mahonii.peg.293	1188236.MARG_2240	3.06e-226	645	COG0595@1|root,COG0595@2|Bacteria,3WSWC@544448|Tenericutes	544448|Tenericutes	S	An RNase that has 5'-3' exonuclease and possibly endonuclease activity. Involved in maturation of rRNA and in some organisms also mRNA maturation and or decay	rnj	-	-	ko:K12574	ko03018,map03018	-	-	-	ko00000,ko00001,ko01000,ko03019	-	-	-	Lactamase_B,Lactamase_B_2,RMMBL
M.mahonii.peg.300	347256.MHO_4890	1e-91	280	COG1162@1|root,COG1162@2|Bacteria,3WT2Y@544448|Tenericutes	544448|Tenericutes	S	One of several proteins that assist in the late maturation steps of the functional core of the 30S ribosomal subunit. Helps release RbfA from mature subunits. May play a role in the assembly of ribosomal proteins into the subunit. Circularly permuted GTPase that catalyzes slow GTP hydrolysis, GTPase activity is stimulated by the 30S ribosomal subunit	rsgA	-	3.1.3.100	ko:K06949	ko00730,ko01100,map00730,map01100	-	R00615,R02135	RC00002,RC00017	ko00000,ko00001,ko01000,ko03009	-	-	-	RsgA_GTPase,RsgA_N
M.mahonii.peg.304	267748.MMOB4130	5.85e-179	522	COG1461@1|root,COG1461@2|Bacteria,3WT00@544448|Tenericutes	544448|Tenericutes	S	kinase related to dihydroxyacetone kinase	yloV	-	-	ko:K07030	-	-	-	-	ko00000	-	-	-	Dak1_2,Dak2
M.mahonii.peg.318	1118964.MOS_087	2.92e-125	367	COG1323@1|root,COG1323@2|Bacteria,3WSXW@544448|Tenericutes	544448|Tenericutes	S	Belongs to the UPF0348 family	-	-	-	-	-	-	-	-	-	-	-	-	HIGH_NTase1
M.mahonii.peg.373	1037410.MCSF7_02569	4.18e-101	304	COG1159@1|root,COG1159@2|Bacteria,3WT35@544448|Tenericutes	544448|Tenericutes	S	An essential GTPase that binds both GDP and GTP, with rapid nucleotide exchange. Plays a role in 16S rRNA processing and 30S ribosomal subunit biogenesis and possibly also in cell cycle regulation and energy metabolism	era	-	-	ko:K03595	-	-	-	-	ko00000,ko03009,ko03029	-	-	-	KH_2,MMR_HSR1
M.mahonii.peg.383	1423758.BN55_00060	1.75e-21	98.6	COG4152@1|root,COG4152@2|Bacteria,1TR06@1239|Firmicutes,4H9RX@91061|Bacilli,3F4J8@33958|Lactobacillaceae	91061|Bacilli	S	ABC transporter, ATP-binding protein	natA	-	-	ko:K01990	-	M00254	-	-	ko00000,ko00002,ko02000	3.A.1	-	-	ABC_tran,DUF4162
M.mahonii.peg.422	1232449.BAHV02000010_gene3138	2.35e-23	90.9	COG3763@1|root,COG3763@2|Bacteria,1VEJC@1239|Firmicutes,252RD@186801|Clostridia	186801|Clostridia	S	Uncharacterised protein family (UPF0154)	-	-	-	-	-	-	-	-	-	-	-	-	UPF0154
M.mahonii.peg.478	398512.JQKC01000020_gene4062	4.13e-23	103	COG0327@1|root,COG0327@2|Bacteria,1TQ27@1239|Firmicutes,248Q2@186801|Clostridia,3WJ9H@541000|Ruminococcaceae	186801|Clostridia	S	dinuclear metal center protein, YbgI	-	-	-	-	-	-	-	-	-	-	-	-	NIF3
M.mahonii.peg.523	1294265.JCM21738_383	1.12e-43	165	COG4603@1|root,COG4603@2|Bacteria,1TP1F@1239|Firmicutes,4H9VE@91061|Bacilli,1ZCTP@1386|Bacillus	91061|Bacilli	S	Belongs to the binding-protein-dependent transport system permease family	yufP	GO:0003674,GO:0005215,GO:0005575,GO:0005623,GO:0005886,GO:0006810,GO:0008150,GO:0008643,GO:0015144,GO:0015145,GO:0015749,GO:0016020,GO:0016021,GO:0022857,GO:0031224,GO:0034219,GO:0044425,GO:0044464,GO:0051119,GO:0051179,GO:0051234,GO:0055085,GO:0071702,GO:0071944	-	ko:K02057	-	M00221	-	-	ko00000,ko00002,ko02000	3.A.1.2	-	-	BPD_transp_2
M.mahonii.peg.524	1188240.MYEA_5850	2.46e-178	518	COG3845@1|root,COG3845@2|Bacteria,3WSUM@544448|Tenericutes	544448|Tenericutes	S	abc transporter atp-binding protein	mglA	-	3.6.3.17	ko:K02056	-	M00221	-	-	ko00000,ko00002,ko01000,ko02000	3.A.1.2	-	-	ABC_tran
M.mahonii.peg.559	397287.C807_01933	1.15e-07	61.2	COG3177@1|root,COG3177@2|Bacteria,1TQMC@1239|Firmicutes,248JU@186801|Clostridia,27KJX@186928|unclassified Lachnospiraceae	186801|Clostridia	S	Fic/DOC family	-	-	-	-	-	-	-	-	-	-	-	-	Fic,HTH_24
M.mahonii.peg.579	272635.MYPU_3060	3.33e-94	286	COG1161@1|root,COG1161@2|Bacteria,3WSWF@544448|Tenericutes	544448|Tenericutes	S	Required for a late step of 50S ribosomal subunit assembly. Has GTPase activity	rbgA	-	-	ko:K14540	-	-	-	-	ko00000,ko03009	-	-	-	MMR_HSR1
M.mahonii.peg.597	496833.MBIO_0426	2.75e-166	480	COG0536@1|root,COG0536@2|Bacteria,3WSWY@544448|Tenericutes	544448|Tenericutes	S	An essential GTPase which binds GTP, GDP and possibly (p)ppGpp with moderate affinity, with high nucleotide exchange rates and a fairly low GTP hydrolysis rate. Plays a role in control of the cell cycle, stress response, ribosome biogenesis and in those bacteria that undergo differentiation, in morphogenesis control	obg	-	-	ko:K03979	-	-	-	-	ko00000,ko01000,ko03009	-	-	-	DUF1967,GTP1_OBG,MMR_HSR1
M.mahonii.peg.606	861530.ALOZ01000068_gene276	1.29e-21	102	COG3641@1|root,COG3641@2|Bacteria,1TS5F@1239|Firmicutes,4HC7U@91061|Bacilli,4GXR2@90964|Staphylococcaceae	91061|Bacilli	S	Phosphotransferase system, EIIC	-	-	-	ko:K07035	-	-	-	-	ko00000	-	-	-	PTS_EIIC_2
M.mahonii.peg.608	911104.AEKT01000021_gene1688	4.24e-13	75.5	COG0561@1|root,COG0561@2|Bacteria,1TR16@1239|Firmicutes,4HCZ6@91061|Bacilli,4AYI4@81850|Leuconostocaceae	91061|Bacilli	S	haloacid dehalogenase-like hydrolase	-	-	-	-	-	-	-	-	-	-	-	-	Hydrolase_3
M.mahonii.peg.630	747682.MALL_0313	4.15e-108	320	COG1692@1|root,COG1692@2|Bacteria,3WT0D@544448|Tenericutes	544448|Tenericutes	S	YmdB-like protein	ymdB	-	-	ko:K09769	-	-	-	-	ko00000	-	-	-	YmdB
M.mahonii.peg.633	838561.P344_03745	4.49e-46	157	COG2179@1|root,COG2179@2|Bacteria,3WTSZ@544448|Tenericutes	544448|Tenericutes	S	Mitochondrial PGP phosphatase	yqeG	-	-	ko:K07015	-	-	-	-	ko00000	-	-	-	Hydrolase_like,PGP_phosphatase
M.mahonii.peg.646	1189619.pgond44_09281	4.85e-11	69.7	COG3177@1|root,COG3177@2|Bacteria,4NFBY@976|Bacteroidetes,1HXAM@117743|Flavobacteriia,4C41T@83612|Psychroflexus	976|Bacteroidetes	S	Fic/DOC family	-	-	-	-	-	-	-	-	-	-	-	-	Fic,Fic_N
M.mahonii.peg.653	78898.MVEG_02288T0	6.23e-08	61.2	2D9JS@1|root,2TEZE@2759|Eukaryota,3ADYH@33154|Opisthokonta,3Q2F1@4751|Fungi,1GXII@112252|Fungi incertae sedis	4751|Fungi	S	haloacid dehalogenase-like hydrolase	-	-	-	-	-	-	-	-	-	-	-	-	Hydrolase_3
M.mahonii.peg.654	347256.MHO_3210	6.52e-265	739	COG0488@1|root,COG0488@2|Bacteria,3WT1U@544448|Tenericutes	544448|Tenericutes	S	abc transporter atp-binding protein	yheS_2	-	-	-	-	-	-	-	-	-	-	-	ABC_tran,ABC_tran_Xtn
M.mahonii.peg.746	243272.MARTH_orf004	3.93e-17	75.1	COG2501@1|root,COG2501@2|Bacteria,3WU4A@544448|Tenericutes	544448|Tenericutes	S	S4 domain	-	-	-	-	-	-	-	-	-	-	-	-	S4_2
M.mahonii.peg.766	1294265.JCM21738_2015	3.6e-33	134	COG2252@1|root,COG2252@2|Bacteria,1TQC6@1239|Firmicutes,4HANG@91061|Bacilli,1ZARH@1386|Bacillus	91061|Bacilli	S	permease	pbuG	-	-	ko:K06901	-	-	-	-	ko00000,ko02000	2.A.1.40	-	-	Xan_ur_permease
M.mahonii.peg.63	1121289.JHVL01000067_gene331	5.49e-243	689	COG1217@1|root,COG1217@2|Bacteria,1TQ5Y@1239|Firmicutes,248EB@186801|Clostridia,36EAY@31979|Clostridiaceae	186801|Clostridia	T	GTP-binding protein TypA	typA	-	-	ko:K06207	-	-	-	-	ko00000	-	-	-	EFG_C,EFG_II,GTP_EFTU,GTP_EFTU_D2
M.mahonii.peg.286	267748.MMOB1730	4.42e-160	482	COG3887@1|root,COG3887@2|Bacteria,3WSY1@544448|Tenericutes	544448|Tenericutes	T	binds to the 23S rRNA	rplI	-	-	-	-	-	-	-	-	-	-	-	DHH,DHHA1,Ribosomal_L9_C,Ribosomal_L9_N
M.mahonii.peg.298	272635.MYPU_6860	1.32e-76	238	COG0631@1|root,COG0631@2|Bacteria,3WTHH@544448|Tenericutes	544448|Tenericutes	T	phosphatase	prpC	-	3.1.3.16	ko:K20074	-	-	-	-	ko00000,ko01000,ko01009	-	-	-	PP2C,PP2C_2
M.mahonii.peg.9	1188236.MARG_4300	4.11e-142	440	COG3639@1|root,COG3639@2|Bacteria,3WT91@544448|Tenericutes	544448|Tenericutes	U	Binding-protein-dependent transport system inner membrane component	phnE	-	-	ko:K02042	ko02010,map02010	M00223	-	-	ko00000,ko00001,ko00002,ko02000	3.A.1.9	-	-	BPD_transp_1
M.mahonii.peg.40	289397.MBOVPG45_0067	1.71e-67	240	COG0706@1|root,COG0706@2|Bacteria,3WSXV@544448|Tenericutes	544448|Tenericutes	U	Required for the insertion and or proper folding and or complex formation of integral membrane proteins into the membrane. Involved in integration of membrane proteins that insert both dependently and independently of the Sec translocase complex, as well as at least some lipoproteins. Aids folding of multispanning membrane proteins (By similarity)	yidC	-	-	ko:K03217	ko02024,ko03060,ko03070,map02024,map03060,map03070	M00335	-	-	ko00000,ko00001,ko00002,ko02044,ko03029	2.A.9	-	-	60KD_IMP
M.mahonii.peg.56	267748.MMOB0860	2.86e-293	837	COG0653@1|root,COG0653@2|Bacteria,3WSXQ@544448|Tenericutes	544448|Tenericutes	U	Part of the Sec protein translocase complex. Interacts with the SecYEG preprotein conducting channel. Has a central role in coupling the hydrolysis of ATP to the transfer of proteins into and across the cell membrane, serving as an ATP-driven molecular motor driving the stepwise translocation of polypeptide chains across the membrane	secA	-	-	ko:K03070	ko02024,ko03060,ko03070,map02024,map03060,map03070	M00335	-	-	ko00000,ko00001,ko00002,ko02044	3.A.5.1,3.A.5.10,3.A.5.2,3.A.5.4	-	-	Helicase_C,SecA_DEAD,SecA_PP_bind,SecA_SW
M.mahonii.peg.61	512564.MCRO_0160	2.42e-22	88.6	29ZVB@1|root,30MWH@2|Bacteria,3WTVT@544448|Tenericutes	544448|Tenericutes	U	Preprotein translocase SecG subunit	secG	-	-	ko:K03075	ko02024,ko03060,ko03070,map02024,map03060,map03070	M00335	-	-	ko00000,ko00001,ko00002,ko02044	3.A.5.1,3.A.5.2	-	-	SecG
M.mahonii.peg.148	118163.Ple7327_2868	3.07e-35	135	COG0395@1|root,COG0395@2|Bacteria,1G0UG@1117|Cyanobacteria,3VM15@52604|Pleurocapsales	1117|Cyanobacteria	U	PFAM Binding-protein-dependent transport system inner membrane component	-	-	-	ko:K02026	-	M00207	-	-	ko00000,ko00002,ko02000	3.A.1.1	-	-	BPD_transp_1
M.mahonii.peg.177	272635.MYPU_3420	2.02e-195	556	COG0541@1|root,COG0541@2|Bacteria,3WT21@544448|Tenericutes	544448|Tenericutes	U	Involved in targeting and insertion of nascent membrane proteins into the cytoplasmic membrane. Binds to the hydrophobic signal sequence of the ribosome-nascent chain (RNC) as it emerges from the ribosomes. The SRP-RNC complex is then targeted to the cytoplasmic membrane where it interacts with the SRP receptor FtsY	ffh	-	3.6.5.4	ko:K03106	ko02024,ko03060,ko03070,map02024,map03060,map03070	M00335	-	-	ko00000,ko00001,ko00002,ko01000,ko02044	3.A.5.1,3.A.5.2,3.A.5.7,3.A.5.8,3.A.5.9	-	-	SRP54,SRP54_N,SRP_SPB
M.mahonii.peg.387	1037410.MCSF7_02076	8.42e-201	600	COG0341@1|root,COG0342@1|root,COG0341@2|Bacteria,COG0342@2|Bacteria,3WSV4@544448|Tenericutes	544448|Tenericutes	U	Part of the Sec protein translocase complex. Interacts with the SecYEG preprotein conducting channel. SecDF uses the proton motive force (PMF) to complete protein translocation after the ATP-dependent function of SecA	secD	-	-	ko:K12257	ko02024,ko03060,ko03070,map02024,map03060,map03070	M00335	-	-	ko00000,ko00001,ko00002,ko02044	2.A.6.4	-	-	SecD_SecF,Sec_GG
M.mahonii.peg.498	1118964.MOS_429	2.24e-133	402	COG0201@1|root,COG0201@2|Bacteria,3WSZH@544448|Tenericutes	544448|Tenericutes	U	The central subunit of the protein translocation channel SecYEG. Consists of two halves formed by TMs 1-5 and 6-10. These two domains form a lateral gate at the front which open onto the bilayer between TMs 2 and 7, and are clamped together by SecE at the back. The channel is closed by both a pore ring composed of hydrophobic SecY resides and a short helix (helix 2A) on the extracellular side of …	secY	-	-	ko:K03076	ko02024,ko03060,ko03070,map02024,map03060,map03070	M00335	-	-	ko00000,ko00001,ko00002,ko02044	3.A.5	-	-	SecY
M.mahonii.peg.522	1129368.SMIPMB4A_v3c3640	2.55e-61	204	COG1079@1|root,COG1079@2|Bacteria,3WT8Q@544448|Tenericutes	544448|Tenericutes	U	Belongs to the binding-protein-dependent transport system permease family	rbsC-2	-	-	ko:K02057	-	M00221	-	-	ko00000,ko00002,ko02000	3.A.1.2	-	-	BPD_transp_2
M.mahonii.peg.341	398720.MED217_12069	2.4e-08	63.5	COG3440@1|root,COG3440@2|Bacteria,4NJIG@976|Bacteroidetes,1I0PV@117743|Flavobacteriia	976|Bacteroidetes	V	HNH endonuclease	-	-	-	-	-	-	-	-	-	-	-	-	HNH_2
M.mahonii.peg.364	272633	1.08e-62	206	COG1131@1|root,COG1131@2|Bacteria,3WSYJ@544448|Tenericutes	544448|Tenericutes	V	ATPases associated with a variety of cellular activities	-	-	-	ko:K01990	-	M00254	-	-	ko00000,ko00002,ko02000	3.A.1	-	-	ABC_tran
M.mahonii.peg.484	1122134.KB893650_gene1517	3.82e-70	243	COG1132@1|root,COG1132@2|Bacteria,1MUBM@1224|Proteobacteria,1RMUR@1236|Gammaproteobacteria,1XII4@135619|Oceanospirillales	135619|Oceanospirillales	V	Involved in lipid A export and possibly also in glycerophospholipid export and for biogenesis of the outer membrane. Transmembrane domains (TMD) form a pore in the inner membrane and the ATP-binding domain (NBD) is responsible for energy generation	msbA	-	-	ko:K11085	ko02010,map02010	-	-	-	ko00000,ko00001,ko01000,ko02000	3.A.1.106	-	-	ABC_membrane,ABC_tran
M.mahonii.peg.494	1048830.GUU_02042	1.03e-75	242	COG1131@1|root,COG1131@2|Bacteria,3WT59@544448|Tenericutes	544448|Tenericutes	V	abc transporter atp-binding protein	yhcH	-	-	ko:K01990	-	M00254	-	-	ko00000,ko00002,ko02000	3.A.1	-	-	ABC_tran
M.mahonii.peg.641	865861.AZSU01000005_gene937	2.29e-91	283	COG1619@1|root,COG1619@2|Bacteria,1TRBB@1239|Firmicutes,24ABA@186801|Clostridia,36EBC@31979|Clostridiaceae	186801|Clostridia	V	PFAM peptidase U61, LD-carboxypeptidase A	-	-	-	-	-	-	-	-	-	-	-	-	Peptidase_S66
M.mahonii.peg.681	1037410.MCSF7_02704	9.18e-77	243	COG1136@1|root,COG1136@2|Bacteria,3WSX2@544448|Tenericutes	544448|Tenericutes	V	abc transporter atp-binding protein	-	-	-	ko:K02003	-	M00258	-	-	ko00000,ko00002,ko02000	3.A.1	-	-	ABC_tran
