# Supplementary material for: Genomic characterization of a novel, widely distributed Mycoplasma species “Candidatus Mycoplasma mahonii” associated with the brittlestar Gorgonocephalus chilensis
Source: PLoS One. 2023 Aug 24;18(8):e0290305. doi: 10.1371/journal.pone.0290305 (PMC10449156; doi:10.1371/journal.pone.0290305)
Supplement: S5 Table — (XLSX) [file pone.0290305.s013.xlsx]

## Sheet: Sheet1
KO-number	Gene	Product	Protein length (bp)	Type	Category
K03530	hupB	DNA-binding protein HU-beta	273	DNA Replication Initiation Factors	Replication/Recombination
K02313	dnaA	Chromosomal replication initiator protein	1350	DNA Replication Initiation Factors	Replication
K02314	dnaB	replicative DNA helicase	1323	DNA Replication Initiation Factors	Replication
K02316	dnaG	DNA primase	1668	DNA Replication Initiation Factors	Replication
K11144	dnaI	Primosomal protein DnaI	831	DNA Replication Initiation Factors	Replication
K03111	ssb	single-strand DNA-binding protein	480	DNA Replication Initiation Factors	Replication/Repair
K02337	dnaE	DNA polymerase III subunit alpha	2913	DNA Replication Elongation Factors	Replication/Repair
K03763	polC	DNA polymerase III subunit alpha	4278	DNA Replication Elongation Factors	Replication/Repair
K02338	dnaN	DNA polymerase III subunit beta	1098	DNA Replication Elongation Factors	Replication/Repair
K02340	holA	DNA polymerase III subunit delta	915	DNA Replication Elongation Factors	Replication/Repair
K02341	holB	DNA polymerase III subunit delta	939	DNA Replication Elongation Factors	Replication/Repair
K02343	dnaX	DNA polymerase III subunit gamma/tau	1878	DNA Replication Elongation Factors	Replication/Repair
K03470	rnhB	ribonuclease HII	738	DNA Replication Elongation Factors	Replication
K02335	polA	DNA polymerase I	915	DNA Replication Elongation Factors	Replication/Repair
K01972	ligA	DNA ligase	1983	DNA Replication Elongation Factors	Replication/Repair/Recombination
K06223	dam	DNA adenine methylase	864	DNA Replication Termination Factors	Replication/Repair
K02469	gyrA	DNA gyrase subunit A	2691	DNA topoisomerases	Repair/Recombination
K02470	gyrB	DNA gyrase subunit B	1908	DNA topoisomerases	Repair/Recombination
K02621	parC	Topoisomerase IV subunit A	2541	DNA topoisomerases	Replication
K02622	parE	Topoisomerase IV subunit B	1920	DNA topoisomerases	Replication
K03168	topA	DNA topoisomerase I	2049	DNA topoisomerases	Repair/Recombination
K03648	UNG,UDG	Uracil-DNA glycosylase	564	Single strand breaks repair (SSBR)	Repair
K10563	mutM, fpg	Formamidopyrimidine-DNA glycosylase	810	Single strand breaks repair (SSBR)	Repair
K01151	nfo	Deoxyribonuclease IV	870	Single strand breaks repair (SSBR)	Repair
K03701	uvrA	excinuclease ABC subunit A	2835	Single strand breaks repair (SSBR)	Repair/Recombination
K03702	uvrB	excinuclease ABC subunit B	1974	Single strand breaks repair (SSBR)	Repair/Recombination
K03703	uvrC	excinuclease ABC subunit C	1656	Single strand breaks repair (SSBR)	Repair
K03657	uvrD,pcrA	ATP-dependent DNA helicase UvrD/PcrA	2118	Single strand breaks repair (SSBR)	Repair
K03043	rpoB	DNA-directed RNA polymerase subunit beta	3528	Single strand breaks repair (SSBR)	Repair
K03046	rpoC	DNA-directed RNA polymerase subunit beta	4290	Single strand breaks repair (SSBR)	Repair
K03040	rpoA	DNA-directed RNA polymerase subunit alpha	993	Single strand breaks repair (SSBR)	Repair/Recombination
K03581	recD	Exodeoxyribonuclease V alpha subunit	1635	Double strand breaks repair (DSBR)	Repair/Recombination
K03553	recA	Recombination protein RecA	1062	Double strand breaks repair (DSBR)	Repair/Recombination
K03550	ruvA	Holliday junction DNA helicase RuvA	567	Double strand breaks repair (DSBR)	Repair/Recombination
K03551	ruvB	Holliday junction DNA helicase RuvB	957	Double strand breaks repair (DSBR)	Repair/Recombination
K03584	recO	DNA repair protein RecO	663	Double strand breaks repair (DSBR)	Repair/Recombination
K06187	recR	recombination protein RecR	582	Double strand breaks repair (DSBR)	Repair/Recombination
K03700	recU	recombination protein U	492	Double strand breaks repair (DSBR)	Repair/Recombination
K15342	cas1	CRISP-associated protein Cas1	885	Double strand breaks repair (DSBR)	Repair/Recombination
K02346	dinB	DNA polymerase IV	1242	TLS factors	Repair
K00525	nrdA,nrdE	Ribonucleoside-diphosphate reductase alpha chain	2154	Other DNA Repair Factors	Repair
K00526	nrdB,nrdF	Ribonucleoside-diphosphate reductase beta chain	1014	Other DNA Repair Factors	Repair
K06881	nrnA	Bifunctional oligoribonuclease and PAP phosphatase	900	Other DNA Repair Factors	Repair
