# Supplementary material for: Genomic characterization of a novel, widely distributed Mycoplasma species “Candidatus Mycoplasma mahonii” associated with the brittlestar Gorgonocephalus chilensis
Source: PLoS One. 2023 Aug 24;18(8):e0290305. doi: 10.1371/journal.pone.0290305 (PMC10449156; doi:10.1371/journal.pone.0290305)
Supplement: S6 Table — (XLSX) [file pone.0290305.s014.xlsx]

## Sheet: Sheet1
KO-number	Gene	Product	Protein length (bp)	Category
K03040	rpoA	DNA-directed RNA polymerase subunit alpha	993	RNA polymerase
K03043	rpoB	DNA-directed RNA polymerase subunit beta	3528	RNA polymerase
K03046	rpoC	DNA-directed RNA polymerase subunit beta'	4290	RNA polymerase
K03086	rpoD	RNA polymerase primary sigma factor	1209	RNA polymerase
K02600	nusA	transcription termination/antitermination protein	1419	RNA polymerase-associated proteins
K03625	nusB	transcription antitermination protein	402	RNA polymerase-associated proteins
K02601	nusG	transcription termination/antitermination protein	573	RNA polymerase-associated proteins
K03624	greA	transcription elongation factor	477	Transcription elongation factors
K18831	higA	HTH-type transcriptional regulator	960	Transcription regulator
K03705	hrcA	heat-inducible transcriptional repressor	984	Other transcription factors
K03925	mraZ	transcriptional regulator	441	Other transcription factors
	yebC	Probable transcriptional regulatory protein	741	Other transcription factors
