# Supplementary material for: Genomic characterization of a novel, widely distributed Mycoplasma species “Candidatus Mycoplasma mahonii” associated with the brittlestar Gorgonocephalus chilensis
Source: PLoS One. 2023 Aug 24;18(8):e0290305. doi: 10.1371/journal.pone.0290305 (PMC10449156; doi:10.1371/journal.pone.0290305)
Supplement: S7 Table — (XLSX) [file pone.0290305.s015.xlsx]

## Sheet: Sheet1
KO-number	Gene	Product	Protein length (bp)	Category
K02967	rpsB	small subunit ribosomal protein S2	1125	Ribosomal protein -Small subunit
K02982	rpsC	small subunit ribosomal protein S3	675	Ribosomal protein -Small subunit
K02986	rpsD	small subunit ribosomal protein S4	600	Ribosomal protein -Small subunit
K02988	rpsE	small subunit ribosomal protein S5	699	Ribosomal protein -Small subunit
K02990	rpsF	small subunit ribosomal protein S6	438	Ribosomal protein -Small subunit
K02992	rpsG	small subunit ribosomal protein S7	471	Ribosomal protein -Small subunit
K02994	rpsH	small subunit ribosomal protein S8	399	Ribosomal protein -Small subunit
K02996	rpsI	small subunit ribosomal protein S9	393	Ribosomal protein -Small subunit
K02946	rpsJ	small subunit ribosomal protein S10	303	Ribosomal protein -Small subunit
K02948	rpsK	small subunit ribosomal protein S11	411	Ribosomal protein -Small subunit
K02950	rpsL	small subunit ribosomal protein S12	420	Ribosomal protein -Small subunit
K02952	rpsM	small subunit ribosomal protein S13	369	Ribosomal protein -Small subunit
K02954	rpsN	small subunit ribosomal protein S14	186	Ribosomal protein -Small subunit
K02956	rpsO	small subunit ribosomal protein S15	267	Ribosomal protein -Small subunit
K02959	rpsP	small subunit ribosomal protein S16	384	Ribosomal protein -Small subunit
K02961	rpsQ	small subunit ribosomal protein S17	267	Ribosomal protein -Small subunit
K02963	rpsR	small subunit ribosomal protein S18	252	Ribosomal protein -Small subunit
K02965	rpsS	small subunit ribosomal protein S19	276	Ribosomal protein -Small subunit
K02968	rpsT	small subunit ribosomal protein S20	258	Ribosomal protein -Small subunit
K02863	rplA	large subunit ribosomal protein L1	696	Ribosomal protein -Large subunit
K02886	rplB	large subunit ribosomal protein L2	843	Ribosomal protein -Large subunit
K02906	rplC	large subunit ribosomal protein L3	822	Ribosomal protein -Large subunit
K02926	rplD	large subunit ribosomal protein L4	591	Ribosomal protein -Large subunit
K02931	rplE	large subunit ribosomal protein L5	558	Ribosomal protein -Large subunit
K02933	rplF	large subunit ribosomal protein L6	540	Ribosomal protein -Large subunit
K02935	rplL	large subunit ribosomal protein L7/L12	372	Ribosomal protein -Large subunit
K02939	rplI	large subunit ribosomal protein L9	438	Ribosomal protein -Large subunit
K02864	rplJ	large subunit ribosomal protein L10	690	Ribosomal protein -Large subunit
K02867	rplK	large subunit ribosomal protein L11	618	Ribosomal protein -Large subunit
K02871	rplM	large subunit ribosomal protein L13	435	Ribosomal protein -Large subunit
K02874	rplN	large subunit ribosomal protein L14	369	Ribosomal protein -Large subunit
K02876	rplO	large subunit ribosomal protein L15	435	Ribosomal protein -Large subunit
K02878	rplP	large subunit ribosomal protein L16	417	Ribosomal protein -Large subunit
K02879	rplQ	large subunit ribosomal protein L17	363	Ribosomal protein -Large subunit
K02881	rplR	large subunit ribosomal protein L18	354	Ribosomal protein -Large subunit
K02884	rplS	large subunit ribosomal protein L19	348	Ribosomal protein -Large subunit
K02887	rplT	large subunit ribosomal protein L20	354	Ribosomal protein -Large subunit
K02888	rplU	large subunit ribosomal protein L21	300	Ribosomal protein -Large subunit
K02890	rplV	large subunit ribosomal protein L22	336	Ribosomal protein -Large subunit
K02892	rplW	large subunit ribosomal protein L23	516	Ribosomal protein -Large subunit
K02895	rplX	large subunit ribosomal protein L24	501	Ribosomal protein -Large subunit
K02899	rpmA	large subunit ribosomal protein L27	294	Ribosomal protein -Large subunit
K02902	rpmB	large subunit ribosomal protein L28	195	Ribosomal protein -Large subunit
K02904	rpmC	large subunit ribosomal protein L29	234	Ribosomal protein -Large subunit
K02909	rpmE	large subunit ribosomal protein L31	219	Ribosomal protein -Large subunit
K02911	rpmF	large subunit ribosomal protein L32	165	Ribosomal protein -Large subunit
K02913	rpmG	large subunit ribosomal protein L33	144	Ribosomal protein -Large subunit
K02914	rpmH	large subunit ribosomal protein L34	150	Ribosomal protein -Large subunit
K02916	rpmI	large subunit ribosomal protein L35	189	Ribosomal protein -Large subunit
K02518	infA	translation initiation factor IF-1	213	Translation Initiation Factors
K02519	infB	translation initiation factor IF-2	1800	Translation Initiation Factors
K02520	infC	translation initiation factor IF-3	561	Translation Initiation Factors
K02357	tsf	elongation factor Ts	870	Translation Elongation Factors
K02358	tuf	elongation factor Tu	1188	Translation Elongation Factors
K02355	fusA	elongation factor G	2076	Translation Elongation Factors
K02356	efp	elongation factor P	564	Translation Elongation Factors
K02835	prfA	peptide chain release factor 1	1104	Peptide Chain Release Factors
K02838	frr	ribosome recycling factor	552	Peptide Chain Release Factors
K02493	hemK	release factor glutamine methyltransferase	693	Peptide Chain Release Factors
K01056	PTH1	peptidyl-tRNA hydrolase, PTH1 family	555	Peptide Chain Release Factors
K00604	MFMT, fmt	methionyl-tRNA formyltransferase	831	Aminoacyl-tRNA biosynthesis
K01866	YARS, tyrS	tyrosyl-tRNA synthetase	1236	Aminoacyl-tRNA biosynthesis
K01867	WARS, trpS	tryptophanyl-tRNA synthetase	987	Aminoacyl-tRNA biosynthesis
K01868	TARS, thrS	threonyl-tRNA synthetase	1719	Aminoacyl-tRNA biosynthesis
K01869	LARS, leuS	leucyl-tRNA synthetase	1911	Aminoacyl-tRNA biosynthesis
K01870	IARS, ileS	isoleucyl-tRNA synthetase	2673	Aminoacyl-tRNA biosynthesis
K01872	AARS, alaS	alanyl-tRNA synthetase	2514	Aminoacyl-tRNA biosynthesis
K01873	VARS, valS	valyl-tRNA synthetase	2469	Aminoacyl-tRNA biosynthesis
K01874	MARS, metG	methionyl-tRNA synthetase	1536	Aminoacyl-tRNA biosynthesis
K01875	SARS, serS	seryl-tRNA synthetase	1266	Aminoacyl-tRNA biosynthesis
K01876	DARS2, aspS	aspartyl-tRNA synthetase	1695	Aminoacyl-tRNA biosynthesis
K01880	GARS, glys1	glycyl-tRNA synthetase	1347	Aminoacyl-tRNA biosynthesis
K01881	PARS, proS	prolyl-tRNA synthetase	1428	Aminoacyl-tRNA biosynthesis
K01883	CARS, cysS	cysteinyl-tRNA synthetase	1209	Aminoacyl-tRNA biosynthesis
K01887	RARS, argS	arginyl-tRNA synthetase	1581	Aminoacyl-tRNA biosynthesis
K01889	FARSA, pheS	phenylalanyl-tRNA synthetase alpha chain	948	Aminoacyl-tRNA biosynthesis
K01890	FARSB, pheT	phenylalanyl-tRNA synthetase beta chain	2121	Aminoacyl-tRNA biosynthesis
K01892	HARS, hisS	histidyl-tRNA synthetase	1299	Aminoacyl-tRNA biosynthesis
K01893	NARS, asnS	asparaginyl-tRNA synthetase	1329	Aminoacyl-tRNA biosynthesis
K02433	QRSL1, gatA	aspartyl-tRNA(Asn)/glutamyl-tRNA(Gln) amidotransferase subunit A	1305	Aminoacyl-tRNA biosynthesis
K02434	PET112, gatB	aspartyl-tRNA(Asn)/glutamyl-tRNA(Gln) amidotransferase subunit B	1419	Aminoacyl-tRNA biosynthesis
K02435	GATC, gatC	aspartyl-tRNA(Asn)/glutamyl-tRNA(Gln) amidotransferase subunit C	285	Aminoacyl-tRNA biosynthesis
K04567	KARS, lysS	lysyl-tRNA synthetase	1476	Aminoacyl-tRNA biosynthesis
K09698	gltX	nondiscriminating glutamyl-tRNA synthetase	1374	Aminoacyl-tRNA biosynthesis
