# Supplementary material for: Genomic characterization of a novel, widely distributed Mycoplasma species “Candidatus Mycoplasma mahonii” associated with the brittlestar Gorgonocephalus chilensis
Source: PLoS One. 2023 Aug 24;18(8):e0290305. doi: 10.1371/journal.pone.0290305 (PMC10449156; doi:10.1371/journal.pone.0290305)
Supplement: S8 Table — (XLSX) [file pone.0290305.s016.xlsx]

## Sheet: Sheet1
KO-number	Gene	Product	Protein length (bp)	Type	Category
K10112	msmX, msmK, malK, sugC, ggtA, msiK	multiple sugar transport system ATP-binding protein	1947	Multiple sugar transporter	ABC transport system
K02025	ABC.MS.P	multiple sugar transport system permease protein	999	Multiple sugar transporter	ABC transport system
K02026	ABC.MS.P1	multiple sugar transport system permease protein	954	Multiple sugar transporter	ABC transport system
K07335	bmpA, bmpB, bmpC	basic membrane protein A and related proteins	1161	General nucleoside transporter	ABC transport system
K23535	nupB	general nucleoside transport system permease protein	1173	General nucleoside transporter	ABC transport system
K23536	nupC	general nucleoside transport system permease protein	909	General nucleoside transporter	ABC transport system
K23537	nupA	general nucleoside transport system ATP-binding protein	1533	General nucleoside transporter	ABC transport system
K02040	pstS	phosphate transport system substrate-binding protein	1083	Phosphate transporter	ABC transport system
K02037	pstC	phosphate transport system permease protein	2022	Phosphate transporter	ABC transport system
K02038	pstA	phosphate transport system permease protein	2022	Phosphate transporter	ABC transport system
K02036	pstB	phosphate transport system ATP-binding protein	903	Phosphate transporter	ABC transport system
K02044	phnD	phosphonate transport system substrate-binding	1194	Phosphonate transporter	ABC transport system
K02042	phnE	phosphonate transport system permease protein	2106	Phosphonate transporter	ABC transport system
K02041	phnC	phosphonate transport system ATP-binding protein	903	Phosphonate transporter	ABC transport system
K15581	oppB	oligopeptide transport system permease protein	996	Oligopeptide transporter	ABC transport system
K15582	oppC	oligopeptide transport system permease protein	1197	Oligopeptide transporter	ABC transport system
K15583	oppD	oligopeptide transport system ATP-binding protein	1134	Oligopeptide transporter	ABC transport system
K10823	oppF	oligopeptide transport system ATP-binding protein	2268	Oligopeptide transporter	ABC transport system
K25290	fhuA	ferric hydroxamate/heme transport system ATP-binding protein	798	Ferric hydroxamate/heme transporter	ABC transport system
K16785	ecfT	energy-coupling factor transport system permease	858	Energy-coupling factor transporter	ABC transport system
K16786	ecfA1	energy-coupling factor transport system ATP-binding protein	798	Energy-coupling factor transporter	ABC transport system
K16787	ecfA2	energy-coupling factor transport system ATP-binding protein	837	Energy-coupling factor transporter	ABC transport system
K01990	ABC-2.A	ABC-2 type transport system ATP-binding protein	831	ABC-2 type transporter	ABC transport system
K02004	ABC.CD.P	ABC transport system permease protein	3558	ABC-2 type transporter	ABC transport system
K02003	ABC.CD.A	ABC transport system ATP-binding protein	816	ABC-2 type transporter	ABC transport system
K06147	ABCB-BAC	ATP-binding casette, subfamily B, bacterial	1716	Other ABC transporters	ABC transport system
K02021	ABC.MR	ABC transport system ATP-binding protein	2028	Other ABC transporters	ABC transport system
K08483	ptsI	phosphoenolpyruvate-protein phosphotransferase	1707	Phosphotransferase sytem	Phosphotransferase sytem
K02784	ptsH	phosphocarrier protein HPr	264	Phosphotransferase sytem	Phosphotransferase sytem
K02770	fruA	fructose PTS system EIIBC or EIIC component	2109	Phosphotransferase sytem	Phosphotransferase sytem
K02760	celA	cellobiose PTS system EIIB component	171	Phosphotransferase sytem	Phosphotransferase sytem
K06213	mgtE	magnesium transporter	1377		Other transporters
K03699	tlyC	magnesium and cobalt exporter	1209		Other transporters
K07301	yrbG	cation:H+ antiporter	1032		Other transporters
K03498	trkH	trk/ktr system potassium uptake protein	1539		Other transporters
K03499	trkA	trk/ktr system potassium uptake protein	735		Other transporters
K10974	codB	cytosine permease	1281		Other transporters
K06901	pbuG	adenine/guanine/hypoxanthine permease	1560		Other transporters
K23675	fmnP	riboflavin transporter	594		Other transporters
