# Supplementary material for: Genomic characterization of a novel, widely distributed Mycoplasma species “Candidatus Mycoplasma mahonii” associated with the brittlestar Gorgonocephalus chilensis
Source: PLoS One. 2023 Aug 24;18(8):e0290305. doi: 10.1371/journal.pone.0290305 (PMC10449156; doi:10.1371/journal.pone.0290305)
Supplement: S9 Table — (XLSX) [file pone.0290305.s017.xlsx]

## Sheet: Sheet1
KO-number	Gene	Product	Protein length (bp)	Category
K01493	comEB	dCMP deaminase	420	Type II secretion system
K02238	comEC	competence protein ComEC	1116	Type II secretion system
K03070	secA	preprotein translocase subunit SecA	2571	Sec-secretion system
K12257	secDF	SecD/SecF fusion protein	2517	Sec-secretion system
K03073	secE	preprotein translocase subunit SecE	183	Sec-secretion system
K03075	secG	preprotein translocase subunit SecG	231	Sec-secretion system
K03076	secY	preprotein translocase subunit SecY	1515	Sec-secretion system
K03106	ffh	signal recognition particle subunit SRP54	1347	Sec-secretion system
K03110	ftsY	fused signal recognition particle receptor	1119	Sec-secretion system
K03217	yidC	YidC/Oxa1 family membrane protein insertase	1764	Sec-secretion system
