# Supplementary material for: Genomic characterization of a novel, widely distributed Mycoplasma species “Candidatus Mycoplasma mahonii” associated with the brittlestar Gorgonocephalus chilensis
Source: PLoS One. 2023 Aug 24;18(8):e0290305. doi: 10.1371/journal.pone.0290305 (PMC10449156; doi:10.1371/journal.pone.0290305)
Supplement: S10 Table — (XLSX) [file pone.0290305.s018.xlsx]

## Sheet: Sheet1
Query strain	Subject strain	dDDH (d0, in %)	C.I. (d0, in %)	dDDH (d4, in %)	C.I. (d4, in %)	dDDH (d6, in %)	C.I. (d6, in %)	G+C content difference (in %)
'Ca.M.mahonii'	Mycoplasma mobile 163K	12.6	[10.0 - 15.9]	27.9	[25.5 - 30.4]	13	[10.7 - 15.8]	5.12
'Ca.M.mahonii'	Mycoplasma iguanae 2327	12.6	[10.0 - 15.9]	27.1	[24.7 - 29.5]	13.1	[10.7 - 15.8]	3.12
'Ca.M.mahonii'	Mycoplasma zalophi CSL 4296	12.7	[10.0 - 16.0]	27.1	[24.8 - 29.6]	13.1	[10.8 - 15.8]	4.82
'Ca.M.mahonii'	Mycoplasma simbae ATCC 49888	12.7	[10.0 - 15.9]	27	[24.7 - 29.5]	13.1	[10.7 - 15.8]	1.71
'Ca.M.mahonii'	Mycoplasma miroungirhinis Mirounga ES2806-NAS	12.7	[10.0 - 16.0]	27	[24.6 - 29.5]	13.1	[10.8 - 15.8]	6.01
'Ca.M.mahonii'	Metamycoplasma spumans ATCC 19526	12.6	[10.0 - 15.9]	26.1	[23.7 - 28.5]	13	[10.7 - 15.8]	2.77
'Ca.M.mahonii'	Metamycoplasma neophronis DSM 24097	12.6	[9.9 - 15.9]	25.9	[23.6 - 28.4]	13	[10.7 - 15.8]	0.07
'Ca.M.mahonii'	Metamycoplasma arthritidis NCTC 10162	12.6	[9.9 - 15.9]	25.7	[23.4 - 28.2]	13	[10.7 - 15.8]	0.68
'Ca.M.mahonii'	Mycoplasma tauri ATCC BAA-1891T	12.6	[10.0 - 15.9]	25.1	[22.8 - 27.6]	13	[10.7 - 15.8]	3.15
'Ca.M.mahonii'	Mycoplasmopsis pulmonis NCTC 10139	12.6	[10.0 - 15.9]	24.7	[22.3 - 27.1]	13	[10.7 - 15.8]	3.55
'Ca.M.mahonii'	Mesomycoplasma molare ATCC 27746	12.8	[10.1 - 16.1]	24.6	[22.3 - 27.1]	13.2	[10.9 - 16.0]	5.2
'Ca.M.mahonii'	Metamycoplasma hominis ATCC 23114	12.7	[10.0 - 16.0]	24.5	[22.2 - 27.0]	13.1	[10.8 - 15.8]	2.95
'Ca.M.mahonii'	Mycoplasma procyoni LR5794	12.7	[10.0 - 16.0]	23.9	[21.6 - 26.4]	13.1	[10.7 - 15.8]	1.05
'Ca.M.mahonii'	Mycoplasma todarodis 5H	12.7	[10.0 - 16.0]	23.6	[21.3 - 26.1]	13.1	[10.8 - 15.9]	0.79
'Ca.M.mahonii'	Mesomycoplasma lagogenitalium 12MS	12.7	[10.0 - 16.0]	23.3	[21.0 - 25.8]	13.1	[10.8 - 15.9]	5.23
'Ca.M.mahonii'	Mycoplasma marinum PE	12.7	[10.0 - 16.0]	22.8	[20.5 - 25.3]	13.1	[10.8 - 15.9]	1.65
'Ca.M.mahonii'	Mycoplasmopsis agassizii ATCC 700616	12.6	[10.0 - 15.9]	21.6	[19.4 - 24.1]	13	[10.7 - 15.8]	1.62
'Ca.M.mahonii'	Mycoplasma gypis B1/T1	12.8	[10.1 - 16.0]	21.5	[19.3 - 24.0]	13.1	[10.8 - 15.9]	2.05
'Ca.M.mahonii'	Mesomycoplasma moatsii ATCC 27625	12.7	[10.0 - 16.0]	21.4	[19.2 - 23.9]	13.1	[10.8 - 15.8]	3.62
