# Supplementary material for: Genomic characterization of a novel, widely distributed Mycoplasma species “Candidatus Mycoplasma mahonii” associated with the brittlestar Gorgonocephalus chilensis
Source: PLoS One. 2023 Aug 24;18(8):e0290305. doi: 10.1371/journal.pone.0290305 (PMC10449156; doi:10.1371/journal.pone.0290305)
Supplement: S11 Table — (XLSX) [file pone.0290305.s019.xlsx]

## Sheet: Sheet1
Organism	Accession numbers
B.subtilis (168)	GCA_000009045.1
M.todaris (5H)	GCA_004335995.1
M.marinum (PE)	GCA_004335975.1
M.bovoculi (M165/69)	GCA_000524555.1
M.hyorhnis (ATCC-17981)	GCA_000383515.1
M.conjuctivae (NCTC 10147)	GCA_000026765.1
M.dispar (ATCC 27140)	GCA_000941075.1
M.hyopneumonia (J)	GCA_000008205.1
M.collis (ATCC 35278)	GCA_000701825.1
M.neurolyticum (NCTC 10166)	GCA_900660485.1
M.molare (ATCC 27746)	GCA_000622165.1
M.pulmonis (NCTC 10139)	GCA_900660575.1
M.agasizzi (PS6)	GCA_002272945.1
M.testidenum (ATCC 700618)	GCA_004362335.1
M.alligatoris (A21JP2)	GCA_000178375.1
M.anatis (1340)	GCA_000221305.2
M.pullorum (UBP17-163-51Cl1)	GCA_006334135.1
M.bovirhnis (NCTC 10118)	GCA_900660515.1
M.edwardii (NCTC 10132)	GCA_900476105.1
M.felis (ATCC 23391)	GCA_000701865.1
M.verecundum (ATCC 27862)	GCA_900167035.1
M.buteonis (ATCC 51371)	GCA_000733865.1
M.gallapavonis (NCTC 10186)	GCA_900660635.1
M.gallinaceum (NCTC 10183)	GCA_900660495.1
M.citelli (NCTC 10181)	GCA_900660645.1
M.columborale (NCTC 10179)	GCA_900660675.1
M.sturni (DSM 22021)	GCA_000701485.1
M.synoviae (WVU1853T)	GCA_000969765.1
M.mobile (163K)	GCA_000008365.1
M.elephantis (ATCC 51980)	GCA_000687815.1
M.anseris (ATCC 49234)	GCA_003285045.1
M.falconis (ATCC 51372)	GCA_006385795.1
M.neophronis (DSM 24097)	GCA_006491995.1
M.struthionis (237IA)	GCA_003855455.1
M.equirhnis (NCTC 10148)	GCA_006385185.1
M.hominis (ATCC 23114)	GCA_000085865.1
M.alkalescens (NCTC 10135)	GCA_900476125.1
M.arginini (HAZ145_1)	GCA_001547975.1
M.canadense (HAZ360_1)	GCA_000828855.1
M.phocicberale (1049)	GCA_003383595.3
M.arthritidis (NCTC 10162)	GCA_900660715.1
M.subdolum (ATCC 29870)	GCA_003688445.1
M.gypis (B1T1)	GCA_016924775.1
M.hyosynoviae (B1)	GCA_024297005.1
M.orale (ATCC 23714)	GCA_000420105.1
M.bovis (PG45)	GCA_000183385.1
M.felifaucium (ATCC 43428)	GCA_000687775.1
M.maculosum (NCTC 10168)	GCA_900660665.1
M.columbinasale (NCTC 10184)	GCA_900660705.1
M.meleagridis (ATCC 25294)	GCA_000969625.1
M.fermentans (PG18)	GCA_000209735.1
M.lipofaciens (ATCC 35015)	GCA_000686585.1
M.mucosicanis (1642)	GCA_006546935.1
M.simbae (ATCC 49888)	GCA_000702705.1
M.iowae (695)	GCA_009883755.2
M.gallispectum (ATCC 19610)	GCA_000428645.1
M.pirum (ATCC 25960)	GCA_000685905.1
M.pneumonia (NCTC 10119)	GCA_900660465.1
Ca.M.mahonii	CP114583
M.DT_68	GCA_013215685.1
M.DT_67	GCA_013215715.1
