# Supplementary material for: Genomic characterization of a novel, widely distributed Mycoplasma species “Candidatus Mycoplasma mahonii” associated with the brittlestar Gorgonocephalus chilensis
Source: PLoS One. 2023 Aug 24;18(8):e0290305. doi: 10.1371/journal.pone.0290305 (PMC10449156; doi:10.1371/journal.pone.0290305)
Supplement: S12 Table — (XLSX) [file pone.0290305.s020.xlsx]

## Sheet: Sheet1
Organism	Accession number	Size(bp)
B.subtilis (168)	NR_102783	1550
M.adleri (G145)	U67943	1427
M.agalactiae (PG2)	CU179680	1435
M.agassizii (PS6)	NR_025954	1442
M.alkalescens (PG51)	U44764	1464
M.alligatoris (A21JP2)	ADNC01000027	1427
M.alvi (ATCC-29626)	JNJU01000007	1437
M.amphoriforme (A39)	HG937516	1437
M.anatis (1340)	AFVJ01000042	1429
M.anseris ( ATCC-49234)	JNJX01000009	1440
M.anserisalpingitidis (1220)	EU597750	1425
M.arginini (G230)	AF125581	1432
M.arthritidis (PG6)	M24580	1442
M.auris (ATCC-51348)	jgi.1095748	1443
M.bovigenitalium (PG11)	AY121098	1437
M.bovirhinis (PG43)	U44766	1423
M.bovis (PG45)	CP002188	1435
M.bovoculi (M165/69)	CP007154	1453
M.buccale (CH20247)	AF125586	1432
M.buteonis (BbT2g)	AF412971	1419
M.californicum (ST6)	CP007521	1436
M.canadense (275c)	U44769	1437
M.canis (PG14)	AJFQ01000001	1431
M.caviae (G122)	AF221111	1427
M.cavipharyngis (117C)	AF125879	1424
M.ciconiae (ST57)	KP264571	935
M.citelli (RG2C)	AF412973	1421
M.cloacale (ATCC-35276)	JNJL01000011	1441
M.collis (ATCC-35278)	JNJY01000001	1457
M.columbinasale (694)	AF221112	1429
M.columbinum (ATCC-29257)	JONY01000012	1436
M.columborale (MMP4)	AF412975	1420
M.conjunctivae (NCTC-10147)	FM864216	1455
M.corogypsi (BV1)	L08054	1425
M.cricuteli (CH)	AF412976	1448
M.crocodyli (MP145)	CP001991	1426
M.cynos (H831)	AF412978	1423
M.dispar (ATCC-27140)	CP007229	1454
M.edwardii (PG24)	U73903	1429
M.elephantis (ATCC-51980)	JHXU01000013	1439
M.enhydrae (6243-11)	MF351868	1445
M.equigenitalium (T37)	AF221120	1431
M.equirhinis (M432-72)	AF125585	1434
M.falconis (H/T1)	AF125591	1439
M.fastidosum (4822)	AF125878	1425
M.faucium (DC333)	AF125590	1431
M.felifaucium (ATCC-43428)	U15795	1433
M.feliminutum (ATCC-25749)	U16758	1458
M.felis (ATCC-23391)	U09787	1427
M.fermentans (PG18)	AP009608	1435
M.flocculare (ATCC_27399)	CP007585	1462
M.gallinaceum (DD)	L24104	1431
M.gallinarum (DSM-19816)	JHZE01000014	1435
M.gallisepticum (NBRC-14855)	AB680686	1439
M.gallopavonis (WR1)	AF412980	1420
M.gateae (ATCC-23392)	U15796	1442
M.genitalium (G37)	L43967	1438
M.glycophilum (486)	AF412981	1421
M.gypis (B1T1)	AF125589	1433
M.hafezii (M26)	EU660528	1335
M.hominis (PG21)	FP236530	1440
M.hyopharyngis (H36BF)	U58997	1429
M.hyopneumoniae (J)	NR_121689	1531
M.hyorhinis (ATCC-17981)	ARTL01000026	1447
M.hyosynoviae (S16)	U26730	1440
M.iguanae (2327)	AY714305	1392
M.imitans (4229)	L24103	1436
M.indiense (3T)	AF125593	1421
M.iners (ATCC-19705)	JNJW01000023	1439
M.iowae (695)	AGFP01000040	1436
M.lagogenitalium (12MS)	AF412983	1440
M.leonicaptivi (ATCC-49890)	JHWE01000010	1427
M.leopharyngis (ATCC-49889)	U16760	1436
M.lipofaciens (ATCC-35015)	JMKY01000006	1435
M.lipophilum (ATCC-27104)	M24581	1423
M.maculosum (PG15)	AF221116	1430
M.marinum (PE)	LT716014	1454
M.meleagridis (ATCC-25294)	JZXN01000006	1437
M.microti (IL371)	AF212859	1431
M.moatsii (ATCC-27625)	ATUN01000033	1453
M.mobile (163K)	AE017308	1438
M.molare (ATCC-27746)	JHWG01000020	1447
M.mucosicanis (1642)	AM774638	1415
M.muris (ATCC-33757)	M23939	1431
M.mustelae (ATCC-35214)	jgi.1095760	1427
M.nasistruthionis (2F1A)	FM165076	1421
M.neophronis (GA)	FR682077	1444
M.neurolyticum (ATCC-19988)	M23944	1449
M.opalescens (ATCC-27921)	JOOB01000014	1435
M.orale (ATCC-23714)	ATUH01000005	1440
M.ovipneumoniae (Y98)	U44771	1445
M.oxoniensis (128)	AF412987	1420
M.phocicerebrale (ATCC-49640)	AF304323	1437
M.phocidae (ATCC-33657)	AF304325	1437
M.phocirhinis (ATCC-49639)	AF304324	1427
M.pirum (ATCC-25960)	JMKZ01000001	1438
M.pneumoniae (FH)	CP002077	1437
M.primatum (ATCC-25948)	JNJV01000027	1436
M.procyoni (LR5794)	FJ226566	1447
M.pullorum (CKK)	U58504	1422
M.pulmonis (PG34)	AF125582	1438
M.salivarium (ATCC-23064)	AXZE01000009	1444
M.simbae (ATCC-49888)	JNJG01000002	1448
M.spermatophilum (AH159)	AF221119	1425
M.sphenisci (UCMJ)	AY756171	1435
M.spumans (PG13)	AF125587	1440
M.struthionis (237IA)	FM165077	1435
M.sturni (DSM22021)	JNIZ01000005	1427
M.sualvi (Mayfield B)	AF412988	1431
M.subdolum (ATCC-29870)	REFI01000005	1441
M.synoviae (WVU1853)	CP011096	1428
M.testudineum (ATCC-700618)	jgi.1035911	1442
M.testudinis (ATCC-43263)	JHXT01000002	1437
M.todarodis (5H)	LT716015	1452
M.tullyi (56A97)	LN811535	1439
M.verecundum (ATCC-27862)	NR_125608	1459
M.zalophi (CSL4296)	AF493543	1441
Oyster_MAG_1	PRJNA658576	1521
Oyster_MAG_2	PRJNA658576	1520
Ca. M.coracoilla	AM911412	1407
Ca.M.mahonii	OP995479	1505
Ca.M.mahonii_AR	OP995473	683
Ca.M.mahonii_AR	OP995474	683
Ca.M.mahonii_AR	OP995476	676
Ca.M.mahonii_AR	OP995477	682
Ca.M.mahonii_AR	OP995478	677
Ca.M.mahonii_NP	OP995472	684
Ca.M.mahonii_AR	OP995475	699
M.DT_67	GCA_013215715.1	456
Note: Accession numbers corresponds to EzBiocloud 16S rRNA database except for those accession starting in NR
